# Supplementary material for: Resistant Peanut Genotype Reprograms Rhizosphere Metabolism to Enhance Bacterial Wilt Suppression
Source: Adv Sci (Weinh). 2026 Jun 1:e75910. Online ahead of print. doi: 10.1002/advs.75910 (PMC13336948; doi:10.1002/advs.75910)
Supplement: Supplementary file 2 — Supporting File 2: advs75910‐sup‐0002‐table.zip. [file ADVS-9999-e75910-s001.zip › Supplementary tables.xlsx]

## Sheet: Table S1
Table S1. Annotated bacterial taxa identified in the rhizosphere of H107 and H108 under R. Solanacearum infection and control conditions.
Axonomy	XYH107	XYH108	ZZH107	ZZH108	Total
Phylum	24	25	29	33	41
Class	56	56	57	61	74
Order	113	117	123	129	160
Family	208	216	247	253	333
Genus	531	557	680	679	1130
Species	903	923	1188	1171	2771

## Sheet: Table S2
Table S2. OTU annotations for rhizosphere bacterial communities of H107 and H108 under control and R. Solanacearum infection.
Index	XYH107_1	XYH107_2	XYH107_3	XYH108_1	XYH108_2	XYH108_3	ZZH107_1	ZZH107_2	ZZH107_3	ZZH108_1	ZZH108_2	ZZH108_3	Taxonomy
OTU7415	0	0	6	0	0	0	0	0	0	0	0	0	d__Archaea	Thaumarchaeota	c__Nitrososphaeria	o__Nitrososphaerales	f__Nitrososphaeraceae	g__Candidatus Nitrosocosmicus	s__Nitrosocosmicus exaquare
OTU13763	0	0	0	3	0	0	0	0	0	0	0	0	d__Archaea	Thaumarchaeota	c__Nitrososphaeria	o__Nitrososphaerales	f__Nitrososphaeraceae	g__Nitrososphaera	s__Candidatus Nitrososphaera sp. THUAOA
OTU17520	0	0	0	0	0	0	0	0	0	0	0	1	d__Archaea	Thaumarchaeota	c__Nitrososphaeria	o__Nitrososphaerales	f__Nitrososphaeraceae	g__Candidatus Nitrosocosmicus	s__Nitrosocosmicus franklandus
OTU18106	4	0	0	0	0	0	0	0	0	0	0	0	d__Archaea	Thaumarchaeota	c__Nitrososphaeria	o__Nitrososphaerales	f__Nitrososphaeraceae	g__Nitrososphaera	s__uncultured archaeon
OTU41345	0	0	0	0	0	0	0	0	0	0	0	2	d__Archaea	Thaumarchaeota	c__Nitrososphaeria	o__Nitrososphaerales	f__Nitrososphaeraceae	g__Candidatus Nitrosocosmicus	s__Nitrosocosmicus franklandus
OTU1	1905	1757	1759	97	125	121	40	54	48	24	20	28	d__Bacteria	Pseudomonadota	c__GammaPseudomonadota	o__Enterobacterales	f__Enterobacteriaceae	g__Enterobacter	s__Enterobacter ludwigii
OTU2	36	48	41	629	526	486	419	77	221	32	60	97	d__Bacteria	Actinomycetota	c__Actinomycetia	o__Frankiales	f__Frankiaceae	g__Frankia	s__Frankia sp902812705
OTU3	586	441	514	453	455	436	234	131	190	142	272	239	d__Bacteria	Bacillota	c__Bacilli	o__Bacillales	f__Bacillaceae	g__Priestia	s__Priestia megaterium
OTU4	885	940	778	426	422	389	2	2	3	0	0	1	d__Bacteria	Pseudomonadota	c__BetaPseudomonadota	o__Neisseriales	f__Chromobacteriaceae	g__Pseudogulbenkiania	s__Pseudogulbenkiania ferrooxidans_A
OTU5	345	404	295	668	625	533	1	2	1	0	1	2	d__Bacteria	Pseudomonadota	c__AlphaPseudomonadota	o__Hyphomicrobiales	f__Bradyrhizobiaceae	g__Bradyrhizobium	s__Bradyrhizobium sp000938255
OTU6	13	22	25	18	23	16	256	258	144	156	141	173	d__Bacteria	Pseudomonadota	c__GammaPseudomonadota	o__Pseudomonadales	f__Pseudomonadaceae	g__Pseudomonas	s__Pseudomonas putida
OTU7	72	70	83	108	115	74	0	1	3	0	2	0	d__Bacteria	Pseudomonadota	c__BetaPseudomonadota	o__Nitrosomonadales	f__Methylophilaceae	g__Methylovorus	s__Methylovorus glucosotrophus
OTU8	439	622	403	306	288	333	1	2	3	6	4	0	d__Bacteria	Pseudomonadota	c__BetaPseudomonadota	o__Burkholderiales	f__Burkholderiaceae	g__Burkholderia	s__Burkholderia ambifaria
OTU9	162	195	190	87	91	93	17	8	12	9	13	15	d__Bacteria	Bacillota	c__Bacilli	o__Bacillales	f__Bacillaceae	g__Neobacillus	s__Neobacillus sp002585305
OTU10	1	0	3	0	0	0	207	261	151	124	182	167	d__Bacteria	Pseudomonadota	c__GammaPseudomonadota	o__Pseudomonadales	f__Pseudomonadaceae	g__Pseudomonas	s__Pseudomonas aeruginosa
OTU11	203	177	201	282	254	217	1	2	3	0	1	0	d__Bacteria	Pseudomonadota	c__AlphaPseudomonadota	o__Hyphomicrobiales	f__Phyllobacteriaceae	g__Mesorhizobium	s__Mesorhizobium sp003952425
OTU12	166	176	150	151	150	128	46	35	57	60	98	84	d__Bacteria	Bacillota	c__Bacilli	o__Bacillales	f__Bacillaceae	g__Priestia	s__Priestia megaterium
OTU13	369	376	326	303	324	316	2	1	1	0	3	1	d__Bacteria	Pseudomonadota	c__BetaPseudomonadota	o__Burkholderiales	f__Burkholderiaceae	g__Paraburkholderia	s__Paraburkholderia caribensis
OTU14	0	2	3	0	0	0	138	158	131	171	120	119	d__Bacteria	Pseudomonadota	c__BetaPseudomonadota	o__Nitrosomonadales	f__Methylophilaceae	g__Methylovorus	s__Methylovorus glucosotrophus
OTU15	140	181	215	184	191	137	1	0	0	0	0	1	d__Bacteria	Bacteroidota	c__Sphingobacteriia	o__Sphingobacteriales	f__Sphingobacteriaceae	g__Mucilaginibacter	s__Mucilaginibacter ginsenosidivorans
OTU16	6	0	2	1	0	1	140	135	181	38	45	26	d__Bacteria	Pseudomonadota	c__BetaPseudomonadota	o__Rhodocyclales	f__Zoogloeaceae	g__Azoarcus	s__Azoarcus sp006496635
OTU17	1	0	5	3	3	4	81	62	204	39	95	111	d__Bacteria	Pseudomonadota	c__BetaPseudomonadota	o__Burkholderiales	f__Alcaligenaceae	g__Azohydromonas	s__Azohydromonas australica
OTU18	525	465	499	90	72	101	2	1	0	0	0	0	d__Bacteria	Pseudomonadota	c__GammaPseudomonadota	o__Enterobacterales	f__Enterobacteriaceae	g__Kosakonia	s__Kosakonia sp000410515
OTU19	205	182	221	252	188	255	0	1	0	0	1	1	d__Bacteria	Bacteroidota	c__Sphingobacteriia	o__Sphingobacteriales	f__Sphingobacteriaceae	g__Mucilaginibacter	s__Mucilaginibacter ginsenosidivorans
OTU20	100	94	71	74	89	96	39	65	41	33	34	36	d__Bacteria	Pseudomonadota	c__BetaPseudomonadota	o__Burkholderiales	f__Oxalobacteraceae	g__Massilia	s__Massilia sp003590855
OTU22	1	1	0	1	0	1	81	136	139	121	95	117	d__Bacteria	Pseudomonadota	c__BetaPseudomonadota	o__Burkholderiales	f__norank	g__Rubrivivax	s__Rubrivivax gelatinosus_A
OTU23	269	287	220	172	134	191	0	4	1	0	1	4	d__Bacteria	Pseudomonadota	c__BetaPseudomonadota	o__Burkholderiales	f__Burkholderiaceae	g__Ralstonia	s__Ralstonia pickettii
OTU24	165	146	156	304	283	279	1	0	0	0	3	0	d__Bacteria	Acidobacteriota	c__Acidobacteriia	o__Acidobacteriotales	f__Acidobacteriotaceae	g__Occallatibacter
OTU25	319	274	270	16	11	2	6	1	3	4	4	4	d__Bacteria	Pseudomonadota	c__GammaPseudomonadota	o__Enterobacterales	f__Enterobacteriaceae	g__Klebsiella	s__Klebsiella pneumoniae
OTU26	14	3	12	3	3	0	8	2	3	0	1	0	d__Bacteria	Pseudomonadota	c__GammaPseudomonadota	o__Pseudomonadales	f__Moraxellaceae	g__Acinetobacter	s__Acinetobacter pittii
OTU27	114	92	92	203	131	157	0	1	2	0	0	0	d__Bacteria	Pseudomonadota	c__AlphaPseudomonadota	o__Hyphomicrobiales	f__Rhizobiaceae	g__Sinorhizobium	s__Sinorhizobium aridi
OTU28	484	486	369	1	2	0	61	53	34	0	0	2	d__Bacteria	Pseudomonadota	c__BetaPseudomonadota	o__Burkholderiales	f__Burkholderiaceae	g__Ralstonia	s__Ralstonia pseudosolanacearum
OTU29	74	58	78	20	26	46	0	2	3	0	0	0	d__Bacteria	Bacillota	c__Bacilli	o__Bacillales	f__Bacillaceae	g__Neobacillus	s__Neobacillus sp900177675
OTU30	6	10	3	8	3	173	9	11	11	212	55	8	d__Bacteria	Pseudomonadota	c__GammaPseudomonadota	o__Enterobacterales	f__Enterobacteriaceae	g__Escherichia	s__Escherichia dysenteriae
OTU31	77	57	51	86	95	113	45	45	45	42	56	49	d__Bacteria	Pseudomonadota	c__AlphaPseudomonadota	o__Hyphomicrobiales	f__Bradyrhizobiaceae	g__Bradyrhizobium	s__Bradyrhizobium sp000938305
OTU32	0	0	4	0	0	1	237	204	106	32	24	38	d__Bacteria	Pseudomonadota	c__BetaPseudomonadota	o__Rhodocyclales	f__Rhodocyclaceae	g__Aromatoleum	s__Aromatoleum sp001190925
OTU33	4	3	1	1	0	0	132	107	159	24	26	43	d__Bacteria	Pseudomonadota	c__BetaPseudomonadota	o__Rhodocyclales	f__Zoogloeaceae	g__Thauera	s__Thauera phenolivorans
OTU34	7	11	12	4	0	0	166	137	94	164	123	110	d__Bacteria	Bacillota	c__Bacilli	o__Bacillales	f__Bacillaceae	g__Bacillus	s__Bacillus niacini
OTU35	119	141	196	296	190	228	0	0	0	0	0	0	d__Bacteria	Bacteroidota	c__Chitinophagia	o__Chitinophagales	f__Chitinophagaceae	g__Puia	s__uncultured bacterium
OTU36	1	0	0	2	1	0	180	179	71	110	101	72	d__Bacteria	Pseudomonadota	c__GammaPseudomonadota	o__Pseudomonadales	f__Pseudomonadaceae	g__Pseudomonas	s__Pseudomonas aeruginosa
OTU37	93	108	85	156	96	134	23	26	22	48	32	26	d__Bacteria	Acidobacteriota	c__Blastocatellia	o__Blastocatellales	f__Pyrinomonadaceae	g__Pyrinomonas	s__Pyrinomonas methylaliphatogenes
OTU38	129	161	149	241	235	264	2	0	0	0	0	0	d__Bacteria	Bacteroidota	c__Chitinophagia	o__Chitinophagales	f__Chitinophagaceae	g__Puia	s__metagenome
OTU39	1	1	6	0	1	2	4	5	1	2	1	0	d__Bacteria	Pseudomonadota	c__GammaPseudomonadota	o__Enterobacterales	f__Enterobacteriaceae	g__Enterobacter	s__Enterobacter cloacae
OTU40	0	0	3	1	0	0	158	131	90	166	58	54	d__Bacteria	Acidobacteriota	c__Blastocatellia	o__Blastocatellales	f__Blastocatellaceae	g__Stenotrophobacter	s__uncultured Acidobacteriota bacterium
OTU41	177	187	142	119	136	98	0	0	0	0	0	0	d__Bacteria	Pseudomonadota	c__GammaPseudomonadota	o__Xanthomonadales	f__Rhodanobacteraceae	g__Dyella	s__Dyella sp012275375
OTU42	32	56	29	36	52	34	46	43	45	42	59	56	d__Bacteria	Pseudomonadota	c__BetaPseudomonadota	o__Burkholderiales	f__Comamonadaceae	g__Variovorax	s__Variovorax sp004217005
OTU43	0	0	0	0	0	0	80	117	93	35	39	42	d__Bacteria	Pseudomonadota	c__GammaPseudomonadota	o__Pseudomonadales	f__Pseudomonadaceae	g__Azotobacter	s__Azotobacter chroococcum
OTU44	0	0	1	2	1	0	79	112	89	171	74	100	d__Bacteria	Acidobacteriota	c__Blastocatellia	o__Blastocatellales	f__Blastocatellaceae	g__Aridibacter	s__uncultured bacterium
OTU45	182	128	121	142	177	203	1	0	0	0	0	1	d__Bacteria	Pseudomonadota	c__GammaPseudomonadota	o__Xanthomonadales	f__Rhodanobacteraceae	g__Rudaea
OTU46	6	1	1	7	0	0	114	101	101	100	107	107	d__Bacteria	Pseudomonadota	c__AlphaPseudomonadota	o__Rhodospirillales	f__Rhodospirillaceae	g__Dongia	s__Dongia mobilis
OTU47	0	1	1	1	2	2	5	9	7	7	1	0	d__Bacteria	Bacillota	c__Bacilli	o__Lactobacillales	f__Streptococcaceae	g__Lactococcus	s__Lactococcus petauri
OTU48	2	4	0	2	0	0	6	6	4	3	5	1	d__Bacteria	Pseudomonadota	c__GammaPseudomonadota	o__Enterobacterales	f__Enterobacteriaceae	g__Klebsiella	s__Klebsiella aerogenes
OTU49	115	152	141	135	153	141	0	0	0	0	0	0	d__Bacteria	Pseudomonadota	c__GammaPseudomonadota	o__Xanthomonadales	f__Rhodanobacteraceae	g__Rhodanobacter	s__uncultured bacterium
OTU50	20	15	25	38	42	34	16	20	22	7	19	14	d__Bacteria	Pseudomonadota	c__BetaPseudomonadota	o__Nitrosomonadales	f__Methylophilaceae	g__Methylovorus	s__Methylovorus glucosotrophus
OTU51	6	0	1	0	0	0	88	129	111	206	137	149	d__Bacteria	Pseudomonadota	c__GammaPseudomonadota	o__Nevskiales	f__Steroidobacteraceae	g__Steroidobacter
OTU52	152	157	168	0	3	6	4	3	3	0	0	4	d__Bacteria	Pseudomonadota	c__GammaPseudomonadota	o__Enterobacterales	f__Enterobacteriaceae	g__Enterobacter	s__Enterobacter cloacae_K
OTU53	128	111	163	184	129	166	1	0	0	0	0	0	d__Bacteria	Acidobacteriota	c__Acidobacteriia	o__Acidobacteriotales	f__Acidobacteriotaceae	g__Granulicella	s__uncultured Acidobacteriota bacterium
OTU54	1	0	2	1	3	0	175	128	87	113	110	116	d__Bacteria	Bacillota	c__Bacilli	o__Bacillales	f__Bacillaceae	g__Metabacillus	s__Metabacillus litoralis_A
OTU55	0	0	0	1	1	0	76	69	99	180	114	112	d__Bacteria	Pseudomonadota	c__BetaPseudomonadota	o__Nitrosomonadales	f__Nitrosomonadaceae	g__Nitrosospira	s__Nitrosospira sp003053905
OTU56	52	49	79	38	84	83	29	43	21	48	21	16	d__Bacteria	Bacteroidota	c__Chitinophagia	o__Chitinophagales	f__Chitinophagaceae	g__Sediminibacterium	s__Sediminibacterium magnilacihabitans
OTU57	2	0	0	3	0	0	55	58	62	80	50	86	d__Bacteria	Bacteroidota	c__Chitinophagia	o__Chitinophagales	f__Chitinophagaceae	g__Lacibacter	s__Lacibacter cauensis
OTU58	61	61	57	89	115	92	1	1	0	0	0	0	d__Bacteria	Pseudomonadota	c__BetaPseudomonadota	o__Nitrosomonadales	f__Methylophilaceae	g__Methylophilus	s__Methylophilus sp000525025
OTU59	102	99	118	167	152	137	0	0	0	0	0	0	d__Bacteria	Acidobacteriota	c__Acidobacteriia	o__Acidobacteriotales	f__Acidobacteriotaceae	g__Terracidiphilus	s__Terracidiphilus sp008682415
OTU60	115	90	104	167	140	150	0	0	0	0	0	0	d__Bacteria	Acidobacteriota	c__Acidobacteriia	o__Acidobacteriotales	f__Acidobacteriotaceae	g__Candidatus Koribacter	s__uncultured bacterium
OTU61	43	50	47	27	33	19	89	34	29	30	46	42	d__Bacteria	Bacillota	c__Bacilli	o__Bacillales	f__Bacillaceae	g__Priestia	s__Priestia megaterium
OTU62	1	1	1	1	0	2	64	89	46	82	51	53	d__Bacteria	Pseudomonadota	c__BetaPseudomonadota	o__Nitrosomonadales	f__Methylophilaceae	g__Methylobacillus	s__Methylobacillus flagellatus
OTU63	63	36	62	84	116	71	35	19	24	39	39	16	d__Bacteria	Nitrospirota	c__Nitrospira	o__Nitrospirales	f__Nitrospiraceae	g__Candidatus Manganitrophus	s__Manganitrophus noduliformans
OTU64	122	118	130	141	185	140	1	0	0	0	0	0	d__Bacteria	Acidobacteriota	c__Acidobacteriia	o__Acidobacteriotales	f__Acidobacteriotaceae	g__Terriglobus
OTU65	0	0	0	2	0	0	22	33	27	45	28	26	d__Bacteria	Bacteroidota	c__Chitinophagia	o__Chitinophagales	f__Chitinophagaceae	g__Pseudobacter	s__Pseudobacter ginsenosidimutans
OTU66	56	72	63	90	85	63	13	15	32	20	24	18	d__Bacteria	Pseudomonadota	c__AlphaPseudomonadota	o__Hyphomicrobiales	f__Bradyrhizobiaceae	g__Bradyrhizobium	s__Bradyrhizobium elkanii_A
OTU67	150	166	148	89	141	156	0	0	0	0	0	0	d__Bacteria	Pseudomonadota	c__GammaPseudomonadota	o__Xanthomonadales	f__Rhodanobacteraceae	g__Dyella	s__Dyella jiangningensis_C
OTU68	2	9	12	1	16	6	129	23	33	24	83	50	d__Bacteria	Bacillota	c__Bacilli	o__Lactobacillales	f__Streptococcaceae	g__Streptococcus	s__Streptococcus pneumoniae
OTU69	96	62	85	136	120	110	0	0	1	0	1	0	d__Bacteria	Bacteroidota	c__Sphingobacteriia	o__Sphingobacteriales	f__Sphingobacteriaceae	g__Mucilaginibacter	s__uncultured Mucilaginibacter sp.
OTU70	47	79	73	125	153	127	1	0	0	0	0	0	d__Bacteria	Chlamydiota
OTU71	40	33	33	23	46	47	45	47	47	36	42	39	d__Bacteria	Pseudomonadota	c__BetaPseudomonadota	o__Burkholderiales	f__Comamonadaceae	g__Variovorax	s__Variovorax sp000282635
OTU72	1	0	3	0	0	1	95	34	46	54	75	48	d__Bacteria	Pseudomonadota	c__AlphaPseudomonadota	o__Sphingomonadales	f__Sphingomonadaceae	g__Novosphingobium	s__Novosphingobium sp003171715
OTU73	0	0	0	0	3	1	124	120	85	61	47	35	d__Bacteria	Pseudomonadota	c__GammaPseudomonadota	o__Aeromonadales	f__Aeromonadaceae	g__Aeromonas	s__Aeromonas caviae
OTU74	0	0	0	1	0	0	22	17	17	20	25	27	d__Bacteria	Pseudomonadota	c__BetaPseudomonadota	o__Burkholderiales	f__norank	g__Ideonella	s__uncultured bacterium
OTU75	1	5	0	1	2	2	16	26	30	12	18	20	d__Bacteria	Pseudomonadota	c__BetaPseudomonadota	o__Burkholderiales	f__Comamonadaceae	g__Pelomonas	s__uncultured bacterium
OTU76	1	0	0	0	0	0	19	15	5	0	1	0	d__Bacteria	Pseudomonadota	c__GammaPseudomonadota	o__Pseudomonadales	f__Moraxellaceae	g__Acinetobacter	s__Acinetobacter nosocomialis
OTU77	1	1	0	4	5	0	100	118	73	22	21	10	d__Bacteria	Pseudomonadota	c__BetaPseudomonadota	o__Rhodocyclales	f__Zoogloeaceae	g__Azoarcus	s__Azoarcus sp006496635
OTU78	2	0	0	0	0	2	60	76	99	17	27	32	d__Bacteria	Pseudomonadota	c__GammaPseudomonadota	o__Pseudomonadales	f__Pseudomonadaceae	g__Azotobacter	s__Azotobacter chroococcum
OTU79	0	2	3	1	0	0	58	67	30	21	14	25	d__Bacteria	Bacteroidota	c__Chitinophagia	o__Chitinophagales	f__Chitinophagaceae	g__Niastella	s__Niastella koreensis
OTU80	0	0	0	0	1	0	91	154	71	41	61	40	d__Bacteria	Pseudomonadota	c__GammaPseudomonadota	o__Pseudomonadales	f__Pseudomonadaceae	g__Pseudomonas	s__Pseudomonas aeruginosa
OTU81	70	59	56	143	116	96	3	6	2	3	2	2	d__Bacteria	Pseudomonadota	c__AlphaPseudomonadota	o__Micropepsales	f__Micropepsaceae	g__Rhizomicrobium	s__Rhizomicrobium sp013149165
OTU82	0	0	0	1	0	0	51	43	38	81	48	58	d__Bacteria	Pseudomonadota	c__BetaPseudomonadota	o__Burkholderiales	f__norank	g__Methylibium
OTU83	0	0	6	2	0	0	228	158	100	30	45	46	d__Bacteria	Pseudomonadota	c__GammaPseudomonadota	o__Xanthomonadales	f__Xanthomonadaceae	g__Pseudoxanthomonas
OTU84	34	43	38	64	28	70	24	28	27	17	18	18	d__Bacteria	Pseudomonadota	c__AlphaPseudomonadota	o__Hyphomicrobiales	f__Bradyrhizobiaceae	g__Bradyrhizobium	s__Bradyrhizobium neotropicale
OTU85	119	65	74	129	128	133	2	0	0	0	0	0	d__Bacteria	Chlamydiota	c__Chlamydiotae	o__Chlamydiotales	f__Chlamydiota subdivision 3	g__Pedosphaera	s__uncultured Chlamydiota bacterium
OTU86	1	0	1	0	1	0	48	28	20	39	33	37	d__Bacteria	Pseudomonadota	c__BetaPseudomonadota	o__Rhodocyclales	f__Rhodocyclaceae	g__Azospira	s__Azospira suillum
OTU87	0	0	0	0	1	0	82	96	40	47	28	29	d__Bacteria	Pseudomonadota	c__GammaPseudomonadota	o__Pseudomonadales	f__Pseudomonadaceae	g__Pseudomonas	s__Pseudomonas aeruginosa_A
OTU88	11	0	3	1	5	0	96	101	81	45	33	55	d__Bacteria	Pseudomonadota	c__BetaPseudomonadota	o__Burkholderiales	f__norank	g__Mitsuaria	s__Mitsuaria sp900113225
OTU89	23	18	25	2	11	7	82	37	60	31	85	80	d__Bacteria	Actinomycetota	c__Actinomycetia	o__Micrococcales	f__Micrococcaceae	g__Pseudarthrobacter	s__Pseudarthrobacter sp006715225
OTU90	47	32	71	25	17	26	0	0	0	0	0	1	d__Bacteria	Bacillota	c__Bacilli	o__Bacillales	f__Bacillaceae	g__Neobacillus	s__Neobacillus sp002585305
OTU91	21	41	18	17	27	24	18	19	32	17	26	22	d__Bacteria	Bacillota	c__Bacilli	o__Lactobacillales	f__Streptococcaceae	g__Streptococcus	s__Streptococcus thermophilus
OTU92	0	0	3	0	0	2	45	45	30	14	26	12	d__Bacteria	Pseudomonadota	c__AlphaPseudomonadota	o__Hyphomicrobiales	f__Rhizobiaceae	g__Ensifer	s__Ensifer sp002002725
OTU93	25	14	23	42	24	17	28	20	27	29	29	27	d__Bacteria	Pseudomonadota	c__BetaPseudomonadota	o__Burkholderiales	f__Comamonadaceae	g__Variovorax	s__Variovorax sp901827175
OTU94	12	17	19	20	12	11	33	42	36	98	42	31	d__Bacteria	Acidobacteriota	c__Blastocatellia	o__Blastocatellales	f__Blastocatellaceae	g__Stenotrophobacter	s__uncultured Acidobacteriota bacterium
OTU95	63	46	65	111	130	104	1	0	0	0	0	0	d__Bacteria	Bacteroidota	c__Chitinophagia	o__Chitinophagales	f__Chitinophagaceae	g__Niastella	s__uncultured bacterium
OTU96	63	63	46	139	91	64	0	0	0	0	0	0	d__Bacteria	Pseudomonadota	c__BetaPseudomonadota	o__Burkholderiales	f__norank	g__Rhizobacter	s__Rhizobacter sp000800095
OTU97	76	59	69	36	56	42	23	34	20	18	18	13	d__Bacteria	Pseudomonadota	c__BetaPseudomonadota	o__Rhodocyclales	f__Rhodocyclaceae	g__Aromatoleum	s__Aromatoleum sp000349945
OTU98	43	33	59	54	56	43	0	2	1	0	0	0	d__Bacteria	Bacteroidota	c__Chitinophagia	o__Chitinophagales	f__Chitinophagaceae	g__Niastella
OTU99	45	38	45	62	63	66	0	0	0	0	0	0	d__Bacteria	Acidobacteriota	c__Acidobacteriia	o__Acidobacteriotales	f__Acidobacteriotaceae	g__Candidatus Koribacter	s__uncultured bacterium
OTU100	30	33	59	49	63	41	0	0	1	0	0	0	d__Bacteria	Pseudomonadota	c__AlphaPseudomonadota	o__Rhodospirillales	f__Rhodospirillaceae	g__Hypericibacter	s__Hypericibacter adhaerens
OTU101	80	44	45	90	36	58	0	0	0	0	0	0	d__Bacteria	Pseudomonadota	c__BetaPseudomonadota	o__Nitrosomonadales	f__Sterolibacteriaceae	g__Denitratisoma	s__Denitratisoma sp007833355
OTU102	62	54	44	65	67	58	0	0	0	0	1	0	d__Bacteria	Pseudomonadota	c__GammaPseudomonadota	o__Xanthomonadales	f__Rhodanobacteraceae	g__Rhodanobacter	s__uncultured bacterium
OTU103	0	1	0	0	0	0	121	125	110	122	79	60	d__Bacteria	Bacteroidota	c__Flavobacteriia	o__Flavobacteriales	f__Flavobacteriaceae	g__Flavobacterium	s__Flavobacterium sp002797935
OTU104	0	0	2	0	0	0	25	14	17	18	21	18	d__Bacteria	Pseudomonadota	c__BetaPseudomonadota	o__Burkholderiales	f__Comamonadaceae	g__Acidovorax	s__Acidovorax sp002176815
OTU105	39	38	53	71	56	54	0	0	0	0	1	0	d__Bacteria	Pseudomonadota	c__DeltaPseudomonadota	o__Desulfuromonadales	f__Geobacteraceae	g__Geomonas	s__Geomonas pelophila
OTU106	66	71	89	123	127	92	0	0	0	0	0	0	d__Bacteria	Bacteroidota	c__Chitinophagia	o__Chitinophagales	f__Chitinophagaceae	g__Puia
OTU107	33	32	24	38	9	24	36	35	49	18	32	34	d__Bacteria	Pseudomonadota	c__BetaPseudomonadota	o__Burkholderiales	f__Comamonadaceae	g__Ramlibacter	s__Ramlibacter sp013087525
OTU108	15	17	43	42	59	37	2	0	4	0	1	4	d__Bacteria	Candidatus Tectomicrobia	c__norank	o__norank	f__norank	g__Candidatus Entotheonella	s__uncultured bacterium
OTU109	2	0	0	0	0	3	80	67	54	22	81	46	d__Bacteria	Pseudomonadota	c__BetaPseudomonadota	o__Burkholderiales	f__Burkholderiaceae	g__Cupriavidus	s__Cupriavidus necator
OTU110	2	1	1	1	3	0	46	44	25	32	31	14	d__Bacteria	Pseudomonadota	c__AlphaPseudomonadota	o__Hyphomicrobiales	f__Rhizobiaceae	g__Shinella
OTU111	71	109	82	58	79	78	0	1	0	0	0	0	d__Bacteria	Pseudomonadota	c__BetaPseudomonadota	o__Burkholderiales	f__Burkholderiaceae	g__Paraburkholderia	s__Paraburkholderia sp000148685
OTU112	1	0	0	0	0	0	81	87	43	32	22	22	d__Bacteria	Pseudomonadota	c__GammaPseudomonadota	o__Pseudomonadales	f__Pseudomonadaceae	g__Pseudomonas	s__Pseudomonas aeruginosa
OTU113	2	0	1	1	0	2	50	43	67	81	78	54	d__Bacteria	Pseudomonadota	c__DeltaPseudomonadota	o__Desulfuromonadales	f__Geobacteraceae	g__Geobacter	s__Geobacter pickeringii
OTU114	1	0	5	4	0	11	34	18	43	14	37	28	d__Bacteria	Pseudomonadota	c__BetaPseudomonadota	o__Burkholderiales	f__Comamonadaceae	g__Kinneretia	s__Kinneretia asaccharophila
OTU115	11	31	16	7	2	5	0	0	2	0	2	3	d__Bacteria	Pseudomonadota	c__BetaPseudomonadota	o__Burkholderiales	f__norank	g__Rubrivivax	s__Rubrivivax benzoatilyticus
OTU116	65	86	75	76	68	66	1	0	0	0	0	0	d__Bacteria	Pseudomonadota	c__BetaPseudomonadota	o__Burkholderiales	f__Comamonadaceae	g__Ramlibacter	s__Ramlibacter lithotrophicus
OTU117	94	81	66	40	57	46	0	0	0	0	1	0	d__Bacteria	Pseudomonadota	c__BetaPseudomonadota	o__Burkholderiales	f__Burkholderiaceae	g__Burkholderia	s__Burkholderia sp002223185
OTU118	1	0	1	0	0	0	68	39	40	21	28	46	d__Bacteria	Pseudomonadota	c__BetaPseudomonadota	o__Burkholderiales	f__Comamonadaceae	g__Acidovorax	s__Acidovorax sp001411535
OTU119	52	46	44	46	49	87	0	0	0	0	0	0	d__Bacteria	Acidobacteriota	c__Acidobacteriia	o__Acidobacteriotales	f__Acidobacteriotaceae	g__Candidatus Koribacter	s__uncultured bacterium
OTU120	37	46	44	102	86	73	0	0	0	0	1	0	d__Bacteria	Acidobacteriota	c__Acidobacteriia	o__Acidobacteriotales	f__Acidobacteriotaceae	g__Candidatus Koribacter	s__uncultured bacterium
OTU121	0	1	1	0	0	0	46	41	67	70	76	67	d__Bacteria	Pseudomonadota	c__DeltaPseudomonadota	o__Desulfuromonadales	f__Geobacteraceae
OTU122	62	93	82	67	68	86	1	0	1	0	2	0	d__Bacteria	Pseudomonadota	c__BetaPseudomonadota	o__Burkholderiales	f__Burkholderiaceae	g__Paraburkholderia	s__Paraburkholderia caribensis
OTU123	0	0	0	0	0	2	37	61	24	51	82	59	d__Bacteria	Acidobacteriota	c__Vicinamibacteria	o__norank	f__Vicinamibacteraceae	g__Luteitalea	s__Luteitalea pratensis
OTU124	0	1	4	1	2	0	1	3	2	0	2	1	d__Bacteria	Bacillota	c__Bacilli	o__Lactobacillales	f__Lactobacillaceae	g__Ligilactobacillus	s__Ligilactobacillus salivarius
OTU125	42	38	33	21	40	34	0	0	0	0	0	1	d__Bacteria	Bacteroidota	c__Chitinophagia	o__Chitinophagales	f__Chitinophagaceae	g__Flavisolibacter	s__Flavisolibacter sp013327885
OTU126	0	0	0	0	0	0	31	78	35	16	28	28	d__Bacteria	Pseudomonadota	c__GammaPseudomonadota	o__Pseudomonadales	f__Pseudomonadaceae	g__Pseudomonas	s__Pseudomonas aeruginosa
OTU127	30	11	29	30	43	27	4	3	4	11	6	1	d__Bacteria	Pseudomonadota	c__AlphaPseudomonadota	o__Hyphomicrobiales	f__Hyphomicrobiaceae	g__Methyloceanibacter	s__uncultured bacterium
OTU128	1	0	2	0	0	0	39	33	21	48	37	11	d__Bacteria	Acidobacteriota	c__Blastocatellia	o__norank	f__norank	g__Chloracidobacterium
OTU129	54	50	35	47	58	36	0	0	0	0	0	1	d__Bacteria	Chlamydiota	c__Spartobacteria	o__Chthoniobacterales	f__Chthoniobacteraceae	g__Chthoniobacter	s__Chthoniobacter flavus
OTU130	22	31	54	22	22	39	1	2	1	0	1	0	d__Bacteria	Actinomycetota	c__Actinomycetia	o__Micrococcales	f__Micrococcaceae	g__Pseudarthrobacter	s__Pseudarthrobacter sp900168295
OTU131	0	7	3	9	8	19	47	59	44	45	42	31	d__Bacteria	Pseudomonadota	c__AlphaPseudomonadota	o__Hyphomicrobiales	f__norank	g__Nordella
OTU132	24	28	41	57	24	35	0	0	0	0	0	0	d__Bacteria	Pseudomonadota	c__AlphaPseudomonadota	o__Sphingomonadales	f__Sphingomonadaceae	g__Novosphingobium	s__Novosphingobium sp006874585
OTU133	0	0	2	0	0	0	19	38	59	35	42	44	d__Bacteria	Pseudomonadota	c__AlphaPseudomonadota	o__Hyphomicrobiales	f__Rhizobiaceae	g__Sinorhizobium	s__Sinorhizobium fredii
OTU134	34	41	39	48	72	59	3	3	6	1	2	1	d__Bacteria	Pseudomonadota	c__AlphaPseudomonadota	o__Hyphomicrobiales	f__Bradyrhizobiaceae	g__Bradyrhizobium	s__Bradyrhizobium huanghuaihaiense
OTU135	0	7	7	0	0	5	29	28	65	14	67	75	d__Bacteria	Actinomycetota	c__Actinomycetia	o__Micrococcales	f__Micrococcaceae	g__Pseudarthrobacter	s__Pseudarthrobacter sp014217545
OTU136	6	16	8	7	14	5	19	46	17	45	27	27	d__Bacteria	Acidobacteriota	c__Blastocatellia	o__Blastocatellales	f__Blastocatellaceae	g__Stenotrophobacter	s__uncultured Acidobacteriota bacterium
OTU137	3	0	0	0	0	0	28	57	32	82	72	18	d__Bacteria	Bacteroidota	c__Chitinophagia	o__Chitinophagales	f__Chitinophagaceae	g__Terrimonas	s__Terrimonas ferruginea
OTU138	33	32	33	22	39	38	0	0	0	0	0	0	d__Bacteria	Bacteroidota	c__Sphingobacteriia	o__Sphingobacteriales	f__Sphingobacteriaceae	g__Mucilaginibacter	s__Mucilaginibacter rubeus
OTU139	37	40	15	14	30	40	0	1	3	3	4	4	d__Bacteria	Actinomycetota	c__Actinomycetia	o__Micrococcales	f__Micrococcaceae	g__Pseudarthrobacter	s__Pseudarthrobacter sp001663775
OTU140	0	0	0	0	0	0	84	104	54	38	19	26	d__Bacteria	Pseudomonadota	c__GammaPseudomonadota	o__Aeromonadales	f__Aeromonadaceae	g__Aeromonas	s__Aeromonas veronii
OTU141	65	77	59	6	3	10	0	3	0	0	0	0	d__Bacteria	Pseudomonadota	c__GammaPseudomonadota	o__Enterobacterales	f__Enterobacteriaceae	g__Enterobacter	s__Enterobacter asburiae
OTU142	32	52	41	23	51	35	0	0	0	0	0	0	d__Bacteria	Acidobacteriota	c__Vicinamibacteria	o__norank	f__Vicinamibacteraceae	g__Luteitalea	s__Luteitalea pratensis
OTU143	25	25	13	25	41	67	16	10	10	7	17	11	d__Bacteria	Pseudomonadota	c__AlphaPseudomonadota	o__Hyphomicrobiales	f__Beijerinckiaceae	g__Methylovirgula	s__Methylovirgula ligni
OTU144	121	91	83	82	30	52	0	0	1	0	0	0	d__Bacteria	Pseudomonadota	c__GammaPseudomonadota	o__Enterobacterales	f__Enterobacteriaceae	g__Phytobacter	s__Phytobacter diazotrophicus
OTU145	39	30	31	62	56	55	0	0	1	0	0	0	d__Bacteria	Pseudomonadota	c__GammaPseudomonadota	o__Xanthomonadales	f__Rhodanobacteraceae	g__Dyella	s__Dyella marensis
OTU146	0	0	0	0	0	2	116	106	67	4	3	15	d__Bacteria	Pseudomonadota	c__BetaPseudomonadota	o__Burkholderiales	f__Comamonadaceae	g__Hydrogenophaga	s__Hydrogenophaga pseudoflava
OTU147	42	53	48	52	70	33	0	1	0	0	0	0	d__Bacteria	Bacteroidota	c__Chitinophagia	o__Chitinophagales	f__Chitinophagaceae	g__Niastella	s__Niastella koreensis
OTU148	0	1	0	0	0	0	61	60	27	30	5	12	d__Bacteria	Pseudomonadota	c__BetaPseudomonadota	o__Rhodocyclales	f__Rhodocyclaceae	g__Aromatoleum	s__Aromatoleum sp000349945
OTU149	40	25	25	20	26	26	0	0	1	0	0	0	d__Bacteria	Pseudomonadota	c__BetaPseudomonadota	o__Nitrosomonadales	f__Sterolibacteriaceae	g__Sulfuritalea	s__Sulfuritalea hydrogenivorans
OTU150	0	0	0	0	1	0	31	41	45	62	56	38	d__Bacteria	Chlamydiota	c__Chlamydiotae	o__Chlamydiotales	f__Chlamydiota subdivision 3	g__Pedosphaera
OTU151	0	0	0	0	0	0	33	33	44	11	21	15	d__Bacteria	Pseudomonadota	c__BetaPseudomonadota	o__Burkholderiales	f__norank	g__Rubrivivax	s__Rubrivivax gelatinosus_A
OTU152	0	0	0	0	0	1	25	50	51	48	43	39	d__Bacteria	Bacteroidota	c__Chitinophagia	o__Chitinophagales	f__Chitinophagaceae	g__Terrimonas	s__Terrimonas ferruginea
OTU153	0	0	0	2	1	0	0	1	0	0	3	0	d__Bacteria	Bacillota	c__Bacilli	o__Lactobacillales	f__Lactobacillaceae	g__Ligilactobacillus	s__Ligilactobacillus salivarius
OTU154	35	57	35	67	45	88	0	0	0	0	0	0	d__Bacteria	Acidobacteriota	c__Acidobacteriia	o__Acidobacteriotales	f__Acidobacteriotaceae	g__Candidatus Koribacter	s__uncultured bacterium
OTU155	0	0	0	0	0	0	83	87	48	10	15	11	d__Bacteria	Pseudomonadota	c__BetaPseudomonadota	o__Rhodocyclales	f__Rhodocyclaceae	g__Aromatoleum	s__Aromatoleum sp000349945
OTU156	0	0	0	0	0	0	15	15	12	17	23	30	d__Bacteria	Pseudomonadota	c__BetaPseudomonadota	o__Burkholderiales	f__norank	g__Ideonella
OTU157	15	26	25	14	33	25	1	2	3	1	4	8	d__Bacteria	Pseudomonadota	c__AlphaPseudomonadota	o__Caulobacterales	f__Caulobacteraceae	g__Phenylobacterium	s__uncultured bacterium
OTU158	17	13	26	19	8	25	2	1	0	0	4	2	d__Bacteria	Actinomycetota	c__Actinomycetia	o__Micrococcales	f__Intrasporangiaceae	g__Terracoccus	s__Terracoccus luteus
OTU159	37	46	74	99	51	57	1	0	0	0	0	1	d__Bacteria	Acidobacteriota	c__Acidobacteriia	o__Bryobacterales	f__Solibacteraceae	g__Candidatus Solibacter	s__Solibacter usitatus
OTU160	0	0	0	0	3	0	58	46	45	38	56	59	d__Bacteria	Bacillota	c__Bacilli	o__Bacillales	f__Bacillaceae	g__Bacillus	s__uncultured Bacillus sp.
OTU161	71	63	38	30	19	50	2	4	1	0	3	0	d__Bacteria	Pseudomonadota	c__BetaPseudomonadota	o__Burkholderiales	f__Burkholderiaceae	g__Ralstonia	s__Ralstonia pickettii
OTU162	11	6	10	8	6	1	0	0	0	0	0	0	d__Bacteria	Pseudomonadota	c__BetaPseudomonadota	o__Nitrosomonadales	f__Methylophilaceae	g__Methylotenera	s__Methylotenera mobilis
OTU163	40	34	31	4	10	4	73	78	31	20	15	22	d__Bacteria	Pseudomonadota	c__GammaPseudomonadota	o__Aeromonadales	f__Aeromonadaceae	g__Aeromonas	s__Aeromonas caviae
OTU164	1	2	3	0	0	4	32	42	17	37	41	25	d__Bacteria	Pseudomonadota	c__GammaPseudomonadota	o__Pseudomonadales	f__Pseudomonadaceae	g__Pseudomonas	s__Pseudomonas putida
OTU165	62	75	45	20	29	10	5	4	6	15	2	7	d__Bacteria	Bacteroidota	c__Chitinophagia	o__Chitinophagales	f__Chitinophagaceae	g__Chitinophaga	s__Chitinophaga pinensis
OTU166	21	10	23	2	18	4	5	6	7	6	6	5	d__Bacteria	Actinomycetota	c__Actinomycetia	o__Micrococcales	f__Micrococcaceae	g__Pseudarthrobacter	s__Pseudarthrobacter nitrophenolicus
OTU167	0	0	0	0	0	0	19	26	24	22	42	30	d__Bacteria	Pseudomonadota	c__BetaPseudomonadota	o__Burkholderiales	f__norank	g__Rubrivivax	s__Rubrivivax gelatinosus_A
OTU168	9	22	9	12	9	17	34	35	24	41	20	14	d__Bacteria	Acidobacteriota	c__Blastocatellia	o__Blastocatellales	f__Blastocatellaceae	g__Aridibacter	s__uncultured bacterium
OTU169	28	24	37	24	31	36	0	0	1	0	0	1	d__Bacteria	Pseudomonadota	c__DeltaPseudomonadota	o__Desulfuromonadales	f__Geobacteraceae	g__Geomonas	s__Geomonas pelophila
OTU170	35	61	25	0	4	5	1	2	1	0	1	0	d__Bacteria	Pseudomonadota	c__GammaPseudomonadota	o__Enterobacterales	f__Enterobacteriaceae	g__Enterobacter	s__Enterobacter roggenkampii
OTU171	36	43	57	58	75	81	0	0	0	0	0	0	d__Bacteria	Bacteroidota	c__Cytophagia	o__Cytophagales
OTU172	39	66	43	43	35	44	0	2	0	0	0	0	d__Bacteria	Acidobacteriota	c__Acidobacteriia	o__Acidobacteriotales	f__Acidobacteriotaceae	g__Candidatus Koribacter	s__Koribacter versatilis
OTU173	25	29	18	54	53	49	0	0	0	0	0	0	d__Bacteria	Acidobacteriota	c__Blastocatellia	o__Blastocatellales	f__Pyrinomonadaceae	g__Pyrinomonas	s__Pyrinomonas methylaliphatogenes
OTU174	41	39	26	63	61	52	0	0	0	0	0	0	d__Bacteria	Acidobacteriota	c__Acidobacteriia	o__Acidobacteriotales	f__Acidobacteriotaceae	g__Acidisarcina	s__Acidisarcina polymorpha
OTU175	20	22	22	7	16	17	12	28	11	25	18	24	d__Bacteria	Acidobacteriota	c__Blastocatellia	o__Blastocatellales	f__Pyrinomonadaceae	g__Pyrinomonas	s__Pyrinomonas methylaliphatogenes
OTU176	0	0	0	0	0	0	28	26	37	59	41	44	d__Bacteria	Pseudomonadota	c__BetaPseudomonadota	o__Nitrosomonadales	f__Sterolibacteriaceae	g__Sulfuritalea	s__Sulfuritalea hydrogenivorans
OTU177	28	27	19	13	27	27	1	0	0	5	2	1	d__Bacteria	Pseudomonadota	c__BetaPseudomonadota	o__Nitrosomonadales	f__Methylophilaceae	g__Methylotenera	s__Methylotenera sp000744605
OTU178	33	31	34	29	39	39	0	1	1	0	0	0	d__Bacteria	Candidatus Tectomicrobia	c__norank	o__norank	f__norank	g__Candidatus Entotheonella	s__uncultured bacterium
OTU179	25	37	13	39	35	11	0	0	0	0	0	0	d__Bacteria	Bacteroidota	c__Chitinophagia	o__Chitinophagales	f__Chitinophagaceae	g__Flavisolibacter	s__uncultured bacterium
OTU180	0	0	0	1	0	0	15	21	34	51	36	33	d__Bacteria	Chlamydiota	c__Chlamydiotae	o__Chlamydiotales	f__Chlamydiota subdivision 3	g__Pedosphaera
OTU181	36	59	26	49	72	76	0	0	0	0	1	0	d__Bacteria	Bacteroidota	c__Sphingobacteriia	o__Sphingobacteriales	f__Sphingobacteriaceae	g__Mucilaginibacter	s__Mucilaginibacter kameinonensis
OTU182	0	0	0	1	0	0	38	62	16	51	41	41	d__Bacteria	Pseudomonadota	c__GammaPseudomonadota	o__Nevskiales	f__Sinobacteraceae	g__Panacagrimonas	s__Panacagrimonas perspica
OTU183	0	0	0	0	0	0	31	48	30	54	50	43	d__Bacteria	Bacteroidota	c__Chitinophagia	o__Chitinophagales	f__Chitinophagaceae	g__Niastella	s__Niastella koreensis
OTU184	0	0	0	0	0	0	26	17	26	23	18	21	d__Bacteria	Bacteroidota	c__Chitinophagia	o__Chitinophagales	f__Chitinophagaceae	g__Terrimonas	s__Terrimonas ferruginea
OTU185	46	45	46	54	29	53	0	0	0	0	0	0	d__Bacteria	Bacteroidota	c__Sphingobacteriia	o__Sphingobacteriales	f__Sphingobacteriaceae	g__Mucilaginibacter	s__Mucilaginibacter ginsenosidivorans
OTU186	27	9	24	9	6	6	14	17	14	5	3	16	d__Bacteria	Pseudomonadota	c__BetaPseudomonadota	o__Burkholderiales	f__Comamonadaceae	g__Ramlibacter	s__Ramlibacter sp013087525
OTU187	14	5	8	9	12	1	21	15	15	27	23	28	d__Bacteria	Pseudomonadota	c__GammaPseudomonadota	o__Nevskiales	f__Steroidobacteraceae	g__Steroidobacter
OTU188	0	0	0	0	0	0	42	44	26	24	10	21	d__Bacteria	Pseudomonadota	c__AlphaPseudomonadota	o__Sphingomonadales	f__Sphingomonadaceae	g__Novosphingobium	s__Novosphingobium aromaticivorans
OTU189	18	24	31	14	49	33	2	0	0	0	0	0	d__Bacteria	Pseudomonadota	c__BetaPseudomonadota	o__Rhodocyclales
OTU190	14	20	6	15	3	16	2	4	4	0	1	3	d__Bacteria	Bacillota	c__Bacilli	o__Bacillales	f__Bacillaceae	g__Neobacillus	s__Neobacillus sp900177675
OTU191	12	12	9	19	7	13	0	0	0	0	0	0	d__Bacteria	Pseudomonadota	c__BetaPseudomonadota	o__Nitrosomonadales	f__Methylophilaceae	g__Methylovorus	s__Methylovorus glucosotrophus
OTU192	9	5	5	2	2	7	12	24	17	9	14	3	d__Bacteria	Pseudomonadota	c__AlphaPseudomonadota	o__Hyphomicrobiales	f__Rhizobiaceae	g__Sinorhizobium	s__Sinorhizobium fredii_B
OTU193	30	49	24	30	53	42	0	0	0	0	0	0	d__Bacteria	Acidobacteriota	c__Blastocatellia	o__Blastocatellales	f__Pyrinomonadaceae	g__Pyrinomonas	s__Pyrinomonas methylaliphatogenes
OTU194	11	8	9	17	5	3	8	15	15	8	5	8	d__Bacteria	Pseudomonadota	c__BetaPseudomonadota	o__Burkholderiales	f__norank	g__Rhizobacter	s__uncultured bacterium
OTU195	0	0	1	0	0	0	4	1	0	0	0	2	d__Bacteria	Pseudomonadota	c__GammaPseudomonadota	o__Pseudomonadales	f__Pseudomonadaceae	g__Pseudomonas	s__Pseudomonas aeruginosa
OTU196	4	12	6	3	7	4	11	22	12	26	17	13	d__Bacteria	Pseudomonadota	c__BetaPseudomonadota	o__Rhodocyclales	f__Azonexaceae	g__Azonexus	s__Azonexus sp013363835
OTU197	0	0	0	0	0	0	14	22	19	36	15	26	d__Bacteria	Bacteroidota	c__Chitinophagia	o__Chitinophagales	f__Chitinophagaceae	g__Niabella	s__Niabella ginsenosidivorans
OTU198	2	1	0	0	0	1	37	21	25	30	44	53	d__Bacteria	Pseudomonadota	c__GammaPseudomonadota	o__Chromatiales	f__Woeseiaceae	g__Woeseia	s__uncultured bacterium
OTU199	29	37	11	21	15	17	1	1	8	1	4	4	d__Bacteria	Pseudomonadota	c__BetaPseudomonadota	o__Burkholderiales	f__Burkholderiaceae	g__Paucimonas	s__Paucimonas sp004114795
OTU200	0	0	0	0	1	0	69	65	20	2	11	4	d__Bacteria	Pseudomonadota	c__BetaPseudomonadota	o__Rhodocyclales	f__Rhodocyclaceae	g__Aromatoleum	s__Aromatoleum sp001190925
OTU201	0	0	0	0	0	0	55	98	76	18	25	15	d__Bacteria	Bacteroidota	c__Chitinophagia	o__Chitinophagales	f__Chitinophagaceae	g__Chitinophaga	s__Chitinophaga costaii
OTU202	0	0	1	0	0	0	29	29	31	9	8	11	d__Bacteria	Pseudomonadota	c__GammaPseudomonadota	o__Pseudomonadales	f__Pseudomonadaceae	g__Pseudomonas	s__Pseudomonas aeruginosa
OTU203	36	37	31	41	62	48	0	0	0	0	0	0	d__Bacteria	Pseudomonadota	c__BetaPseudomonadota	o__Burkholderiales	f__Burkholderiaceae	g__Paraburkholderia	s__Paraburkholderia caledonica
OTU204	5	19	14	5	10	11	5	0	3	0	7	0	d__Bacteria	Bacillota	c__Bacilli	o__Bacillales	f__Bacillaceae	g__Neobacillus	s__Neobacillus sp900177675
OTU205	0	0	0	0	0	0	16	29	16	10	13	14	d__Bacteria	Pseudomonadota	c__AlphaPseudomonadota	o__Hyphomicrobiales	f__Rhizobiaceae	g__Shinella	s__Shinella sp001713395
OTU206	85	103	54	0	1	0	1	1	0	1	0	2	d__Bacteria	Pseudomonadota	c__GammaPseudomonadota	o__Enterobacterales	f__Enterobacteriaceae	g__Enterobacter	s__Enterobacter asburiae_B
OTU207	0	0	0	0	1	0	19	20	26	40	41	43	d__Bacteria	Bacteroidota	c__Chitinophagia	o__Chitinophagales	f__Chitinophagaceae	g__Niastella	s__Niastella koreensis
OTU208	0	0	0	0	0	0	9	40	13	32	21	12	d__Bacteria	Acidobacteriota	c__Blastocatellia	o__Blastocatellales	f__Blastocatellaceae	g__Aridibacter	s__uncultured bacterium
OTU209	2	1	7	0	9	1	49	18	35	26	25	27	d__Bacteria	Bacillota	c__Bacilli	o__Bacillales	f__Bacillaceae	g__Peribacillus	s__Peribacillus asahii_A
OTU210	32	37	15	94	62	54	0	2	0	0	0	1	d__Bacteria	Pseudomonadota	c__GammaPseudomonadota	o__Xanthomonadales	f__Rhodanobacteraceae	g__Rhodanobacter	s__uncultured bacterium
OTU211	0	0	0	0	0	0	44	83	20	44	36	13	d__Bacteria	Pseudomonadota	c__GammaPseudomonadota	o__Pseudomonadales	f__Pseudomonadaceae	g__Pseudomonas	s__Pseudomonas aeruginosa
OTU212	5	18	8	8	6	11	23	29	18	9	17	14	d__Bacteria	Pseudomonadota	c__BetaPseudomonadota	o__Burkholderiales	f__Burkholderiaceae	g__Cupriavidus	s__Cupriavidus taiwanensis_C
OTU213	8	4	5	6	4	3	6	11	19	4	16	12	d__Bacteria	Pseudomonadota	c__BetaPseudomonadota	o__Burkholderiales	f__norank	g__Rubrivivax	s__Rubrivivax benzoatilyticus
OTU214	4	3	10	6	1	19	0	0	0	0	0	0	d__Bacteria	Pseudomonadota	c__BetaPseudomonadota	o__Nitrosomonadales	f__Methylophilaceae	g__Methylotenera	s__Methylotenera sp000744605
OTU215	26	16	36	11	17	27	0	0	0	0	0	0	d__Bacteria	Pseudomonadota	c__BetaPseudomonadota	o__Burkholderiales	f__Oxalobacteraceae	g__Herbaspirillum	s__Herbaspirillum sp006715495
OTU216	19	32	26	36	46	31	0	0	0	3	0	1	d__Bacteria	Pseudomonadota	c__BetaPseudomonadota	o__Burkholderiales	f__Oxalobacteraceae	g__Noviherbaspirillum	s__Noviherbaspirillum sp003590875
OTU217	19	22	29	48	45	35	0	0	0	0	0	0	d__Bacteria	Chlamydiota	c__Chlamydiotae	o__Chlamydiotales	f__Chlamydiota subdivision 3	g__Pedosphaera	s__uncultured Chlamydiota bacterium
OTU218	37	33	48	56	56	79	0	0	1	0	0	0	d__Bacteria	Bacteroidota	c__Chitinophagia	o__Chitinophagales	f__Chitinophagaceae	g__Puia	s__uncultured bacterium
OTU219	3	2	2	1	4	0	3	3	2	15	0	0	d__Bacteria	Bacillota	c__Bacilli	o__Lactobacillales	f__Lactobacillaceae	g__Limosilactobacillus	s__Limosilactobacillus mucosae
OTU220	1	1	1	1	0	0	0	0	0	0	0	0	d__Bacteria	Bacillota	c__Bacilli	o__Lactobacillales	f__Lactobacillaceae	g__Lactobacillus	s__Lactobacillus delbrueckii
OTU221	37	41	37	0	0	0	6	1	2	0	0	1	d__Bacteria	Pseudomonadota	c__GammaPseudomonadota	o__Enterobacterales	f__Enterobacteriaceae	g__Enterobacter	s__Enterobacter asburiae_A
OTU222	40	17	40	9	10	5	0	0	0	0	0	0	d__Bacteria	Bacillota	c__Bacilli	o__Bacillales	f__Bacillaceae	g__Neobacillus	s__Neobacillus sp002585305
OTU223	0	0	3	0	0	0	50	29	32	12	24	25	d__Bacteria	Pseudomonadota	c__GammaPseudomonadota	o__Pseudomonadales	f__Pseudomonadaceae	g__Pseudomonas	s__Pseudomonas aeruginosa
OTU224	28	8	11	12	26	20	54	29	22	16	12	13	d__Bacteria	Pseudomonadota	c__GammaPseudomonadota	o__Nevskiales	f__Sinobacteraceae	g__Solimonas	s__Solimonas variicoloris
OTU225	31	30	28	27	21	24	0	0	0	0	0	0	d__Bacteria	Cyanobacteriota	c__norank	o__Nostocales	f__Tolypothrichaceae	g__Hassalia
OTU226	35	29	26	33	33	22	0	0	0	0	0	0	d__Bacteria	Pseudomonadota	c__BetaPseudomonadota	o__Burkholderiales	f__Burkholderiaceae	g__Caballeronia	s__Caballeronia insecticola
OTU227	8	17	14	30	22	12	0	0	2	0	0	0	d__Bacteria	Acidobacteriota	c__Vicinamibacteria	o__norank	f__Vicinamibacteraceae	g__Luteitalea	s__Luteitalea pratensis
OTU228	23	43	24	71	77	54	2	0	0	0	0	0	d__Bacteria	Bacteroidota	c__Chitinophagia	o__Chitinophagales	f__Chitinophagaceae	g__Puia	s__uncultured bacterium
OTU229	40	25	20	38	34	44	0	0	0	0	0	0	d__Bacteria	Pseudomonadota	c__BetaPseudomonadota	o__Nitrosomonadales	f__Sterolibacteriaceae	g__Methyloversatilis	s__Methyloversatilis discipulorum
OTU230	2	4	2	1	2	9	23	26	23	57	43	19	d__Bacteria	Pseudomonadota	c__AlphaPseudomonadota	o__Hyphomicrobiales	f__norank	g__Pseudorhodoplanes	s__Pseudorhodoplanes sinuspersici
OTU231	0	0	0	0	0	0	23	19	25	47	45	45	d__Bacteria	Bacteroidota	c__Chitinophagia	o__Chitinophagales	f__Chitinophagaceae	g__Niastella	s__Niastella koreensis
OTU232	0	0	0	0	0	0	22	19	21	24	19	20	d__Bacteria	Pseudomonadota	c__GammaPseudomonadota	o__Xanthomonadales	f__Xanthomonadaceae	g__Luteimonas	s__Luteimonas abyssi
OTU233	0	0	0	0	0	0	17	15	23	13	18	21	d__Bacteria	Pseudomonadota	c__BetaPseudomonadota	o__Burkholderiales	f__norank	g__Rubrivivax	s__Rubrivivax gelatinosus_A
OTU234	26	42	29	49	36	32	0	0	0	0	1	0	d__Bacteria	Acidobacteriota	c__Acidobacteriia	o__Acidobacteriotales	f__Acidobacteriotaceae	g__Candidatus Koribacter	s__uncultured bacterium
OTU235	6	2	20	9	7	5	1	3	0	8	0	0	d__Bacteria	Bacillota	c__Bacilli	o__Bacillales	f__Bacillaceae	g__Neobacillus	s__Neobacillus sp005154805
OTU236	0	1	2	2	0	0	26	28	37	63	36	28	d__Bacteria	Acidobacteriota	c__Vicinamibacteria	o__norank	f__Vicinamibacteraceae	g__Luteitalea	s__Luteitalea pratensis
OTU237	0	0	1	0	0	0	15	12	17	43	12	29	d__Bacteria	Bacteroidota	c__Chitinophagia	o__Chitinophagales	f__Chitinophagaceae	g__Niastella
OTU238	91	120	88	0	0	0	7	12	6	0	0	0	d__Bacteria	Pseudomonadota	c__BetaPseudomonadota	o__Burkholderiales	f__Burkholderiaceae	g__Ralstonia	s__Ralstonia pseudosolanacearum
OTU239	17	11	32	24	16	36	7	6	17	27	12	2	d__Bacteria	Bacteroidota	c__Chitinophagia	o__Chitinophagales	f__Chitinophagaceae	g__Chitinophaga	s__Chitinophaga sp003994345
OTU240	10	19	18	22	24	22	0	0	0	0	0	0	d__Bacteria	Chlamydiota	c__Chlamydiotae	o__Chlamydiotales	f__Chlamydiota subdivision 3	g__Pedosphaera	s__uncultured bacterium
OTU241	2	0	0	0	0	0	36	41	28	11	2	11	d__Bacteria	Pseudomonadota	c__BetaPseudomonadota	o__Rhodocyclales	f__Azonexaceae	g__Azonexus	s__Azonexus denitrificans
OTU242	8	17	13	3	5	0	23	17	27	24	28	19	d__Bacteria	Pseudomonadota	c__BetaPseudomonadota	o__Burkholderiales	f__norank	g__Methylibium	s__Methylibium petroleiphilum
OTU243	18	8	19	19	40	24	0	0	0	0	0	0	d__Bacteria	Bacteroidota	c__Chitinophagia	o__Chitinophagales	f__Chitinophagaceae	g__Niastella	s__Niastella koreensis
OTU244	28	11	34	10	15	21	12	13	4	9	8	3	d__Bacteria	Bacteroidota	c__Chitinophagia	o__Chitinophagales	f__Chitinophagaceae	g__Sediminibacterium	s__Sediminibacterium sp000515315
OTU245	3	1	0	0	1	0	0	0	1	0	2	0	d__Bacteria	Actinomycetota	c__Actinomycetia	o__Bifidobacteriales	f__Bifidobacteriaceae	g__Bifidobacterium	s__Bifidobacterium thermophilum
OTU246	0	0	0	0	0	0	28	28	27	39	30	29	d__Bacteria	Acidobacteriota	c__Vicinamibacteria	o__norank	f__Vicinamibacteraceae	g__Luteitalea	s__Luteitalea pratensis
OTU247	0	0	0	1	0	0	27	36	39	53	30	24	d__Bacteria	Acidobacteriota	c__Blastocatellia	o__Blastocatellales	f__Blastocatellaceae	g__Aridibacter	s__uncultured bacterium
OTU248	0	0	0	0	0	2	43	19	27	14	5	29	d__Bacteria	Pseudomonadota	c__BetaPseudomonadota	o__Burkholderiales	f__Comamonadaceae	g__Pseudorhodoferax
OTU249	1	0	0	0	0	0	7	31	11	31	19	18	d__Bacteria	Bacteroidota	c__Chitinophagia	o__Chitinophagales	f__Chitinophagaceae	g__Niastella
OTU250	29	29	5	25	17	23	0	0	0	0	0	0	d__Bacteria	Acidobacteriota	c__Acidobacteriia	o__Acidobacteriotales	f__Acidobacteriotaceae	g__Edaphobacter
OTU251	28	26	10	22	22	27	0	0	0	0	0	0	d__Bacteria	Bacteroidota	c__Chitinophagia	o__Chitinophagales	f__Chitinophagaceae	g__Niastella	s__Niastella koreensis
OTU252	23	26	26	43	39	38	0	0	0	0	0	0	d__Bacteria	Acidobacteriota	c__Acidobacteriia	o__Acidobacteriotales	f__Acidobacteriotaceae	g__Candidatus Koribacter	s__uncultured bacterium
OTU253	9	15	18	15	16	41	0	4	4	1	1	3	d__Bacteria	Pseudomonadota	c__AlphaPseudomonadota	o__Hyphomicrobiales	f__Bradyrhizobiaceae	g__Bradyrhizobium	s__Bradyrhizobium sp011516635
OTU254	0	0	0	0	0	0	19	11	38	26	39	26	d__Bacteria	Acidobacteriota	c__Vicinamibacteria	o__norank	f__Vicinamibacteraceae	g__Luteitalea	s__Luteitalea pratensis
OTU255	13	13	19	11	3	6	8	9	3	5	8	6	d__Bacteria	Pseudomonadota	c__BetaPseudomonadota	o__Burkholderiales	f__Oxalobacteraceae	g__Pseudoduganella	s__Pseudoduganella flava
OTU256	22	32	27	41	38	49	0	0	0	0	0	0	d__Bacteria	Acidobacteriota	c__Acidobacteriia	o__Acidobacteriotales	f__Acidobacteriotaceae	g__Silvibacterium	s__Silvibacterium dinghuense
OTU257	2	5	6	10	14	7	0	0	0	0	0	1	d__Bacteria	Pseudomonadota	c__DeltaPseudomonadota	o__Myxococcales	f__Polyangiaceae	g__Aetherobacter	s__metagenome
OTU258	0	0	0	0	0	0	44	44	40	52	30	42	d__Bacteria	Bacteroidota	c__Chitinophagia	o__Chitinophagales	f__Chitinophagaceae	g__Niastella	s__Niastella koreensis
OTU259	51	37	38	11	29	46	0	0	0	0	0	1	d__Bacteria	Bacteroidota	c__Chitinophagia	o__Chitinophagales	f__Chitinophagaceae	g__Sediminibacterium
OTU260	0	0	0	0	0	0	54	46	31	3	8	4	d__Bacteria	Pseudomonadota	c__BetaPseudomonadota	o__Rhodocyclales	f__Zoogloeaceae	g__Azoarcus	s__Azoarcus sp006496635
OTU261	8	0	0	1	0	8	40	20	17	54	33	31	d__Bacteria	Bacteroidota	c__Chitinophagia	o__Chitinophagales	f__Chitinophagaceae	g__Niastella
OTU262	0	0	0	0	0	0	29	45	21	79	24	21	d__Bacteria	Bacteroidota	c__Saprospiria	o__Saprospirales	f__Lewinellaceae	g__Lewinella	s__Lewinella cohaerens
OTU263	0	1	0	0	0	0	38	30	32	32	22	20	d__Bacteria	Bacillota	c__Bacilli	o__Bacillales	f__Bacillaceae	g__Metabacillus	s__Metabacillus sp004801455
OTU264	0	0	0	3	0	0	29	16	40	32	36	35	d__Bacteria	Pseudomonadota	c__GammaPseudomonadota	o__Chromatiales	f__Woeseiaceae	g__Woeseia	s__uncultured bacterium
OTU265	6	6	9	21	10	17	18	4	14	8	18	9	d__Bacteria	Pseudomonadota	c__AlphaPseudomonadota	o__Hyphomicrobiales	f__Methylobacteriaceae	g__Microvirga	s__Microvirga sp003151255
OTU266	40	54	30	22	24	14	1	0	0	0	0	0	d__Bacteria	Pseudomonadota	c__BetaPseudomonadota	o__Burkholderiales	f__Burkholderiaceae	g__Caballeronia	s__Caballeronia zhejiangensis
OTU267	7	18	8	34	41	35	0	0	0	0	0	0	d__Bacteria	Acidobacteriota	c__Blastocatellia	o__Blastocatellales	f__Pyrinomonadaceae	g__Pyrinomonas	s__Pyrinomonas methylaliphatogenes
OTU268	0	0	0	0	0	1	34	32	57	12	32	36	d__Bacteria	Pseudomonadota	c__AlphaPseudomonadota	o__Hyphomicrobiales	f__Methylobacteriaceae	g__Microvirga	s__Microvirga ossetica
OTU269	0	0	0	1	0	0	27	30	26	23	20	15	d__Bacteria	Acidobacteriota	c__Vicinamibacteria	o__norank	f__Vicinamibacteraceae	g__Luteitalea	s__Luteitalea pratensis
OTU270	18	21	23	6	15	12	6	1	3	12	15	4	d__Bacteria	Bacillota	c__Bacilli	o__Bacillales	f__Bacillaceae	g__Priestia	s__Priestia megaterium
OTU271	13	40	19	22	38	21	2	0	0	0	0	0	d__Bacteria	Pseudomonadota	c__BetaPseudomonadota	o__Burkholderiales	f__Oxalobacteraceae	g__Herbaspirillum	s__Herbaspirillum robiniae
OTU272	24	13	22	7	5	14	0	0	0	0	0	0	d__Bacteria	Bacteroidota	c__Chitinophagia	o__Chitinophagales	f__Chitinophagaceae	g__Segetibacter	s__Segetibacter koreensis
OTU273	34	20	44	56	52	51	0	1	1	0	0	0	d__Bacteria	Bacteroidota	c__Chitinophagia	o__Chitinophagales	f__Chitinophagaceae	g__Puia	s__uncultured bacterium
OTU275	0	0	0	0	0	1	42	36	58	10	20	16	d__Bacteria	Bacillota	c__Bacilli	o__Bacillales	f__Bacillaceae	g__Metabacillus	s__Metabacillus litoralis_A
OTU276	14	14	14	14	17	34	10	13	11	14	4	7	d__Bacteria	Bacteroidota	c__Chitinophagia	o__Chitinophagales	f__Chitinophagaceae	g__Sediminibacterium	s__Sediminibacterium magnilacihabitans
OTU277	20	13	28	32	18	17	4	0	2	0	0	0	d__Bacteria	Nitrospirota	c__Nitrospira	o__Nitrospirales	f__Nitrospiraceae	g__Leptospirillum	s__Leptospirillum ferrooxidans
OTU278	5	13	11	18	15	15	0	0	0	0	0	0	d__Bacteria	Cyanobacteriota	c__norank	o__Nostocales	f__Tolypothrichaceae	g__Hassalia	s__Hassallia byssoidea VB512170
OTU279	0	1	6	2	2	3	33	20	12	2	5	4	d__Bacteria	Pseudomonadota	c__BetaPseudomonadota	o__Rhodocyclales	f__Azonexaceae	g__Azonexus	s__Azonexus sp013363835
OTU280	1	3	4	3	9	14	9	9	6	11	9	7	d__Bacteria	Pseudomonadota	c__GammaPseudomonadota	o__Xanthomonadales	f__Xanthomonadaceae	g__Stenotrophomonas	s__Stenotrophomonas sp003086695
OTU281	12	20	6	25	18	9	0	0	0	0	0	0	d__Bacteria	Bacteroidota	c__Chitinophagia	o__Chitinophagales	f__Chitinophagaceae	g__Niastella	s__uncultured Bacteroidota bacterium
OTU282	0	0	0	0	0	1	35	28	17	19	27	28	d__Bacteria	Bacillota	c__Bacilli	o__Bacillales	f__Bacillaceae	g__Metabacillus	s__Metabacillus litoralis_A
OTU283	3	0	2	0	0	0	14	26	19	58	27	30	d__Bacteria	Bacteroidota	c__Chitinophagia	o__Chitinophagales	f__Chitinophagaceae	g__Niastella
OTU284	0	0	0	0	0	0	29	26	31	27	31	25	d__Bacteria	Pseudomonadota	c__DeltaPseudomonadota
OTU285	5	0	1	3	0	2	9	10	5	5	8	4	d__Bacteria	Pseudomonadota	c__AlphaPseudomonadota	o__Sphingomonadales	f__Sphingomonadaceae	g__Novosphingobium	s__uncultured bacterium
OTU286	0	0	1	0	1	0	22	24	31	30	27	40	d__Bacteria	Nitrospirota	c__Nitrospira	o__norank	f__norank	g__norank	s__uncultured Nitrospira sp.
OTU287	8	13	3	10	20	5	0	0	0	0	1	0	d__Bacteria	Cyanobacteriota	c__norank	o__Nostocales	f__Tolypothrichaceae	g__Hassalia	s__uncultured bacterium
OTU288	0	1	0	0	0	0	4	2	10	2	3	2	d__Bacteria	Pseudomonadota	c__BetaPseudomonadota	o__Burkholderiales	f__Alcaligenaceae	g__Azohydromonas	s__Azohydromonas lata
OTU289	2	0	2	0	0	0	22	25	43	27	36	28	d__Bacteria	Pseudomonadota	c__GammaPseudomonadota	o__norank	f__norank	g__Acidibacter
OTU290	22	15	20	55	36	42	1	0	0	0	0	0	d__Bacteria	Acidobacteriota	c__Acidobacteriia	o__Acidobacteriotales	f__Acidobacteriotaceae	g__Candidatus Koribacter	s__uncultured Acidobacteriota bacterium
OTU291	8	26	7	11	13	15	10	13	17	4	4	7	d__Bacteria	Pseudomonadota	c__BetaPseudomonadota	o__Burkholderiales	f__Comamonadaceae	g__Ramlibacter	s__Ramlibacter sp013087525
OTU292	0	0	0	1	0	0	15	32	17	57	27	13	d__Bacteria	Bacteroidota	c__Saprospiria	o__Saprospirales	f__Lewinellaceae	g__Lewinella	s__Lewinella cohaerens
OTU293	13	8	9	20	21	20	0	0	0	0	0	0	d__Bacteria	Acidobacteriota	c__Blastocatellia	o__Blastocatellales	f__Blastocatellaceae	g__Blastocatella	s__uncultured bacterium
OTU294	10	18	28	33	29	35	0	0	0	0	0	1	d__Bacteria	Cyanobacteriota	c__norank	o__Nostocales	f__Tolypothrichaceae	g__Hassalia	s__uncultured Sphingobacteriales bacterium
OTU295	0	0	0	0	0	0	6	50	9	43	37	37	d__Bacteria	Acidobacteriota	c__Blastocatellia	o__Blastocatellales	f__Pyrinomonadaceae	g__Pyrinomonas	s__Pyrinomonas methylaliphatogenes
OTU296	30	36	51	42	21	19	1	0	0	0	0	0	d__Bacteria	Acidobacteriota	c__Acidobacteriia	o__Acidobacteriotales	f__Acidobacteriotaceae	g__Candidatus Koribacter	s__uncultured bacterium
OTU297	0	0	0	0	0	0	16	15	31	6	1	1	d__Bacteria	Pseudomonadota	c__BetaPseudomonadota	o__Rhodocyclales	f__Zoogloeaceae	g__Thauera	s__Thauera phenolivorans
OTU298	32	30	19	9	12	24	0	2	0	0	0	0	d__Bacteria	Bacillota	c__Bacilli	o__Lactobacillales	f__Lactobacillaceae	g__Lactobacillus	s__Lactobacillus amylovorus
OTU299	27	36	26	20	11	28	0	0	0	0	1	0	d__Bacteria	Acidobacteriota	c__Blastocatellia	o__Blastocatellales	f__Pyrinomonadaceae	g__Pyrinomonas	s__Pyrinomonas methylaliphatogenes
OTU300	2	5	2	4	1	4	26	32	16	23	27	33	d__Bacteria	Pseudomonadota	c__AlphaPseudomonadota
OTU301	8	6	10	26	13	22	10	11	8	5	6	2	d__Bacteria	Pseudomonadota	c__AlphaPseudomonadota	o__Hyphomicrobiales	f__Phyllobacteriaceae	g__Phyllobacterium	s__Phyllobacterium myrsinacearum
OTU302	9	36	38	29	37	25	0	0	1	0	0	0	d__Bacteria	Chlamydiota	c__Spartobacteria	o__Chthoniobacterales	f__Chthoniobacteraceae	g__Candidatus Udaeobacter	s__Udaeobacter sp003218885
OTU303	16	86	17	3	8	26	0	2	28	0	0	0	d__Bacteria	Bacillota	c__Bacilli	o__Lactobacillales	f__Lactobacillaceae	g__Limosilactobacillus	s__Limosilactobacillus pontis
OTU304	22	17	46	36	38	32	0	0	0	0	0	0	d__Bacteria	Pseudomonadota	c__GammaPseudomonadota	o__norank	f__norank	g__Acidibacter	s__uncultured gamma proteobacterium
OTU305	50	52	47	28	17	27	0	0	0	0	0	0	d__Bacteria	Pseudomonadota	c__GammaPseudomonadota	o__Xanthomonadales	f__Rhodanobacteraceae	g__Dyella	s__Dyella marensis
OTU306	14	5	14	18	17	15	9	4	6	9	9	2	d__Bacteria	Pseudomonadota	c__AlphaPseudomonadota	o__Hyphomicrobiales	f__Phyllobacteriaceae	g__Mesorhizobium	s__Mesorhizobium terrae
OTU307	22	23	17	47	22	34	0	0	0	0	1	0	d__Bacteria	Pseudomonadota	c__AlphaPseudomonadota	o__Hyphomicrobiales	f__Rhizobiaceae	g__Rhizobium	s__Rhizobium lusitanum
OTU308	0	0	0	1	0	0	13	42	26	22	10	16	d__Bacteria	Pseudomonadota	c__AlphaPseudomonadota	o__Hyphomicrobiales	f__Rhizobiaceae	g__Agrobacterium	s__Agrobacterium sp000192635
OTU309	0	0	1	0	0	0	14	25	11	22	37	21	d__Bacteria	Bacteroidota	c__Chitinophagia	o__Chitinophagales	f__Chitinophagaceae	g__Niabella	s__Niabella soli
OTU310	18	15	24	28	25	35	0	0	0	0	0	0	d__Bacteria	Pseudomonadota	c__AlphaPseudomonadota	o__Sphingomonadales	f__Sphingomonadaceae	g__Sphingomonas	s__uncultured bacterium
OTU311	2	0	0	0	1	1	6	16	24	7	17	14	d__Bacteria	Pseudomonadota	c__DeltaPseudomonadota	o__Desulfuromonadales	f__Geobacteraceae	g__Geomonas	s__Geomonas bemidjiensis
OTU312	23	7	18	36	28	45	0	0	0	0	0	0	d__Bacteria	Pseudomonadota	c__DeltaPseudomonadota	o__Myxococcales	f__norank	g__Minicystis	s__Minicystis rosea
OTU313	29	11	14	11	11	7	0	0	0	0	0	0	d__Bacteria	Actinomycetota	c__Rubrobacteria	o__Gaiellales	f__Gaiellaceae	g__Gaiella	s__Gaiella occulta
OTU314	0	0	1	0	0	1	52	33	16	17	16	9	d__Bacteria	Pseudomonadota	c__GammaPseudomonadota	o__Pseudomonadales	f__Pseudomonadaceae	g__Pseudomonas	s__Pseudomonas aeruginosa
OTU315	0	0	0	0	1	0	3	0	0	0	1	0	d__Bacteria	Bacillota	c__Bacilli	o__Lactobacillales	f__Lactobacillaceae	g__Lactobacillus	s__Lactobacillus delbrueckii
OTU316	0	0	0	0	0	0	17	19	21	38	11	11	d__Bacteria	Bacteroidota	c__Chitinophagia	o__Chitinophagales	f__Chitinophagaceae	g__Flavisolibacter	s__Flavisolibacter sp013327885
OTU317	7	11	18	8	8	20	0	0	0	0	0	0	d__Bacteria	Pseudomonadota	c__AlphaPseudomonadota	o__Caulobacterales	f__Caulobacteraceae	g__Phenylobacterium	s__uncultured bacterium
OTU318	1	0	0	0	0	0	24	16	21	20	24	30	d__Bacteria	Acidobacteriota	c__Vicinamibacteria	o__norank	f__Vicinamibacteraceae	g__Luteitalea	s__Luteitalea pratensis
OTU319	8	4	6	8	6	9	9	22	6	0	9	10	d__Bacteria	Pseudomonadota	c__BetaPseudomonadota	o__Rhodocyclales	f__Zoogloeaceae	g__Zoogloea	s__Zoogloea resiniphila
OTU321	0	0	0	0	0	0	18	27	17	51	27	30	d__Bacteria	Pseudomonadota	c__BetaPseudomonadota	o__Burkholderiales	f__Alcaligenaceae	g__Derxia	s__Derxia lacustris
OTU322	30	49	46	17	24	26	0	0	0	0	0	0	d__Bacteria	Pseudomonadota	c__BetaPseudomonadota	o__Neisseriales	f__Chromobacteriaceae	g__Pseudogulbenkiania	s__Pseudogulbenkiania ferrooxidans_A
OTU323	1	0	0	1	0	0	25	20	20	27	29	44	d__Bacteria	Pseudomonadota	c__BetaPseudomonadota	o__Burkholderiales	f__Comamonadaceae	g__Ottowia	s__uncultured bacterium
OTU324	12	13	10	13	15	6	0	2	1	0	0	0	d__Bacteria	Pseudomonadota	c__AlphaPseudomonadota	o__Rhodospirillales	f__Azospirillaceae	g__Skermanella	s__Skermanella pratensis
OTU325	1	0	0	0	1	0	0	1	1	0	0	1	d__Bacteria	Bacillota	c__Bacilli	o__Lactobacillales	f__Lactobacillaceae	g__Lactobacillus	s__Lactobacillus delbrueckii
OTU326	28	11	14	21	36	34	0	0	0	0	0	0	d__Bacteria	Actinomycetota	c__Actinomycetia	o__Micrococcales	f__Microbacteriaceae	g__Leifsonia	s__Leifsonia sp002105485
OTU327	16	8	16	35	67	52	0	0	0	0	0	0	d__Bacteria	Bacteroidota	c__Cytophagia	o__Cytophagales	f__Fulvivirgaceae	g__Ohtaekwangia	s__Ohtaekwangia koreensis
OTU328	0	0	0	0	0	0	36	21	27	2	3	0	d__Bacteria	Pseudomonadota	c__AlphaPseudomonadota	o__Sphingomonadales	f__Sphingomonadaceae	g__Sphingobium	s__Sphingobium lactosutens_A
OTU329	0	0	2	0	0	0	24	8	20	4	18	10	d__Bacteria	Pseudomonadota	c__BetaPseudomonadota	o__Burkholderiales	f__Comamonadaceae	g__Comamonas	s__uncultured beta proteobacterium
OTU330	22	25	19	31	22	17	0	0	0	0	0	0	d__Bacteria	Bacteroidota	c__Chitinophagia	o__Chitinophagales	f__Chitinophagaceae	g__Terrimonas	s__uncultured bacterium
OTU331	0	0	0	1	0	0	15	28	25	19	39	17	d__Bacteria	Gemmatimonadota	c__Gemmatimonadota	o__Gemmatimonadales	f__Gemmatimonadaceae	g__Gemmatirosa	s__Gemmatirosa kalamazoonesis
OTU332	3	1	4	6	6	2	1	5	2	4	7	10	d__Bacteria	Pseudomonadota	c__AlphaPseudomonadota	o__Sphingomonadales	f__Sphingomonadaceae	g__Novosphingobium	s__Novosphingobium flavum_A
OTU333	0	0	0	0	0	0	14	12	24	21	24	31	d__Bacteria	Acidobacteriota	c__Vicinamibacteria	o__norank	f__Vicinamibacteraceae	g__Luteitalea	s__uncultured bacterium
OTU334	27	17	5	13	20	6	0	0	0	0	0	0	d__Bacteria	Bacteroidota	c__Chitinophagia	o__Chitinophagales	f__Chitinophagaceae	g__Flavisolibacter	s__uncultured bacterium
OTU335	4	4	1	5	1	2	4	2	4	13	2	6	d__Bacteria	Bacillota	c__Bacilli	o__Lactobacillales	f__Lactobacillaceae	g__Lactobacillus	s__Lactobacillus crispatus
OTU336	39	54	33	13	25	23	0	0	0	0	1	0	d__Bacteria	Pseudomonadota	c__BetaPseudomonadota	o__Burkholderiales	f__Burkholderiaceae	g__Cupriavidus	s__Cupriavidus neocaledonicus
OTU337	0	0	0	0	0	0	29	43	13	46	28	20	d__Bacteria	Bacteroidota	c__Flavobacteriia	o__Flavobacteriales	f__Flavobacteriaceae	g__Flavobacterium	s__Flavobacterium sp002797935
OTU338	0	0	0	0	0	0	27	30	26	17	19	20	d__Bacteria	Pseudomonadota
OTU339	0	0	0	0	0	0	22	17	20	24	26	26	d__Bacteria	Acidobacteriota	c__Vicinamibacteria	o__norank	f__Vicinamibacteraceae	g__Luteitalea	s__Luteitalea pratensis
OTU340	27	30	24	5	14	20	0	0	0	0	0	0	d__Bacteria	Acidobacteriota	c__Blastocatellia	o__Blastocatellales	f__Pyrinomonadaceae	g__Pyrinomonas	s__Pyrinomonas methylaliphatogenes
OTU341	1	0	1	0	0	25	0	16	0	0	5	0	d__Bacteria	Actinomycetota	c__Actinomycetia	o__Bifidobacteriales	f__Bifidobacteriaceae	g__Bifidobacterium	s__Bifidobacterium pseudocatenulatum
OTU342	4	7	4	3	4	2	6	18	21	29	15	15	d__Bacteria	Acidobacteriota	c__Blastocatellia	o__Blastocatellales	f__Pyrinomonadaceae	g__Pyrinomonas	s__Pyrinomonas methylaliphatogenes
OTU343	0	0	0	0	0	1	15	14	22	17	17	11	d__Bacteria	Pseudomonadota	c__BetaPseudomonadota	o__Burkholderiales	f__Comamonadaceae	g__Pseudorhodoferax
OTU344	0	0	0	0	0	0	14	9	14	31	26	37	d__Bacteria	Pseudomonadota	c__AlphaPseudomonadota	o__Rhodospirillales	f__Rhodospirillaceae	g__Taonella	s__Taonella mepensis
OTU345	0	4	1	1	1	3	4	1	15	1	8	6	d__Bacteria	Pseudomonadota	c__BetaPseudomonadota	o__Burkholderiales	f__Alcaligenaceae	g__Azohydromonas
OTU346	0	0	2	0	1	0	12	8	13	17	13	21	d__Bacteria	Pseudomonadota	c__BetaPseudomonadota	o__Burkholderiales	f__Comamonadaceae	g__Caenimonas	s__metagenome
OTU347	14	16	15	21	31	19	0	0	0	0	0	0	d__Bacteria	Cyanobacteriota	c__norank	o__Nostocales	f__Tolypothrichaceae	g__Hassalia	s__uncultured Sphingobacteriales bacterium
OTU348	11	19	15	15	11	3	0	0	1	0	0	0	d__Bacteria	Acidobacteriota	c__Blastocatellia	o__Blastocatellales	f__Pyrinomonadaceae	g__Pyrinomonas	s__Pyrinomonas methylaliphatogenes
OTU349	10	16	14	20	18	18	1	9	8	5	1	9	d__Bacteria	Pseudomonadota	c__AlphaPseudomonadota	o__Hyphomicrobiales	f__Xanthobacteraceae	g__Pseudolabrys	s__uncultured bacterium
OTU350	12	23	10	26	28	24	0	0	0	0	0	0	d__Bacteria	Pseudomonadota	c__DeltaPseudomonadota	o__Myxococcales	f__Kofleriaceae	g__Haliangium	s__Haliangium ochraceum
OTU351	27	10	28	24	28	29	0	0	0	0	0	0	d__Bacteria	Chlamydiota	c__Opitutae	o__Opitutales	f__Opitutaceae	g__Opitutus	s__uncultured bacterium
OTU352	0	0	0	0	0	0	18	18	18	17	26	28	d__Bacteria	Bacteroidota	c__Chitinophagia	o__Chitinophagales	f__Chitinophagaceae	g__Niabella	s__Niabella soli
OTU353	53	35	63	3	0	1	0	0	0	0	0	0	d__Bacteria	Pseudomonadota	c__DeltaPseudomonadota	o__Desulfuromonadales	f__Geobacteraceae	g__Geobacter	s__Geobacter pickeringii
OTU354	0	0	2	2	0	0	0	0	0	0	1	1	d__Bacteria	Bacteroidota	c__Bacteroidia	o__Bacteroidales	f__Bacteroidaceae	g__Bacteroides	s__Bacteroides fragilis
OTU355	12	30	17	28	22	33	2	0	0	0	0	0	d__Bacteria	Pseudomonadota	c__GammaPseudomonadota	o__Xanthomonadales	f__Rhodanobacteraceae	g__Rhodanobacter	s__uncultured bacterium
OTU356	25	18	36	34	24	28	0	0	0	0	1	0	d__Bacteria	Pseudomonadota	c__GammaPseudomonadota	o__norank	f__norank	g__Acidibacter	s__uncultured bacterium
OTU357	0	1	0	0	1	3	5	13	24	14	34	33	d__Bacteria	Acidobacteriota	c__Vicinamibacteria	o__norank	f__Vicinamibacteraceae	g__Luteitalea	s__Luteitalea pratensis
OTU359	1	3	0	5	3	0	6	6	27	12	18	25	d__Bacteria	Pseudomonadota	c__AlphaPseudomonadota	o__Hyphomicrobiales	f__Methylobacteriaceae	g__Microvirga	s__Microvirga massiliensis
OTU360	13	21	12	19	32	30	0	0	0	0	0	0	d__Bacteria	Acidobacteriota	c__Acidobacteriia	o__Acidobacteriotales	f__Acidobacteriotaceae	g__Silvibacterium	s__Silvibacterium bohemicum
OTU361	19	18	16	21	34	38	0	0	2	0	1	0	d__Bacteria	Pseudomonadota	c__BetaPseudomonadota	o__Nitrosomonadales	f__Sterolibacteriaceae	g__Methyloversatilis	s__Methyloversatilis discipulorum
OTU362	1	0	2	1	0	0	13	21	28	24	16	26	d__Bacteria	Acidobacteriota	c__Vicinamibacteria	o__norank	f__Vicinamibacteraceae	g__Luteitalea	s__Luteitalea pratensis
OTU363	6	7	19	4	6	10	6	1	1	7	6	4	d__Bacteria	Acidobacteriota	c__Vicinamibacteria	o__norank	f__Vicinamibacteraceae	g__Luteitalea	s__Luteitalea pratensis
OTU364	35	14	29	32	31	22	0	0	0	0	0	0	d__Bacteria	Chlamydiota	c__Spartobacteria	o__Chthoniobacterales	f__Chthoniobacteraceae	g__Chthoniobacter	s__Chthoniobacter flavus
OTU365	1	0	5	6	0	4	0	1	3	1	5	3	d__Bacteria	Pseudomonadota	c__BetaPseudomonadota	o__Burkholderiales	f__Comamonadaceae	g__Pelomonas	s__Pelomonas saccharophila
OTU366	40	43	31	26	28	17	0	0	0	0	0	0	d__Bacteria	Pseudomonadota	c__BetaPseudomonadota	o__Rhodocyclales	f__Azonexaceae	g__Azonexus	s__Azonexus agitatus
OTU367	0	0	0	0	0	0	3	5	10	4	10	13	d__Bacteria	Pseudomonadota	c__BetaPseudomonadota	o__Rhodocyclales	f__Azonexaceae	g__Azonexus	s__Azonexus agitatus
OTU368	1	9	12	5	11	11	0	0	0	0	0	0	d__Bacteria	Actinomycetota	c__Actinomycetia	o__Propionibacteriales	f__Nocardioidaceae	g__Friedmanniella	s__Friedmanniella luteola
OTU369	0	0	0	0	0	0	58	18	24	9	26	49	d__Bacteria	Pseudomonadota	c__BetaPseudomonadota	o__Neisseriales	f__Chromobacteriaceae	g__Vogesella	s__Vogesella indigofera
OTU370	0	0	0	0	0	0	15	9	23	3	10	10	d__Bacteria	Pseudomonadota	c__BetaPseudomonadota	o__Burkholderiales	f__norank	g__Rubrivivax	s__Rubrivivax benzoatilyticus
OTU371	10	7	10	9	8	20	1	0	2	0	2	0	d__Bacteria	Pseudomonadota	c__AlphaPseudomonadota	o__Hyphomicrobiales	f__Hyphomicrobiaceae	g__Rhodoplanes	s__uncultured bacterium
OTU372	0	0	0	0	0	0	9	4	15	11	21	7	d__Bacteria	Pseudomonadota	c__BetaPseudomonadota	o__Rhodocyclales	f__Rhodocyclaceae	g__Aromatoleum	s__Aromatoleum sp001274695
OTU373	0	0	1	0	0	0	4	12	25	9	16	23	d__Bacteria	Pseudomonadota	c__AlphaPseudomonadota	o__Rhodospirillales	f__Azospirillaceae	g__Skermanella	s__Skermanella pratensis
OTU374	6	7	12	9	5	6	3	10	7	2	8	11	d__Bacteria	Bacillota	c__Bacilli	o__Bacillales	f__Bacillaceae	g__Lysinibacillus	s__Lysinibacillus capsici
OTU375	0	0	0	0	0	0	16	9	8	9	7	17	d__Bacteria	Pseudomonadota	c__BetaPseudomonadota	o__Burkholderiales	f__Oxalobacteraceae	g__Massilia	s__uncultured bacterium
OTU376	0	4	0	4	5	0	13	9	9	42	21	17	d__Bacteria	Acidobacteriota	c__Blastocatellia	o__Blastocatellales	f__Pyrinomonadaceae	g__Pyrinomonas	s__Pyrinomonas methylaliphatogenes
OTU377	5	14	16	15	31	50	0	0	1	0	0	0	d__Bacteria	Acidobacteriota	c__Acidobacteriia	o__Acidobacteriotales	f__Acidobacteriotaceae	g__Candidatus Koribacter	s__uncultured bacterium
OTU378	0	0	0	0	0	0	13	9	21	6	20	10	d__Bacteria	Actinomycetota	c__Actinomycetia	o__Micrococcales	f__Microbacteriaceae	g__Agromyces	s__Agromyces sp.
OTU379	20	5	6	7	7	3	0	0	0	0	0	0	d__Bacteria	Actinomycetota	c__Actinomycetia	o__Propionibacteriales	f__Nocardioidaceae	g__Friedmanniella	s__Friedmanniella luteola
OTU380	0	0	0	0	0	0	13	3	12	5	5	4	d__Bacteria	Pseudomonadota	c__GammaPseudomonadota	o__Xanthomonadales	f__Xanthomonadaceae	g__Arenimonas	s__Arenimonas oryziterrae
OTU381	0	0	0	0	0	0	12	7	20	21	11	18	d__Bacteria	Pseudomonadota	c__BetaPseudomonadota	o__Burkholderiales	f__norank	g__Rubrivivax	s__Rubrivivax benzoatilyticus
OTU382	33	16	18	37	22	9	0	0	0	0	0	0	d__Bacteria	Pseudomonadota	c__BetaPseudomonadota	o__Nitrosomonadales	f__Sterolibacteriaceae	g__Denitratisoma	s__Denitratisoma sp007833355
OTU383	0	0	0	0	0	1	17	14	22	8	13	27	d__Bacteria	Pseudomonadota	c__BetaPseudomonadota	o__Burkholderiales	f__Alcaligenaceae	g__Derxia	s__Derxia lacustris
OTU384	0	2	5	2	0	0	1	29	25	12	13	12	d__Bacteria	Planctomycetota	c__Planctomycetia	o__Gemmatales	f__Gemmataceae	g__Gemmata	s__Gemmata massiliana_A
OTU385	4	3	11	14	3	4	0	0	0	0	2	5	d__Bacteria	Pseudomonadota	c__AlphaPseudomonadota	o__Rhodospirillales	f__Acetobacteraceae	g__Roseomonas	s__Roseomonas gilardii
OTU386	0	4	0	6	0	0	8	2	11	4	3	3	d__Bacteria	Candidatus Saccharibacteria	c__norank	o__norank	f__norank	g__Candidatus Saccharimonas	s__Saccharimonas aalborgensis
OTU388	0	2	0	0	0	2	14	10	13	24	26	27	d__Bacteria	Pseudomonadota	c__BetaPseudomonadota	o__Neisseriales	f__Chromobacteriaceae	g__Leeia	s__uncultured bacterium
OTU389	26	22	29	31	31	23	0	0	0	0	0	0	d__Bacteria	Pseudomonadota	c__BetaPseudomonadota	o__Burkholderiales	f__Burkholderiaceae	g__Trinickia	s__Trinickia caryophylli
OTU390	14	22	21	13	11	14	0	0	0	0	0	0	d__Bacteria	Acidobacteriota	c__Blastocatellia	o__Blastocatellales	f__Pyrinomonadaceae	g__Pyrinomonas	s__Pyrinomonas methylaliphatogenes
OTU391	1	1	0	0	1	0	0	0	2	0	0	0	d__Bacteria	Pseudomonadota	c__GammaPseudomonadota	o__Enterobacterales	f__Enterobacteriaceae	g__Enterobacter	s__Enterobacter cloacae
OTU392	19	20	17	8	21	17	1	0	1	3	9	0	d__Bacteria	Pseudomonadota	c__AlphaPseudomonadota	o__Sphingomonadales	f__Sphingomonadaceae	g__Allosphingosinicella	s__Allosphingosinicella sp004135585
OTU393	0	0	0	0	0	0	26	14	22	9	16	16	d__Bacteria	Acidobacteriota	c__Vicinamibacteria	o__norank	f__Vicinamibacteraceae	g__Luteitalea	s__Luteitalea pratensis
OTU394	0	0	0	0	0	0	9	14	10	17	17	18	d__Bacteria	Bacteroidota	c__Chitinophagia	o__Chitinophagales	f__Chitinophagaceae	g__Niastella
OTU395	7	12	4	1	9	1	12	5	13	11	12	14	d__Bacteria	Pseudomonadota	c__DeltaPseudomonadota	o__Myxococcales	f__Labilitrichaceae	g__Labilithrix	s__Labilithrix luteola
OTU396	8	11	11	9	4	9	10	7	1	0	2	1	d__Bacteria	Pseudomonadota	c__GammaPseudomonadota	o__Pseudomonadales	f__Pseudomonadaceae	g__Pseudomonas	s__Pseudomonas nitroreducens
OTU397	0	0	0	0	0	0	5	11	12	14	32	12	d__Bacteria	Bacteroidota	c__Chitinophagia	o__Chitinophagales	f__Chitinophagaceae	g__Flavisolibacter	s__Flavisolibacter sp013327885
OTU398	0	2	1	2	0	8	1	4	3	2	1	5	d__Bacteria	Pseudomonadota	c__BetaPseudomonadota	o__Burkholderiales	f__Comamonadaceae	g__Pelomonas	s__Pelomonas saccharophila
OTU399	0	1	4	0	0	0	26	12	25	9	14	10	d__Bacteria	Bacteroidota	c__Chitinophagia	o__Chitinophagales	f__Chitinophagaceae	g__Flavihumibacter	s__uncultured bacterium
OTU400	0	0	0	0	0	1	5	9	19	8	19	22	d__Bacteria	Pseudomonadota	c__BetaPseudomonadota	o__Burkholderiales	f__Comamonadaceae	g__Comamonas	s__uncultured bacterium
OTU401	1	1	0	0	0	0	19	29	20	11	14	30	d__Bacteria	Pseudomonadota	c__BetaPseudomonadota	o__Burkholderiales	f__Oxalobacteraceae	g__Herbaspirillum	s__Herbaspirillum rubrisubalbicans
OTU402	15	5	7	21	13	20	1	1	11	6	3	8	d__Bacteria	Acidobacteriota	c__Vicinamibacteria	o__norank	f__Vicinamibacteraceae	g__Luteitalea	s__uncultured Acidobacteriota bacterium
OTU403	0	0	1	0	0	0	12	13	14	14	13	18	d__Bacteria	Pseudomonadota	c__AlphaPseudomonadota	o__Sphingomonadales	f__Sphingomonadaceae	g__Novosphingobium	s__Novosphingobium sp000876675
OTU404	0	0	0	0	0	0	18	31	57	13	21	26	d__Bacteria	Pseudomonadota	c__AlphaPseudomonadota	o__Rhodobacterales	f__Rhodobacteraceae	g__Paracoccus	s__Paracoccus aerius
OTU405	14	13	13	24	12	15	0	0	0	0	0	0	d__Bacteria	Chlamydiota	c__Spartobacteria	o__Chthoniobacterales	f__Chthoniobacteraceae	g__Candidatus Udaeobacter	s__Udaeobacter sp003218885
OTU406	2	0	1	0	0	0	19	23	17	16	15	16	d__Bacteria	Pseudomonadota	c__GammaPseudomonadota	o__norank	f__norank	g__Acidibacter	s__uncultured bacterium
OTU407	6	4	3	12	25	9	0	1	5	2	0	0	d__Bacteria	Pseudomonadota	c__GammaPseudomonadota	o__Enterobacterales	f__Enterobacteriaceae	g__Cronobacter	s__Cronobacter sakazakii
OTU408	0	0	0	0	0	0	12	12	7	28	31	25	d__Bacteria	Acidobacteriota	c__Blastocatellia	o__Blastocatellales	f__Pyrinomonadaceae	g__Pyrinomonas	s__Pyrinomonas methylaliphatogenes
OTU409	7	1	7	14	48	40	0	0	0	0	0	0	d__Bacteria	Bacteroidota	c__Chitinophagia	o__Chitinophagales	f__Chitinophagaceae	g__Chitinophaga	s__Chitinophaga sp001975825
OTU410	0	0	0	1	0	0	27	34	23	13	16	8	d__Bacteria	Pseudomonadota	c__GammaPseudomonadota	o__Pseudomonadales	f__Pseudomonadaceae	g__Azotobacter	s__Azotobacter salinestris
OTU411	14	12	12	27	28	7	0	0	0	0	0	0	d__Bacteria	Pseudomonadota	c__AlphaPseudomonadota	o__Sphingomonadales	f__Sphingomonadaceae	g__Sphingomonas	s__uncultured bacterium
OTU412	142	0	0	0	1	1	0	0	0	0	0	0	d__Bacteria	Pseudomonadota	c__DeltaPseudomonadota	o__Desulfovibrionales	f__Desulfovibrionaceae	g__Bilophila	s__Bilophila wadsworthia
OTU413	12	3	4	13	9	10	0	1	0	0	0	0	d__Bacteria	Pseudomonadota	c__AlphaPseudomonadota	o__Rhodospirillales	f__Stellaceae	g__Stella	s__Stella sp006738865
OTU414	0	0	0	0	0	0	19	9	15	28	35	19	d__Bacteria	Planctomycetota	c__Phycisphaerae	o__Phycisphaerales	f__Phycisphaeraceae	g__Phycisphaera	s__Phycisphaera mikurensis
OTU415	17	13	12	34	15	21	0	0	0	0	0	0	d__Bacteria	Chlamydiota	c__Chlamydiotae	o__Chlamydiotales	f__Chlamydiota subdivision 3
OTU416	0	0	0	0	0	0	29	11	24	21	14	14	d__Bacteria	Bacteroidota	c__Chitinophagia	o__Chitinophagales	f__Chitinophagaceae	g__Flavisolibacter	s__Flavisolibacter sp013327885
OTU417	0	1	0	0	0	0	0	0	0	0	0	0	d__Bacteria	Bacteroidota	c__Bacteroidia	o__Bacteroidales	f__Tannerellaceae	g__Parabacteroides	s__Parabacteroides distasonis
OTU418	0	0	2	14	0	6	7	11	29	11	23	15	d__Bacteria	Planctomycetota	c__Planctomycetia	o__Gemmatales	f__Gemmataceae	g__Fimbriiglobus	s__Fimbriiglobus ruber
OTU419	3	0	0	0	1	0	6	0	0	0	0	0	d__Bacteria	Bacillota	c__Clostridia	o__Eubacteriales	f__Clostridiaceae	g__Clostridium	s__Clostridium sp000753455
OTU420	14	8	2	17	15	13	0	0	0	0	0	0	d__Bacteria	Bacillota	c__Clostridia	o__Thermoanaerobacterales	f__Thermoanaerobacteraceae	g__Moorella	s__Moorella sp006538365
OTU421	1	0	0	3	1	3	17	2	14	7	25	20	d__Bacteria	Actinomycetota	c__Actinomycetia	o__Corynebacteriales	f__Mycobacteriaceae	g__Mycobacterium	s__Mycobacterium farcinogenes
OTU422	9	14	5	4	4	6	2	5	1	0	0	2	d__Bacteria	Pseudomonadota	c__GammaPseudomonadota	o__Enterobacterales	f__Erwiniaceae	g__Pantoea	s__Pantoea dispersa
OTU423	0	0	0	1	1	0	64	8	0	0	68	54	d__Bacteria	Pseudomonadota	c__GammaPseudomonadota	o__Aeromonadales	f__Aeromonadaceae	g__Aeromonas	s__Aeromonas caviae
OTU424	1	2	0	0	0	0	25	8	29	7	22	26	d__Bacteria	Pseudomonadota	c__AlphaPseudomonadota	o__Hyphomicrobiales	f__Hyphomicrobiaceae	g__Methyloceanibacter	s__uncultured bacterium
OTU425	0	0	0	9	2	2	35	4	9	4	24	18	d__Bacteria	Actinomycetota	c__Actinomycetia	o__Streptomycetales	f__Streptomycetaceae	g__Streptomyces	s__Streptomyces avermitilis
OTU426	0	0	0	0	0	0	8	3	5	16	7	8	d__Bacteria	Bacteroidota	c__Chitinophagia	o__Chitinophagales	f__Chitinophagaceae	g__Terrimonas	s__Terrimonas ferruginea
OTU427	26	38	23	26	14	22	0	0	0	0	0	0	d__Bacteria	Chlamydiota	c__Spartobacteria	o__Chthoniobacterales	f__Chthoniobacteraceae	g__Chthoniobacter	s__Chthoniobacter flavus
OTU428	13	15	11	35	30	35	0	0	0	0	0	0	d__Bacteria	Bacteroidota	c__Sphingobacteriia	o__Sphingobacteriales	f__Sphingobacteriaceae	g__Mucilaginibacter	s__Mucilaginibacter paludis
OTU429	4	2	0	2	12	4	19	21	15	8	8	7	d__Bacteria	Pseudomonadota	c__BetaPseudomonadota	o__Burkholderiales	f__norank	g__Mitsuaria	s__Mitsuaria sp001653795
OTU430	6	8	0	8	2	2	3	6	5	7	11	1	d__Bacteria	Pseudomonadota	c__BetaPseudomonadota	o__Burkholderiales	f__Comamonadaceae	g__Variovorax	s__Variovorax sp901827175
OTU431	10	7	19	20	11	16	0	1	0	0	0	0	d__Bacteria	Pseudomonadota	c__AlphaPseudomonadota	o__Rhodospirillales	f__Acetobacteraceae	g__Granulibacter	s__Granulibacter bethesdensis
OTU432	10	10	7	9	3	26	0	1	0	0	0	0	d__Bacteria	Gemmatimonadota	c__Gemmatimonadota	o__Gemmatimonadales	f__Gemmatimonadaceae	g__Gemmatirosa	s__Gemmatirosa kalamazoonesis
OTU433	15	12	4	8	7	0	8	21	13	14	11	16	d__Bacteria	Bacteroidota	c__Chitinophagia	o__Chitinophagales	f__Chitinophagaceae	g__Chitinophaga	s__Chitinophaga sp012516355
OTU434	9	11	18	24	16	24	0	2	0	0	0	0	d__Bacteria	Chlamydiota	c__Spartobacteria	o__Chthoniobacterales	f__Chthoniobacteraceae	g__Chthoniobacter	s__Chthoniobacter flavus
OTU435	0	0	0	0	0	0	45	46	38	9	17	3	d__Bacteria	Pseudomonadota	c__GammaPseudomonadota	o__Pseudomonadales	f__Pseudomonadaceae	g__Azotobacter	s__Azotobacter salinestris
OTU436	0	1	0	2	0	0	13	5	7	11	11	11	d__Bacteria	Pseudomonadota	c__AlphaPseudomonadota	o__Sphingomonadales	f__Sphingomonadaceae	g__Blastomonas	s__Blastomonas delafieldii_A
OTU437	0	0	0	0	0	0	27	21	21	9	19	13	d__Bacteria	Pseudomonadota	c__BetaPseudomonadota	o__Rhodocyclales	f__Azonexaceae	g__Azonexus	s__Azonexus sp013363835
OTU438	25	12	15	9	5	11	8	2	0	0	4	2	d__Bacteria	Pseudomonadota	c__BetaPseudomonadota	o__Rhodocyclales	f__Zoogloeaceae	g__Azoarcus	s__Azoarcus indigens
OTU439	12	1	3	4	2	4	9	13	19	19	18	11	d__Bacteria	Pseudomonadota	c__AlphaPseudomonadota	o__Hyphomicrobiales	f__Bradyrhizobiaceae	g__Bradyrhizobium	s__Bradyrhizobium japonicum
OTU440	13	12	18	14	37	28	0	0	0	0	1	0	d__Bacteria	Acidobacteriota	c__Acidobacteriia	o__Bryobacterales	f__Solibacteraceae	g__Candidatus Solibacter	s__Solibacter usitatus
OTU441	10	17	19	30	11	22	0	0	0	0	0	0	d__Bacteria	Pseudomonadota	c__GammaPseudomonadota	o__Xanthomonadales	f__Rhodanobacteraceae	g__Rhodanobacter	s__uncultured bacterium
OTU442	6	3	3	7	8	9	0	0	0	0	0	0	d__Bacteria	Pseudomonadota	c__GammaPseudomonadota	o__Xanthomonadales	f__Rhodanobacteraceae	g__Rhodanobacter	s__uncultured bacterium
OTU443	24	20	15	17	8	13	0	0	0	0	0	0	d__Bacteria	Pseudomonadota	c__GammaPseudomonadota	o__Xanthomonadales	f__Rhodanobacteraceae	g__Rhodanobacter	s__uncultured bacterium
OTU444	0	0	0	0	0	0	18	14	18	16	30	20	d__Bacteria	Bacteroidota	c__Chitinophagia	o__Chitinophagales	f__Chitinophagaceae	g__Niastella	s__Niastella koreensis
OTU445	4	2	0	21	19	6	0	1	0	2	1	5	d__Bacteria	Bacteroidota	c__Bacteroidia	o__Bacteroidales	f__Bacteroidaceae	g__Phocaeicola	s__Phocaeicola vulgatus
OTU446	0	0	0	0	0	0	7	8	10	8	7	15	d__Bacteria	Pseudomonadota	c__BetaPseudomonadota	o__Burkholderiales	f__norank	g__Rubrivivax	s__Rubrivivax gelatinosus_A
OTU447	22	44	31	11	17	17	0	0	0	0	0	0	d__Bacteria	Pseudomonadota	c__BetaPseudomonadota	o__Burkholderiales	f__Burkholderiaceae	g__Cupriavidus	s__Cupriavidus nantongensis
OTU448	16	6	24	40	34	42	0	0	0	0	0	0	d__Bacteria	Candidatus Saccharibacteria	c__norank	o__norank	f__norank	g__Candidatus Saccharimonas	s__Saccharimonas aalborgensis
OTU449	0	0	0	0	0	0	12	22	15	1	5	1	d__Bacteria	Pseudomonadota	c__BetaPseudomonadota	o__Rhodocyclales	f__Zoogloeaceae	g__Thauera	s__Thauera sp002354895
OTU450	17	5	6	6	6	5	0	0	0	2	0	0	d__Bacteria	Pseudomonadota	c__GammaPseudomonadota	o__norank	f__norank	g__Acidibacter	s__uncultured bacterium
OTU451	3	0	2	1	0	5	7	15	12	6	10	3	d__Bacteria	Pseudomonadota	c__BetaPseudomonadota	o__Burkholderiales	f__Comamonadaceae	g__Variovorax	s__Variovorax sp901827175
OTU452	0	0	0	0	0	0	10	16	12	38	13	23	d__Bacteria	Bacteroidota	c__Chitinophagia	o__Chitinophagales	f__Chitinophagaceae	g__Chitinophaga	s__Chitinophaga sp012516355
OTU453	25	17	17	23	27	26	0	0	0	0	0	1	d__Bacteria	Pseudomonadota	c__BetaPseudomonadota	o__Burkholderiales	f__Burkholderiaceae	g__Paraburkholderia	s__Paraburkholderia terricola
OTU454	0	0	0	0	0	0	18	27	22	26	17	11	d__Bacteria	Pseudomonadota	c__DeltaPseudomonadota
OTU455	2	0	0	0	1	0	13	10	27	17	19	12	d__Bacteria	Pseudomonadota	c__AlphaPseudomonadota	o__Hyphomicrobiales	f__Methylobacteriaceae	g__Microvirga	s__Microvirga ossetica
OTU456	4	7	5	1	0	3	12	3	5	14	12	18	d__Bacteria	Bacillota	c__Clostridia	o__Eubacteriales	f__Peptostreptococcaceae	g__Paraclostridium	s__Paraclostridium sordellii
OTU457	16	9	24	37	26	38	0	0	0	0	0	0	d__Bacteria	Pseudomonadota	c__DeltaPseudomonadota	o__Myxococcales	f__Archangiaceae	g__Archangium	s__Archangium gephyra
OTU458	9	5	8	2	10	0	11	13	6	0	2	6	d__Bacteria	Pseudomonadota	c__BetaPseudomonadota	o__Rhodocyclales	f__Azonexaceae	g__Azonexus	s__Azonexus sp013363835
OTU459	0	0	0	0	1	0	17	70	25	18	4	11	d__Bacteria	Pseudomonadota	c__AlphaPseudomonadota	o__Hyphomicrobiales	f__Rhizobiaceae	g__Rhizobium	s__Rhizobium sp002211305
OTU460	0	0	0	0	0	0	12	16	10	14	47	13	d__Bacteria	Acidobacteriota	c__Vicinamibacteria	o__norank	f__Vicinamibacteraceae	g__Luteitalea	s__Luteitalea pratensis
OTU461	33	43	23	13	14	30	0	0	0	0	0	0	d__Bacteria	Pseudomonadota	c__GammaPseudomonadota	o__Enterobacterales	f__Enterobacteriaceae	g__Phytobacter	s__Phytobacter diazotrophicus
OTU462	13	17	9	16	21	11	0	0	1	0	0	0	d__Bacteria	Nitrospirota	c__Nitrospira	o__Nitrospirales	f__Nitrospiraceae	g__Leptospirillum	s__Leptospirillum ferrooxidans
OTU463	0	0	0	0	0	0	12	17	23	15	18	14	d__Bacteria	Acidobacteriota	c__Vicinamibacteria	o__norank	f__Vicinamibacteraceae	g__Luteitalea	s__Luteitalea pratensis
OTU464	11	15	8	3	10	10	0	0	0	0	0	0	d__Bacteria	Bacteroidota	c__Chitinophagia	o__Chitinophagales	f__Chitinophagaceae	g__Parafilimonas	s__Parafilimonas terrae
OTU465	24	9	16	9	20	21	0	0	0	0	0	0	d__Bacteria	Acidobacteriota	c__Blastocatellia	o__Blastocatellales	f__Pyrinomonadaceae	g__Pyrinomonas	s__Pyrinomonas methylaliphatogenes
OTU466	2	18	20	23	1	13	0	0	0	0	0	0	d__Bacteria	Bacteroidota	c__Chitinophagia	o__Chitinophagales	f__Chitinophagaceae	g__Chitinophaga	s__Chitinophaga polysaccharea_A
OTU467	0	6	0	1	3	0	4	5	3	9	2	8	d__Bacteria	Bacteroidota	c__Chitinophagia	o__Chitinophagales	f__Chitinophagaceae	g__Flavisolibacter	s__Flavisolibacter sp013327885
OTU468	7	4	19	9	3	15	0	0	0	0	0	0	d__Bacteria	Pseudomonadota	c__AlphaPseudomonadota	o__Hyphomicrobiales	f__Methylobacteriaceae	g__Microvirga	s__Microvirga sp003151255
OTU469	5	7	4	12	2	10	0	0	0	0	0	0	d__Bacteria	Gemmatimonadota	c__Gemmatimonadota	o__Gemmatimonadales	f__Gemmatimonadaceae	g__Gemmatimonas	s__uncultured Gemmatimonadota bacterium
OTU470	8	16	8	1	2	1	0	1	2	1	5	3	d__Bacteria	Bacillota	c__Bacilli	o__Bacillales	f__Bacillaceae	g__Gottfriedia	s__Gottfriedia luciferensis_B
OTU471	24	4	6	5	6	7	4	2	7	13	14	2	d__Bacteria	Acidobacteriota	c__Blastocatellia	o__Blastocatellales	f__Pyrinomonadaceae	g__Pyrinomonas	s__Pyrinomonas methylaliphatogenes
OTU472	10	11	23	27	13	20	0	2	0	0	0	0	d__Bacteria	Acidobacteriota	c__Blastocatellia	o__Blastocatellales	f__Blastocatellaceae	g__Stenotrophobacter	s__uncultured Acidobacteriota bacterium
OTU473	4	11	15	12	7	12	0	0	0	0	0	0	d__Bacteria	Cyanobacteriota	c__norank	o__Chroococcidiopsidales	f__Chroococcidiopsidaceae	g__Aliterella	s__uncultured bacterium
OTU474	0	1	0	0	0	0	26	18	14	13	13	17	d__Bacteria	Acidobacteriota	c__Vicinamibacteria	o__norank	f__Vicinamibacteraceae	g__Luteitalea	s__Luteitalea pratensis
OTU475	4	7	8	3	19	7	0	0	0	0	0	0	d__Bacteria	Planctomycetota	c__Planctomycetia	o__Pirellulales
OTU476	8	15	12	14	22	18	0	0	0	0	0	0	d__Bacteria	Acidobacteriota	c__Blastocatellia	o__Blastocatellales	f__Pyrinomonadaceae	g__Pyrinomonas	s__Pyrinomonas methylaliphatogenes
OTU477	0	0	0	0	0	0	16	17	14	16	28	16	d__Bacteria	Planctomycetota	c__Planctomycetia	o__Gemmatales	f__Gemmataceae	g__Fimbriiglobus	s__Fimbriiglobus ruber
OTU478	2	3	6	5	30	17	0	0	0	0	0	0	d__Bacteria	Pseudomonadota	c__BetaPseudomonadota	o__Rhodocyclales	f__Rhodocyclaceae	g__Rhodocyclus	s__Rhodocyclus tenuis_A
OTU479	37	34	36	15	8	14	0	0	0	0	0	0	d__Bacteria	Pseudomonadota	c__GammaPseudomonadota	o__Enterobacterales	f__Enterobacteriaceae	g__Kosakonia	s__Kosakonia sp000814905
OTU480	11	3	9	12	12	4	0	0	0	0	0	0	d__Bacteria	Actinomycetota	c__Rubrobacteria	o__Gaiellales	f__Gaiellaceae	g__Gaiella	s__Gaiella occulta
OTU481	1	0	1	2	0	0	15	2	6	20	27	19	d__Bacteria	Pseudomonadota	c__GammaPseudomonadota	o__Xanthomonadales	f__Xanthomonadaceae	g__Lysobacter	s__Lysobacter soli
OTU482	20	17	18	19	28	14	0	0	0	0	0	0	d__Bacteria	Chlamydiota	c__Spartobacteria	o__Chthoniobacterales	f__Chthoniobacteraceae	g__Chthoniobacter	s__Chthoniobacter flavus
OTU484	0	0	1	0	0	0	16	35	18	27	6	10	d__Bacteria	Acidobacteriota	c__Blastocatellia	o__Blastocatellales	f__Blastocatellaceae	g__Aridibacter	s__uncultured bacterium
OTU485	0	0	0	0	0	0	14	28	15	5	2	5	d__Bacteria	Pseudomonadota	c__GammaPseudomonadota	o__Pseudomonadales	f__Pseudomonadaceae	g__Pseudomonas	s__Pseudomonas aeruginosa
OTU486	0	0	0	0	0	0	23	21	20	44	31	27	d__Bacteria	Candidatus Saccharibacteria	c__norank	o__norank	f__norank	g__Candidatus Saccharimonas	s__Saccharimonas aalborgensis
OTU487	0	0	0	0	0	0	9	21	13	23	23	19	d__Bacteria	Bacteroidota	c__Chitinophagia	o__Chitinophagales	f__Chitinophagaceae	g__Niastella	s__uncultured bacterium
OTU488	0	0	0	0	0	0	27	23	20	10	35	20	d__Bacteria	Pseudomonadota	c__GammaPseudomonadota	o__Xanthomonadales	f__Xanthomonadaceae	g__Lysobacter	s__Lysobacter panacisoli
OTU489	0	0	0	0	1	0	9	5	10	10	9	4	d__Bacteria	Pseudomonadota	c__AlphaPseudomonadota	o__Sphingomonadales	f__Sphingomonadaceae	g__Novosphingobium	s__Novosphingobium barchaimii
OTU490	9	4	12	13	11	9	9	7	5	11	2	9	d__Bacteria	Pseudomonadota	c__AlphaPseudomonadota	o__Hyphomicrobiales	f__Xanthobacteraceae	g__Labrys	s__Labrys neptuniae
OTU491	17	14	13	21	30	13	0	0	0	0	0	0	d__Bacteria	Pseudomonadota	c__AlphaPseudomonadota	o__Sphingomonadales	f__Sphingomonadaceae	g__Sphingomonas
OTU492	0	0	2	1	0	0	14	12	23	7	18	23	d__Bacteria	Pseudomonadota	c__BetaPseudomonadota	o__Nitrosomonadales
OTU493	5	4	10	3	18	12	2	1	0	0	8	1	d__Bacteria	Actinomycetota	c__Actinomycetia	o__Micrococcales	f__Micrococcaceae	g__Pseudarthrobacter	s__Pseudarthrobacter sp001424565
OTU494	16	12	14	32	40	28	0	0	0	0	0	0	d__Bacteria	Bacteroidota	c__Cytophagia	o__Cytophagales	f__Fulvivirgaceae	g__Chryseolinea	s__uncultured bacterium
OTU495	0	0	0	0	0	0	24	7	26	5	18	14	d__Bacteria	Acidobacteriota	c__Vicinamibacteria	o__norank	f__Vicinamibacteraceae	g__Luteitalea	s__Luteitalea pratensis
OTU496	3	9	28	8	15	14	0	0	0	3	4	1	d__Bacteria	Acidobacteriota	c__Blastocatellia	o__Blastocatellales	f__Pyrinomonadaceae	g__Pyrinomonas	s__Pyrinomonas methylaliphatogenes
OTU497	0	0	1	0	0	0	0	1	1	2	3	0	d__Bacteria	Pseudomonadota	c__BetaPseudomonadota	o__Burkholderiales	f__Comamonadaceae	g__Pelomonas
OTU498	0	0	0	0	0	0	10	14	14	33	28	14	d__Bacteria	Pseudomonadota	c__DeltaPseudomonadota	o__Desulfuromonadales	f__Desulfuromonadaceae	g__Desulfuromonas	s__Desulfuromonas acetoxidans
OTU499	21	22	10	12	30	15	0	0	0	0	0	0	d__Bacteria	Pseudomonadota	c__AlphaPseudomonadota	o__Hyphomicrobiales	f__Reyranellaceae	g__Reyranella	s__metagenome
OTU500	0	0	0	0	0	0	2	5	28	3	25	17	d__Bacteria	Pseudomonadota	c__AlphaPseudomonadota	o__Rhodospirillales	f__Geminicoccaceae	g__Geminicoccus	s__Geminicoccus roseus
OTU502	0	0	0	0	2	0	5	5	6	4	6	4	d__Bacteria	Pseudomonadota	c__BetaPseudomonadota	o__Burkholderiales	f__norank	g__Rubrivivax	s__Rubrivivax benzoatilyticus
OTU503	0	2	0	0	0	0	8	10	15	8	15	16	d__Bacteria	Bacteroidota	c__Chitinophagia	o__Chitinophagales	f__Chitinophagaceae	g__Flavisolibacter	s__Flavisolibacter sp013327885
OTU504	0	0	0	0	0	0	12	8	26	6	17	12	d__Bacteria	Pseudomonadota
OTU505	0	0	1	2	0	0	4	14	15	10	10	11	d__Bacteria	Chlamydiota	c__Chlamydiotae	o__Chlamydiotales	f__Chlamydiota subdivision 3	g__Pedosphaera	s__metagenome
OTU506	0	0	0	1	0	0	17	10	17	20	13	15	d__Bacteria	Actinomycetota	c__Actinomycetia	o__Pseudonocardiales	f__Pseudonocardiaceae	g__Crossiella	s__uncultured bacterium
OTU507	0	0	0	0	0	0	19	16	24	28	16	13	d__Bacteria	Acidobacteriota	c__Blastocatellia	o__Blastocatellales	f__Blastocatellaceae	g__Aridibacter	s__uncultured bacterium
OTU508	10	17	15	3	1	5	5	3	8	1	0	0	d__Bacteria	Bacillota	c__Clostridia	o__Eubacteriales	f__Clostridiaceae	g__Clostridium	s__Clostridium botulinum_B
OTU509	38	33	26	17	15	5	0	0	0	0	0	0	d__Bacteria	Pseudomonadota	c__BetaPseudomonadota	o__Rhodocyclales	f__Azonexaceae	g__Azonexus	s__Azonexus agitatus
OTU510	0	0	0	0	0	0	18	13	15	41	29	19	d__Bacteria	Pseudomonadota	c__GammaPseudomonadota	o__Nevskiales	f__Steroidobacteraceae	g__Steroidobacter	s__metagenome
OTU511	23	19	12	6	15	10	0	2	1	3	1	1	d__Bacteria	Planctomycetota	c__Planctomycetia	o__Planctomycetales	f__Planctomycetaceae	g__Planctomicrobium	s__uncultured bacterium
OTU512	9	11	5	11	11	11	21	9	9	4	5	4	d__Bacteria	Pseudomonadota	c__GammaPseudomonadota	o__Pseudomonadales	f__Pseudomonadaceae	g__Pseudomonas	s__Pseudomonas frederiksbergensis
OTU513	5	30	13	33	15	13	0	0	0	0	0	0	d__Bacteria	Bacteroidota	c__Sphingobacteriia	o__Sphingobacteriales	f__Sphingobacteriaceae	g__Mucilaginibacter	s__Mucilaginibacter ginsenosidivorans
OTU514	0	0	0	0	0	0	0	20	17	14	20	13	d__Bacteria	Pseudomonadota	c__AlphaPseudomonadota	o__Hyphomicrobiales	f__Rhizobiaceae	g__Pararhizobium	s__Pararhizobium giardinii
OTU515	0	0	0	0	0	0	12	18	12	33	19	18	d__Bacteria	Bacteroidota	c__Chitinophagia	o__Chitinophagales	f__Chitinophagaceae	g__Niastella
OTU516	0	0	0	0	0	0	25	29	14	34	13	15	d__Bacteria	Bacteroidota	c__Cytophagia	o__Cytophagales	f__Hymenobacteraceae	g__Pontibacter	s__Pontibacter pudoricolor
OTU517	11	13	5	8	4	13	0	0	2	0	0	0	d__Bacteria	Pseudomonadota	c__BetaPseudomonadota	o__Burkholderiales	f__norank	g__Rhizobacter
OTU518	11	9	16	29	31	28	0	0	0	0	0	0	d__Bacteria	Pseudomonadota	c__GammaPseudomonadota	o__Xanthomonadales	f__Rhodanobacteraceae	g__Rhodanobacter	s__uncultured bacterium
OTU519	12	19	9	26	18	21	0	0	0	0	0	0	d__Bacteria	Pseudomonadota	c__DeltaPseudomonadota	o__Myxococcales	f__Kofleriaceae	g__Haliangium	s__Haliangium ochraceum
OTU520	0	0	0	0	0	0	2	9	8	43	16	14	d__Bacteria	Chlamydiota	c__Chlamydiotae	o__Chlamydiotales	f__Chlamydiota subdivision 3	g__Pedosphaera
OTU521	20	7	14	29	13	26	1	0	0	0	0	0	d__Bacteria	Acidobacteriota	c__Acidobacteriia	o__Acidobacteriotales	f__Acidobacteriotaceae	g__Candidatus Koribacter	s__uncultured bacterium
OTU522	4	1	2	1	8	3	1	0	2	7	0	0	d__Bacteria	Actinomycetota	c__Actinomycetia	o__Corynebacteriales	f__Mycobacteriaceae	g__Mycobacterium	s__Mycobacterium aubagnense
OTU523	9	12	3	14	3	4	10	11	4	7	1	4	d__Bacteria	Pseudomonadota	c__BetaPseudomonadota	o__Burkholderiales	f__Burkholderiaceae	g__Ralstonia	s__Ralstonia sp001078575
OTU524	0	0	0	0	0	0	19	17	17	7	2	1	d__Bacteria	Pseudomonadota	c__AlphaPseudomonadota	o__Sphingomonadales	f__Sphingomonadaceae	g__Sphingomonas	s__Sphingomonas sp000712135
OTU525	9	6	10	23	8	6	0	0	0	0	0	0	d__Bacteria	Chloroflexota	c__Anaerolineae	o__Anaerolineales	f__Anaerolineaceae	g__Flexilinea	s__Flexilinea flocculi
OTU526	0	0	0	0	0	0	7	5	7	1	3	1	d__Bacteria	Pseudomonadota	c__BetaPseudomonadota	o__Rhodocyclales	f__Rhodocyclaceae	g__Aromatoleum	s__Aromatoleum sp000349945
OTU527	0	0	0	0	1	0	17	17	16	14	8	18	d__Bacteria	Pseudomonadota	c__BetaPseudomonadota	o__Neisseriales	f__Chromobacteriaceae	g__Leeia	s__uncultured bacterium
OTU528	0	0	1	0	0	1	13	5	5	17	13	7	d__Bacteria	Bacillota	c__Bacilli	o__Bacillales	f__Bacillaceae	g__Bacillus	s__Bacillus oceanisediminis 2691
OTU529	6	8	13	21	17	22	0	0	0	0	0	0	d__Bacteria	Chlamydiota	c__Chlamydiotae	o__Chlamydiotales	f__Chlamydiota subdivision 3	g__Pedosphaera	s__uncultured bacterium
OTU530	2	1	2	0	1	0	13	22	24	4	16	11	d__Bacteria	Bacteroidota	c__Chitinophagia	o__Chitinophagales	f__Chitinophagaceae	g__Cnuella	s__Cnuella takakiae
OTU531	8	3	7	12	9	16	2	0	0	2	6	0	d__Bacteria	Pseudomonadota	c__AlphaPseudomonadota	o__Hyphomicrobiales	f__Bradyrhizobiaceae	g__Bradyrhizobium	s__Bradyrhizobium canariense_A
OTU532	0	0	0	0	0	0	12	8	20	16	26	10	d__Bacteria	Acidobacteriota	c__Vicinamibacteria	o__norank	f__Vicinamibacteraceae	g__Luteitalea	s__Luteitalea pratensis
OTU533	21	14	6	12	3	20	1	0	0	0	0	2	d__Bacteria	Chlamydiota	c__Chlamydiotae	o__Chlamydiotales	f__Chlamydiota subdivision 3
OTU534	4	12	13	17	20	37	0	0	0	0	0	0	d__Bacteria	Chlamydiota	c__Chlamydiotae	o__Chlamydiotales	f__Chlamydiota subdivision 3	g__Pedosphaera	s__uncultured bacterium
OTU535	1	0	0	0	0	0	8	13	20	10	18	15	d__Bacteria	Pseudomonadota	c__BetaPseudomonadota	o__Burkholderiales	f__Comamonadaceae	g__Ottowia	s__uncultured bacterium
OTU536	6	16	1	12	7	11	0	0	0	0	0	0	d__Bacteria	Acidobacteriota	c__Vicinamibacteria	o__norank	f__Vicinamibacteraceae	g__Luteitalea	s__Luteitalea pratensis
OTU537	11	2	8	6	10	16	0	0	0	0	0	0	d__Bacteria	Pseudomonadota	c__BetaPseudomonadota	o__Burkholderiales	f__Oxalobacteraceae	g__Massilia	s__Massilia sp012849555
OTU538	0	0	0	0	0	0	12	20	12	7	10	9	d__Bacteria	Pseudomonadota	c__BetaPseudomonadota	o__Burkholderiales	f__norank	g__Rubrivivax	s__Rubrivivax gelatinosus_A
OTU539	0	0	0	0	0	0	0	6	2	2	0	3	d__Bacteria	Cyanobacteriota	c__norank	o__Oscillatoriales	f__Gomontiellaceae	g__Crinalium	s__Crinalium epipsammum
OTU540	7	13	7	19	19	19	0	0	0	0	0	0	d__Bacteria	Acidobacteriota	c__Acidobacteriia	o__Acidobacteriotales	f__Acidobacteriotaceae	g__Terracidiphilus	s__Terracidiphilus sp903849645
OTU541	0	1	0	0	0	0	16	10	10	19	17	18	d__Bacteria	Pseudomonadota	c__GammaPseudomonadota	o__Xanthomonadales	f__Xanthomonadaceae	g__Arenimonas	s__Arenimonas daejeonensis
OTU542	7	19	13	25	14	21	0	0	0	0	0	0	d__Bacteria	Acidobacteriota	c__Acidobacteriia	o__Bryobacterales	f__Solibacteraceae	g__Candidatus Solibacter	s__Solibacter usitatus
OTU543	0	1	0	0	0	0	9	8	22	18	25	11	d__Bacteria	Acidobacteriota	c__Vicinamibacteria	o__norank	f__Vicinamibacteraceae	g__Luteitalea	s__Luteitalea pratensis
OTU544	28	18	12	9	14	13	0	0	0	0	0	0	d__Bacteria	Pseudomonadota	c__GammaPseudomonadota	o__Xanthomonadales	f__Rhodanobacteraceae	g__Rhodanobacter	s__uncultured bacterium
OTU545	0	0	0	0	0	1	6	7	15	16	22	22	d__Bacteria	Acidobacteriota	c__Vicinamibacteria	o__norank	f__Vicinamibacteraceae	g__Luteitalea	s__Luteitalea pratensis
OTU546	0	0	1	0	0	0	4	22	11	37	23	11	d__Bacteria	Acidobacteriota	c__Blastocatellia	o__Blastocatellales	f__Pyrinomonadaceae	g__Pyrinomonas	s__Pyrinomonas methylaliphatogenes
OTU547	1	0	0	0	1	0	2	1	0	0	0	0	d__Bacteria	Cyanobacteriota	c__norank	o__Nostocales	f__Fortieaceae	g__Aulosira	s__Aulosira diplosiphon
OTU548	0	0	1	0	0	0	14	7	16	24	11	9	d__Bacteria	Chlamydiota	c__Chlamydiotae	o__Chlamydiotales	f__Chlamydiota subdivision 3	g__Pedosphaera	s__uncultured Chlamydiota bacterium
OTU549	0	1	0	0	0	0	18	15	18	11	15	15	d__Bacteria	Pseudomonadota	c__BetaPseudomonadota	o__Burkholderiales	f__Comamonadaceae	g__Hydrogenophaga	s__Hydrogenophaga sp005503365
OTU550	0	0	0	0	0	0	13	23	6	30	9	10	d__Bacteria	Acidobacteriota	c__Vicinamibacteria	o__norank	f__Vicinamibacteraceae	g__Luteitalea	s__Luteitalea pratensis
OTU551	1	1	0	0	8	0	7	10	6	24	11	14	d__Bacteria	Bacillota	c__Bacilli	o__Bacillales	f__Bacillaceae	g__Mesobacillus	s__Mesobacillus boroniphilus
OTU552	7	9	8	16	11	13	0	0	0	0	1	0	d__Bacteria	Pseudomonadota	c__BetaPseudomonadota	o__Burkholderiales	f__Comamonadaceae	g__Comamonas	s__uncultured bacterium
OTU553	0	0	0	0	0	0	13	18	5	24	22	11	d__Bacteria	Acidobacteriota	c__Blastocatellia	o__Blastocatellales	f__Pyrinomonadaceae	g__Pyrinomonas	s__Pyrinomonas methylaliphatogenes
OTU554	1	0	0	3	0	0	7	23	13	10	11	8	d__Bacteria	Pseudomonadota	c__AlphaPseudomonadota	o__Sphingomonadales	f__Sphingomonadaceae	g__Sphingomicrobium	s__Sphingomicrobium ginsengisoli
OTU555	16	14	9	12	14	24	0	0	0	0	0	0	d__Bacteria	Pseudomonadota	c__AlphaPseudomonadota	o__Caulobacterales	f__Caulobacteraceae	g__Caulobacter	s__uncultured bacterium
OTU556	13	3	4	0	4	18	3	5	3	1	3	1	d__Bacteria	Pseudomonadota	c__BetaPseudomonadota	o__Burkholderiales	f__Burkholderiaceae	g__Paraburkholderia	s__Paraburkholderia fungorum
OTU557	3	4	5	1	3	1	2	2	7	5	12	8	d__Bacteria	Pseudomonadota	c__BetaPseudomonadota	o__Rhodocyclales	f__Rhodocyclaceae	g__Azospira	s__Azospira suillum
OTU558	4	9	1	2	14	9	0	2	0	0	0	0	d__Bacteria	Acidobacteriota	c__Acidobacteriia	o__Bryobacterales	f__Solibacteraceae	g__Candidatus Solibacter	s__Solibacter usitatus
OTU559	0	0	0	0	0	0	10	9	10	26	37	18	d__Bacteria	Bacteroidota	c__Chitinophagia	o__Chitinophagales	f__Chitinophagaceae	g__Niastella
OTU560	0	0	4	0	0	0	19	9	8	7	7	11	d__Bacteria	Cyanobacteriota	c__norank	o__Synechococcales	f__Prochlorotrichaceae	g__Nodosilinea	s__Nodosilinea sp003017855
OTU561	13	7	13	18	13	17	0	0	0	0	0	0	d__Bacteria	Bacteroidota	c__Chitinophagia	o__Chitinophagales	f__Chitinophagaceae	g__Niastella
OTU562	5	1	9	8	10	23	0	0	0	0	0	0	d__Bacteria	Bacillota	c__Clostridia	o__Eubacteriales	f__Clostridiaceae	g__Clostridium	s__Clostridium beijerinckii_D
OTU563	1	0	3	1	4	3	22	4	6	0	2	5	d__Bacteria	Pseudomonadota	c__GammaPseudomonadota	o__Xanthomonadales	f__Xanthomonadaceae
OTU564	11	3	16	16	3	10	0	0	0	0	0	0	d__Bacteria	Acidobacteriota	c__Vicinamibacteria	o__norank	f__Vicinamibacteraceae	g__Luteitalea	s__Luteitalea pratensis
OTU565	9	13	12	4	9	0	0	0	0	0	0	0	d__Bacteria	Pseudomonadota	c__BetaPseudomonadota	o__Burkholderiales	f__Burkholderiaceae	g__Cupriavidus	s__Cupriavidus pauculus_B
OTU566	19	16	20	18	16	25	0	0	0	0	0	0	d__Bacteria	Chlamydiota	c__Chlamydiotae	o__Chlamydiotales	f__Chlamydiota subdivision 3	g__Pedosphaera	s__uncultured bacterium
OTU567	2	5	0	9	9	1	1	4	4	2	3	2	d__Bacteria	Actinomycetota	c__Actinomycetia	o__Propionibacteriales	f__Nocardioidaceae	g__Nocardioides	s__Nocardioides sp012272695
OTU568	21	14	11	11	14	18	0	0	0	0	0	0	d__Bacteria	Pseudomonadota	c__GammaPseudomonadota	o__Xanthomonadales	f__Rhodanobacteraceae	g__Rhodanobacter	s__uncultured bacterium
OTU569	0	0	0	0	0	0	13	10	9	21	22	10	d__Bacteria	Acidobacteriota	c__Acidobacteriia	o__Bryobacterales	f__Solibacteraceae	g__Candidatus Solibacter	s__Solibacter usitatus
OTU570	17	2	7	10	9	8	0	0	0	0	0	1	d__Bacteria	Pseudomonadota	c__DeltaPseudomonadota	o__Desulfuromonadales	f__Geobacteraceae	g__Geoalkalibacter	s__Geoalkalibacter ferrihydriticus
OTU571	0	0	0	0	0	0	2	10	8	2	4	5	d__Bacteria	Candidatus Saccharibacteria	c__norank	o__norank	f__norank	g__Candidatus Saccharimonas	s__Saccharimonas aalborgensis
OTU572	4	3	4	4	18	35	10	28	3	13	1	1	d__Bacteria	Bacillota	c__Clostridia	o__Eubacteriales	f__Peptostreptococcaceae	g__Romboutsia	s__Romboutsia timonensis
OTU573	10	16	7	14	0	10	0	0	0	6	1	1	d__Bacteria	Chlamydiota	c__Chlamydiotae	o__Chlamydiotales	f__Chlamydiota subdivision 3	g__Pedosphaera	s__uncultured bacterium
OTU574	7	3	8	8	3	3	2	1	4	3	8	3	d__Bacteria	Bacillota	c__Bacilli	o__Bacillales	f__Bacillaceae	g__Priestia	s__Priestia megaterium
OTU575	12	10	7	29	10	12	0	1	0	0	0	0	d__Bacteria	Pseudomonadota	c__AlphaPseudomonadota	o__Sphingomonadales	f__Sphingomonadaceae	g__Sphingomonas	s__uncultured bacterium
OTU576	12	17	29	16	22	9	0	0	0	0	0	1	d__Bacteria	Acidobacteriota	c__Acidobacteriia	o__Acidobacteriotales	f__Acidobacteriotaceae	g__Terriglobus
OTU577	0	0	0	0	0	0	15	12	9	22	25	17	d__Bacteria	Pseudomonadota	c__GammaPseudomonadota	o__Nevskiales	f__Steroidobacteraceae	g__Steroidobacter	s__uncultured bacterium
OTU578	0	0	0	0	0	0	14	3	8	4	7	14	d__Bacteria	Acidobacteriota	c__Vicinamibacteria	o__norank	f__Vicinamibacteraceae	g__Luteitalea	s__Luteitalea pratensis
OTU579	2	15	9	15	13	6	0	0	0	0	0	0	d__Bacteria	Acidobacteriota	c__Vicinamibacteria	o__norank	f__Vicinamibacteraceae	g__Luteitalea	s__Luteitalea pratensis
OTU580	15	4	10	8	18	5	0	0	0	0	0	1	d__Bacteria	Cyanobacteriota	c__norank	o__Nostocales	f__Nostocaceae	g__Trichormus	s__Trichormus sp001548375
OTU581	0	0	0	0	0	0	3	5	4	3	4	3	d__Bacteria	Pseudomonadota	c__GammaPseudomonadota	o__Xanthomonadales	f__Rhodanobacteraceae	g__Dokdonella	s__Dokdonella koreensis
OTU582	9	11	2	11	0	9	0	0	0	0	0	0	d__Bacteria	Bacteroidota	c__Chitinophagia	o__Chitinophagales	f__Chitinophagaceae	g__Heliimonas	s__uncultured bacterium
OTU583	0	0	0	0	0	0	12	9	9	20	5	8	d__Bacteria	Planctomycetota	c__Planctomycetia	o__Pirellulales	f__Pirellulaceae	g__Pirellula	s__Pirellula staleyi
OTU584	36	35	22	0	0	0	0	0	2	0	0	0	d__Bacteria	Pseudomonadota	c__GammaPseudomonadota	o__Enterobacterales	f__Enterobacteriaceae	g__Enterobacter	s__Enterobacter asburiae_B
OTU585	0	3	0	1	0	0	14	17	13	7	7	16	d__Bacteria	Acidobacteriota	c__Vicinamibacteria	o__norank	f__Vicinamibacteraceae	g__Luteitalea	s__Luteitalea pratensis
OTU586	0	0	2	0	0	0	5	6	13	17	10	15	d__Bacteria	Bacteroidota	c__Chitinophagia	o__Chitinophagales	f__Chitinophagaceae	g__Niastella	s__uncultured bacterium
OTU587	4	2	2	3	2	6	0	0	1	2	6	2	d__Bacteria	Actinomycetota	c__Rubrobacteria	o__Gaiellales	f__Gaiellaceae	g__Gaiella	s__Gaiella occulta
OTU588	0	0	0	0	0	0	10	15	16	6	15	14	d__Bacteria	Acidobacteriota	c__Vicinamibacteria	o__norank	f__Vicinamibacteraceae	g__Luteitalea	s__Luteitalea pratensis
OTU589	0	0	0	0	0	0	8	14	7	15	6	11	d__Bacteria	Chlamydiota	c__Chlamydiotae	o__Chlamydiotales	f__Chlamydiota subdivision 3	g__Pedosphaera	s__Pedosphaera parvula
OTU590	0	0	0	0	0	0	7	10	15	10	13	8	d__Bacteria	Pseudomonadota	c__GammaPseudomonadota	o__Xanthomonadales	f__Xanthomonadaceae	g__Thermomonas	s__Thermomonas carbonis
OTU591	0	0	0	2	0	0	7	11	2	24	21	11	d__Bacteria	Bacteroidota	c__Cytophagia	o__Cytophagales	f__Fulvivirgaceae	g__Chryseolinea	s__Chryseolinea soli
OTU592	0	0	1	0	0	0	6	12	6	4	6	10	d__Bacteria	Bacteroidota	c__Chitinophagia	o__Chitinophagales	f__Chitinophagaceae	g__Lacibacter	s__Lacibacter cauensis
OTU593	0	0	5	0	0	0	4	3	1	1	0	3	d__Bacteria	Pseudomonadota	c__BetaPseudomonadota	o__Nitrosomonadales	f__Methylophilaceae	g__Methylophilus	s__Methylophilus medardicus
OTU594	12	13	8	6	13	10	0	0	0	0	0	0	d__Bacteria	Pseudomonadota	c__DeltaPseudomonadota	o__Desulfuromonadales	f__Geobacteraceae	g__Geobacter	s__Geobacter sulfurreducens
OTU595	19	13	10	14	9	14	0	0	0	0	0	0	d__Bacteria	Acidobacteriota	c__Acidobacteriia	o__Bryobacterales	f__Solibacteraceae	g__Candidatus Solibacter	s__Solibacter usitatus
OTU596	15	14	5	4	5	9	0	0	0	0	0	0	d__Bacteria	Acidobacteriota	c__Vicinamibacteria	o__norank	f__Vicinamibacteraceae	g__Luteitalea	s__Luteitalea pratensis
OTU597	0	0	0	0	0	0	15	5	22	7	13	15	d__Bacteria	Pseudomonadota	c__GammaPseudomonadota
OTU598	10	10	5	21	33	24	0	0	0	0	0	0	d__Bacteria	Chlamydiota	c__Chlamydiotae	o__Chlamydiotales	f__Chlamydiota subdivision 3	g__Pedosphaera	s__uncultured Chlamydiota bacterium
OTU599	3	1	8	7	20	20	2	1	1	7	3	2	d__Bacteria	Pseudomonadota	c__AlphaPseudomonadota	o__Hyphomicrobiales	f__Bradyrhizobiaceae	g__Rhodopseudomonas	s__Rhodopseudomonas palustris
OTU600	8	6	5	0	13	5	2	6	5	5	2	9	d__Bacteria	Bacteroidota	c__Chitinophagia	o__Chitinophagales	f__Chitinophagaceae	g__Chitinophaga	s__Chitinophaga filiformis
OTU601	11	6	3	4	8	8	6	1	0	1	4	1	d__Bacteria	Gemmatimonadota	c__Gemmatimonadota	o__Gemmatimonadales	f__Gemmatimonadaceae	g__Gemmatirosa	s__Gemmatirosa kalamazoonesis
OTU602	0	0	0	0	0	0	9	20	29	14	12	3	d__Bacteria	Acidobacteriota	c__Vicinamibacteria	o__norank	f__Vicinamibacteraceae	g__Luteitalea	s__Luteitalea pratensis
OTU603	5	21	6	9	11	16	0	0	0	0	0	0	d__Bacteria	Pseudomonadota	c__BetaPseudomonadota	o__Burkholderiales	f__Burkholderiaceae	g__Limnobacter	s__uncultured bacterium
OTU604	0	0	0	0	0	0	19	18	7	6	26	17	d__Bacteria	Pseudomonadota	c__GammaPseudomonadota	o__Xanthomonadales	f__Xanthomonadaceae	g__Xanthomonas	s__Xanthomonas albilineans
OTU605	7	8	3	16	7	16	2	5	4	4	1	9	d__Bacteria	Acidobacteriota	c__Blastocatellia	o__Blastocatellales	f__Pyrinomonadaceae	g__Pyrinomonas	s__Pyrinomonas methylaliphatogenes
OTU606	2	0	0	2	0	0	1	14	9	11	3	17	d__Bacteria	Bacteroidota	c__Chitinophagia	o__Chitinophagales	f__Chitinophagaceae	g__Niastella
OTU607	5	8	4	7	8	24	5	0	7	3	1	3	d__Bacteria	Acidobacteriota	c__Acidobacteriia
OTU608	3	2	0	4	1	0	22	14	12	4	15	11	d__Bacteria	Pseudomonadota	c__BetaPseudomonadota	o__Burkholderiales	f__Comamonadaceae	g__Comamonas	s__Comamonas acidovorans
OTU609	0	0	0	0	0	0	24	10	10	10	20	17	d__Bacteria	Actinomycetota	c__Acidimicrobiia	o__Acidimicrobiales	f__Acidimicrobiaceae	g__Aciditerrimonas
OTU610	6	6	6	18	4	11	0	0	0	0	0	0	d__Bacteria	Actinomycetota	c__Rubrobacteria	o__Gaiellales	f__Gaiellaceae	g__Gaiella	s__Gaiella occulta
OTU611	0	0	0	0	0	0	15	10	4	7	5	2	d__Bacteria	Pseudomonadota	c__GammaPseudomonadota	o__Xanthomonadales	f__Xanthomonadaceae	g__Xanthomonas	s__Xanthomonas sp014236855
OTU612	3	6	10	17	1	20	0	0	0	0	0	0	d__Bacteria	Cyanobacteriota	c__norank	o__Nostocales	f__Nostocaceae	g__Trichormus	s__Trichormus sp001548375
OTU613	5	3	2	1	6	3	7	4	7	8	4	14	d__Bacteria	Chloroflexota	c__Anaerolineae	o__Anaerolineales	f__Anaerolineaceae	g__Longilinea	s__Longilinea arvoryzae
OTU614	0	2	3	0	0	0	0	0	0	5	3	11	d__Bacteria	Candidatus Saccharibacteria	c__norank	o__norank	f__norank	g__Candidatus Saccharimonas	s__Saccharimonas aalborgensis
OTU615	6	17	18	36	13	24	0	0	0	0	0	0	d__Bacteria	Chlamydiota	c__Chlamydiotae	o__Chlamydiotales	f__Chlamydiota subdivision 3	g__Pedosphaera	s__uncultured bacterium
OTU616	7	5	9	3	8	15	0	1	0	0	0	0	d__Bacteria	Bacteroidota	c__Chitinophagia	o__Chitinophagales	f__Chitinophagaceae	g__Segetibacter	s__Segetibacter koreensis
OTU617	12	13	16	31	31	10	0	0	0	0	0	0	d__Bacteria	Pseudomonadota	c__AlphaPseudomonadota	o__Sphingomonadales	f__Sphingomonadaceae	g__Sphingomonas
OTU618	0	0	0	0	0	0	6	13	16	7	10	8	d__Bacteria	Pseudomonadota	c__BetaPseudomonadota	o__Burkholderiales	f__norank	g__Methylibium	s__Methylibium petroleiphilum
OTU619	3	0	2	0	0	7	18	12	18	7	7	8	d__Bacteria	Nitrospirota	c__Nitrospira	o__Nitrospirales	f__Nitrospiraceae	g__Leptospirillum	s__Leptospirillum ferrooxidans
OTU620	16	19	15	14	5	11	0	0	0	0	0	0	d__Bacteria	Pseudomonadota	c__GammaPseudomonadota	o__Xanthomonadales	f__Rhodanobacteraceae	g__Rhodanobacter	s__uncultured bacterium
OTU621	0	0	0	0	0	0	7	7	1	12	8	11	d__Bacteria	Chlamydiota	c__Chlamydiotae	o__Chlamydiotales	f__Chlamydiota subdivision 3	g__Pedosphaera	s__uncultured bacterium
OTU622	0	0	0	1	0	0	4	5	7	2	1	0	d__Bacteria	Pseudomonadota	c__BetaPseudomonadota	o__Rhodocyclales	f__Azonexaceae	g__Azonexus	s__Azonexus aromaticus_A
OTU623	6	11	11	16	12	15	0	0	0	0	0	0	d__Bacteria	Pseudomonadota	c__AlphaPseudomonadota	o__Hyphomicrobiales	f__Rhizobiaceae	g__Agrobacterium	s__Agrobacterium deltaense
OTU624	14	6	11	9	8	5	0	0	0	0	0	0	d__Bacteria	Pseudomonadota	c__DeltaPseudomonadota	o__Syntrophobacterales	f__Syntrophobacteraceae	g__Desulfacinum	s__Desulfacinum sp014359885
OTU625	0	0	0	0	0	0	2	3	25	9	11	21	d__Bacteria	Actinomycetota	c__Actinomycetia	o__Propionibacteriales	f__Nocardioidaceae	g__Friedmanniella	s__Friedmanniella luteola
OTU626	6	1	0	9	13	11	0	0	0	0	0	0	d__Bacteria	Pseudomonadota	c__AlphaPseudomonadota	o__Rhodospirillales	f__Azospirillaceae	g__Skermanella	s__Skermanella pratensis
OTU627	14	16	8	18	5	14	1	0	0	0	0	0	d__Bacteria	Acidobacteriota	c__Blastocatellia	o__Blastocatellales	f__Blastocatellaceae	g__Tellurimicrobium
OTU628	6	9	3	17	25	5	0	0	0	0	0	0	d__Bacteria	Acidobacteriota	c__Vicinamibacteria	o__norank	f__Vicinamibacteraceae	g__Luteitalea	s__Luteitalea pratensis
OTU629	0	0	0	0	0	0	52	38	29	4	0	0	d__Bacteria	Bacteroidota	c__Flavobacteriia	o__Flavobacteriales	f__Flavobacteriaceae	g__Flavobacterium	s__Flavobacterium resistens
OTU630	0	0	0	0	0	0	10	18	6	3	10	0	d__Bacteria	Pseudomonadota	c__AlphaPseudomonadota	o__Sphingomonadales	f__Sphingomonadaceae	g__Sphingomonas	s__metagenome
OTU631	10	12	7	9	6	5	1	0	0	0	0	0	d__Bacteria	Pseudomonadota	c__DeltaPseudomonadota	o__Syntrophorhabdales	f__Syntrophorhabdaceae	g__Syntrophorhabdus	s__Syntrophorhabdus sp002067585
OTU632	10	4	18	15	25	14	0	0	0	0	0	0	d__Bacteria	Pseudomonadota	c__AlphaPseudomonadota	o__Sphingomonadales	f__Sphingomonadaceae	g__Sphingomonas	s__uncultured bacterium
OTU633	7	7	0	5	23	10	6	5	2	5	2	2	d__Bacteria	Pseudomonadota	c__BetaPseudomonadota	o__Rhodocyclales	f__Zoogloeaceae	g__Azoarcus	s__Azoarcus indigens
OTU634	0	3	6	4	3	0	6	4	12	11	26	9	d__Bacteria	Nitrospirota	c__Nitrospira	o__Nitrospirales	f__Nitrospiraceae	g__Candidatus Manganitrophus	s__Manganitrophus noduliformans
OTU635	2	0	0	0	0	0	20	12	3	28	23	24	d__Bacteria	Pseudomonadota	c__AlphaPseudomonadota	o__Rhodospirillales	f__Rhodospirillaceae	g__Inquilinus
OTU636	0	0	0	0	0	0	15	9	16	15	20	11	d__Bacteria	Bacteroidota	c__Saprospiria	o__Saprospirales	f__Lewinellaceae	g__Lewinella	s__Lewinella cohaerens
OTU637	13	14	9	7	1	7	0	0	0	5	0	0	d__Bacteria	Bacteroidota	c__Flavobacteriia	o__Flavobacteriales	f__Weeksellaceae	g__Chryseobacterium
OTU638	2	7	8	12	13	17	0	0	0	0	0	0	d__Bacteria	Nitrospirota	c__Thermodesulfovibrionia	o__Thermodesulfovibrionales	f__Thermodesulfovibrionaceae	g__Thermodesulfovibrio	s__Thermodesulfovibrio aggregans
OTU639	11	7	18	15	17	13	0	0	0	0	0	0	d__Bacteria	Bacteroidota	c__Chitinophagia	o__Chitinophagales	f__Chitinophagaceae	g__Edaphobaculum	s__metagenome
OTU640	1	0	0	2	4	1	0	0	0	0	0	0	d__Bacteria	Pseudomonadota	c__DeltaPseudomonadota	o__Myxococcales	f__Kofleriaceae	g__Haliangium	s__Haliangium ochraceum
OTU641	0	0	0	0	0	0	39	21	10	9	13	11	d__Bacteria	Pseudomonadota	c__BetaPseudomonadota	o__Neisseriales	f__Chromobacteriaceae	g__Vogesella	s__Vogesella indigofera
OTU642	0	0	0	0	0	0	12	8	3	20	10	7	d__Bacteria	Acidobacteriota	c__Blastocatellia	o__Blastocatellales	f__Blastocatellaceae	g__Blastocatella	s__uncultured bacterium
OTU643	0	0	0	0	0	0	13	8	18	12	6	15	d__Bacteria	Pseudomonadota	c__AlphaPseudomonadota	o__Rickettsiales	f__Anaplasmataceae	g__Wolbachia	s__Wolbachia sp902636535
OTU644	0	0	0	0	0	0	3	11	12	4	17	18	d__Bacteria	Pseudomonadota	c__BetaPseudomonadota	o__Burkholderiales	f__norank	g__Rubrivivax	s__Rubrivivax gelatinosus_A
OTU645	0	0	5	0	1	1	0	0	0	0	0	0	d__Bacteria	Pseudomonadota	c__AlphaPseudomonadota	o__Sphingomonadales	f__Sphingomonadaceae	g__Rhizorhabdus	s__Rhizorhabdus histidinilytica
OTU646	0	0	0	0	0	0	5	10	11	12	10	14	d__Bacteria	Acidobacteriota	c__Vicinamibacteria	o__norank	f__Vicinamibacteraceae	g__Luteitalea	s__Luteitalea pratensis
OTU647	4	5	6	4	4	2	0	2	16	9	2	5	d__Bacteria	Actinomycetota	c__Actinomycetia	o__Corynebacteriales	f__Mycobacteriaceae	g__Mycobacterium	s__Mycobacterium arupense
OTU648	0	0	0	0	0	0	11	8	9	8	19	11	d__Bacteria	Acidobacteriota	c__Vicinamibacteria	o__norank	f__Vicinamibacteraceae	g__Luteitalea	s__Luteitalea pratensis
OTU649	12	6	13	19	0	3	0	0	0	0	0	2	d__Bacteria	Cyanobacteriota	c__norank	o__Nostocales	f__Nostocaceae	g__Trichormus	s__Trichormus sp001548375
OTU650	6	3	18	6	15	8	0	0	0	0	0	0	d__Bacteria	Planctomycetota	c__Planctomycetia	o__Gemmatales	f__Gemmataceae	g__Gemmata	s__uncultured bacterium
OTU651	0	0	0	0	1	0	8	5	18	10	16	18	d__Bacteria	Acidobacteriota	c__Acidobacteriia	o__Acidobacteriotales	f__Acidobacteriotaceae	g__Terriglobus	s__Terriglobus roseus_B
OTU652	6	6	8	3	8	9	0	0	0	0	0	0	d__Bacteria	Pseudomonadota	c__BetaPseudomonadota	o__Burkholderiales	f__norank	g__Rhizobacter	s__uncultured bacterium
OTU653	0	0	0	0	0	0	10	11	20	16	13	6	d__Bacteria	Pseudomonadota	c__AlphaPseudomonadota	o__Hyphomicrobiales	f__Phyllobacteriaceae	g__Phyllobacterium	s__Phyllobacterium brassicacearum
OTU654	11	9	7	12	7	5	2	0	1	0	0	0	d__Bacteria	Pseudomonadota	c__AlphaPseudomonadota	o__Hyphomicrobiales	f__Bradyrhizobiaceae	g__Bradyrhizobium	s__Bradyrhizobium japonicum
OTU655	2	1	10	15	11	6	0	0	0	0	0	0	d__Bacteria	Acidobacteriota	c__Vicinamibacteria	o__norank	f__Vicinamibacteraceae	g__Luteitalea	s__Luteitalea pratensis
OTU656	1	0	0	0	0	0	9	4	11	0	5	3	d__Bacteria	Pseudomonadota	c__BetaPseudomonadota	o__Burkholderiales	f__norank	g__Ideonella
OTU657	0	0	0	0	0	0	15	10	4	14	1	5	d__Bacteria	Acidobacteriota	c__Blastocatellia	o__Blastocatellales	f__Blastocatellaceae	g__Stenotrophobacter	s__uncultured Acidobacteriota bacterium
OTU658	2	6	10	3	1	10	0	0	0	0	0	0	d__Bacteria	Pseudomonadota	c__GammaPseudomonadota	o__Xanthomonadales	f__Xanthomonadaceae	g__Lysobacter	s__Lysobacter sp001428685
OTU659	6	10	5	4	11	13	0	2	0	0	0	0	d__Bacteria	Pseudomonadota	c__BetaPseudomonadota	o__Burkholderiales	f__Comamonadaceae	g__Pelomonas	s__uncultured bacterium
OTU660	0	0	0	0	0	0	16	13	17	4	16	12	d__Bacteria	Planctomycetota	c__Planctomycetia	o__Pirellulales	f__Pirellulaceae	g__Pirellula	s__Pirellula staleyi
OTU661	3	1	3	4	16	7	0	0	0	0	0	0	d__Bacteria	Bacteroidota	c__Chitinophagia	o__Chitinophagales	f__Chitinophagaceae	g__Niastella
OTU662	0	1	2	4	17	4	1	0	1	0	0	1	d__Bacteria	Pseudomonadota	c__AlphaPseudomonadota	o__Hyphomicrobiales	f__Methylobacteriaceae	g__Methylobacterium	s__Methylobacterium organophilum
OTU663	0	0	0	0	0	0	9	12	10	32	11	8	d__Bacteria	Acidobacteriota	c__Vicinamibacteria	o__norank	f__Vicinamibacteraceae	g__Luteitalea	s__Luteitalea pratensis
OTU664	3	0	1	0	0	4	2	14	7	3	11	12	d__Bacteria	Pseudomonadota	c__AlphaPseudomonadota	o__Hyphomicrobiales	f__Phyllobacteriaceae	g__Mesorhizobium	s__Mesorhizobium sp002294945
OTU665	27	20	38	5	1	3	0	0	0	0	0	0	d__Bacteria	Pseudomonadota	c__GammaPseudomonadota	o__Enterobacterales	f__Enterobacteriaceae	g__Enterobacter	s__Enterobacter roggenkampii
OTU666	0	0	0	0	0	0	4	16	8	7	7	9	d__Bacteria	Pseudomonadota	c__GammaPseudomonadota	o__Pseudomonadales	f__Pseudomonadaceae	g__Azotobacter	s__Azotobacter vinelandii
OTU667	14	19	17	13	16	27	1	0	0	0	0	0	d__Bacteria	Chlamydiota	c__Spartobacteria	o__Chthoniobacterales	f__Chthoniobacteraceae	g__Chthoniobacter	s__Chthoniobacter flavus
OTU668	7	3	4	1	8	0	0	0	0	0	1	0	d__Bacteria	Pseudomonadota	c__BetaPseudomonadota	o__Burkholderiales	f__Burkholderiaceae	g__Paraburkholderia	s__Paraburkholderia hospita
OTU669	0	0	0	0	0	0	11	5	10	5	4	8	d__Bacteria	Pseudomonadota	c__BetaPseudomonadota	o__Burkholderiales	f__norank	g__Piscinibacter	s__Piscinibacter aquaticus
OTU670	14	14	7	10	17	25	0	0	0	0	0	0	d__Bacteria	Pseudomonadota	c__BetaPseudomonadota	o__Rhodocyclales	f__Azonexaceae	g__Azonexus	s__Azonexus agitatus
OTU671	15	9	1	19	11	20	0	0	0	0	0	0	d__Bacteria	Cyanobacteriota	c__norank	o__Chroococcales	f__Microcystaceae	g__Microcystis	s__Microcystis panniformis
OTU672	0	0	1	0	0	0	12	13	9	12	10	13	d__Bacteria	Pseudomonadota	c__GammaPseudomonadota	o__Nevskiales	f__Steroidobacteraceae	g__Steroidobacter	s__uncultured bacterium
OTU673	18	15	13	22	19	13	0	0	0	0	0	1	d__Bacteria	Pseudomonadota	c__GammaPseudomonadota	o__Enterobacterales	f__Enterobacteriaceae	g__Kosakonia	s__Kosakonia sacchari
OTU674	0	0	0	0	0	0	6	12	10	11	14	6	d__Bacteria	Acidobacteriota	c__Vicinamibacteria	o__norank	f__Vicinamibacteraceae	g__Luteitalea	s__Luteitalea pratensis
OTU675	0	0	1	0	0	0	0	0	0	0	0	2	d__Bacteria	Pseudomonadota	c__GammaPseudomonadota	o__Enterobacterales	f__Enterobacteriaceae	g__Citrobacter	s__Citrobacter werkmanii
OTU676	0	0	0	0	0	0	12	11	9	20	23	8	d__Bacteria	Planctomycetota	c__Planctomycetia	o__Pirellulales	f__Pirellulaceae	g__Pirellula	s__Pirellula staleyi
OTU677	3	2	4	4	8	5	0	0	0	0	0	0	d__Bacteria	Actinomycetota	c__Rubrobacteria	o__Gaiellales	f__Gaiellaceae	g__Gaiella	s__Gaiella occulta
OTU678	0	0	0	0	0	0	18	16	11	12	19	10	d__Bacteria	Acidobacteriota	c__Vicinamibacteria	o__norank	f__Vicinamibacteraceae	g__Luteitalea	s__Luteitalea pratensis
OTU679	2	9	5	11	6	5	0	1	1	0	0	0	d__Bacteria	Pseudomonadota	c__BetaPseudomonadota	o__Rhodocyclales	f__Rhodocyclaceae	g__Rhodocyclus	s__Rhodocyclus tenuis_A
OTU680	11	5	4	11	16	10	0	0	0	0	0	0	d__Bacteria	Pseudomonadota	c__AlphaPseudomonadota	o__Rickettsiales	f__Anaplasmataceae	g__Wolbachia	s__Wolbachia sp000008385
OTU681	9	8	2	1	7	2	0	0	0	0	0	0	d__Bacteria	Pseudomonadota	c__AlphaPseudomonadota	o__Rhodospirillales	f__Rhodospirillaceae	g__Defluviicoccus	s__Defluviicoccus seviourii
OTU682	8	6	9	21	23	8	1	4	0	0	0	0	d__Bacteria	Planctomycetota	c__Planctomycetia	o__Planctomycetales	f__Planctomycetaceae	g__Schlesneria	s__Schlesneria sp903904835
OTU683	8	8	7	8	5	2	0	0	0	0	0	0	d__Bacteria	Pseudomonadota	c__BetaPseudomonadota	o__Burkholderiales	f__Burkholderiaceae	g__Cupriavidus	s__Cupriavidus pauculus_B
OTU684	11	5	9	16	11	9	0	0	0	0	0	0	d__Bacteria	Acidobacteriota	c__Vicinamibacteria	o__norank	f__Vicinamibacteraceae	g__Luteitalea	s__Luteitalea pratensis
OTU685	5	13	4	16	9	17	1	0	0	0	0	0	d__Bacteria	Acidobacteriota	c__Acidobacteriia	o__Bryobacterales	f__Solibacteraceae	g__Candidatus Solibacter	s__Solibacter usitatus
OTU686	0	0	0	0	0	0	12	3	9	8	12	16	d__Bacteria	Bacteroidota	c__Chitinophagia	o__Chitinophagales	f__Chitinophagaceae	g__Flavisolibacter	s__Flavisolibacter sp013327885
OTU687	0	0	0	1	0	0	5	8	18	8	20	7	d__Bacteria	Acidobacteriota	c__Vicinamibacteria	o__norank	f__Vicinamibacteraceae	g__Luteitalea	s__Luteitalea pratensis
OTU688	4	5	5	7	8	5	1	5	3	5	1	4	d__Bacteria	Pseudomonadota	c__BetaPseudomonadota	o__Burkholderiales	f__Comamonadaceae	g__Hylemonella	s__Hylemonella sp001432305
OTU689	0	0	0	0	0	0	8	9	7	8	2	2	d__Bacteria	Pseudomonadota	c__GammaPseudomonadota	o__Pseudomonadales	f__Pseudomonadaceae	g__Pseudomonas	s__Pseudomonas aeruginosa
OTU690	12	8	14	14	6	7	0	0	0	0	0	0	d__Bacteria	Chlamydiota	c__Chlamydiotae	o__Chlamydiotales	f__Chlamydiota subdivision 3	g__Pedosphaera	s__uncultured bacterium
OTU691	4	5	4	0	8	6	2	1	0	1	0	0	d__Bacteria	Actinomycetota	c__Actinomycetia	o__Propionibacteriales	f__Nocardioidaceae	g__Nocardioides	s__Nocardioides sp001426745
OTU692	0	0	0	0	0	1	18	2	14	0	17	11	d__Bacteria	Actinomycetota	c__Actinomycetia	o__Corynebacteriales	f__Mycobacteriaceae	g__Mycobacterium	s__Mycobacterium frederiksbergense
OTU693	8	17	12	20	20	17	0	0	0	0	0	0	d__Bacteria	Pseudomonadota	c__GammaPseudomonadota	o__Nevskiales	f__Sinobacteraceae	g__Nevskia	s__Nevskia ramosa
OTU694	0	0	1	0	0	0	5	4	9	11	9	8	d__Bacteria	Pseudomonadota	c__BetaPseudomonadota	o__Burkholderiales	f__Comamonadaceae	g__Ramlibacter	s__uncultured bacterium
OTU695	4	0	1	2	1	0	0	0	0	0	0	0	d__Bacteria	Pseudomonadota	c__DeltaPseudomonadota	o__Myxococcales	f__Kofleriaceae	g__Haliangium	s__Haliangium ochraceum
OTU696	6	7	13	3	16	5	0	0	0	0	0	0	d__Bacteria	Acidobacteriota	c__Acidobacteriia	o__Acidobacteriotales	f__Acidobacteriotaceae
OTU697	10	18	8	5	6	7	0	0	0	0	0	0	d__Bacteria	Pseudomonadota	c__GammaPseudomonadota	o__Pseudomonadales	f__Pseudomonadaceae	g__Pseudomonas	s__Pseudomonas nitroreducens
OTU698	6	9	8	10	20	9	0	0	0	0	0	0	d__Bacteria	Bacteroidota	c__Chitinophagia	o__Chitinophagales	f__Chitinophagaceae	g__Niastella	s__Niastella koreensis
OTU699	4	0	0	0	0	0	15	13	12	13	17	20	d__Bacteria	Bacteroidota	c__Chitinophagia	o__Chitinophagales	f__Chitinophagaceae	g__Chitinophaga	s__Chitinophaga filiformis
OTU700	10	1	4	6	1	6	0	0	0	0	0	0	d__Bacteria	Actinomycetota	c__Thermoleophilia	o__Solirubrobacterales	f__Conexibacteraceae	g__Conexibacter
OTU701	18	8	4	19	18	15	0	0	0	0	0	0	d__Bacteria	Pseudomonadota	c__BetaPseudomonadota	o__Burkholderiales	f__Burkholderiaceae	g__Paraburkholderia	s__Paraburkholderia terricola
OTU702	0	0	0	0	0	0	13	22	9	9	6	8	d__Bacteria	Pseudomonadota	c__BetaPseudomonadota	o__Nitrosomonadales	f__Methylophilaceae	g__Methylotenera	s__Methylotenera sp000799735
OTU703	2	10	14	1	3	11	0	0	0	0	0	0	d__Bacteria	Bacteroidota	c__Chitinophagia	o__Chitinophagales	f__Chitinophagaceae	g__Flavisolibacter	s__Flavisolibacter sp013327885
OTU704	0	0	0	0	0	1	7	13	7	0	14	17	d__Bacteria	Cyanobacteriota	c__norank	o__Synechococcales	f__Prochlorotrichaceae	g__Nodosilinea	s__Nodosilinea sp003017855
OTU705	13	4	5	2	0	10	0	0	0	0	0	0	d__Bacteria	Cyanobacteriota	c__norank	o__Nostocales	f__Tolypothrichaceae	g__Hassalia	s__uncultured bacterium
OTU707	4	13	7	0	1	2	0	2	0	0	0	0	d__Bacteria	Bacillota	c__Bacilli	o__Bacillales	f__Bacillaceae	g__Neobacillus	s__Neobacillus sp900177675
OTU708	12	5	14	8	15	23	0	0	0	0	0	0	d__Bacteria	Chlamydiota	c__Chlamydiotae	o__Chlamydiotales	f__Chlamydiota subdivision 3	g__Pedosphaera	s__uncultured bacterium
OTU709	0	0	0	0	0	0	10	3	9	7	20	10	d__Bacteria	Acidobacteriota	c__Vicinamibacteria	o__norank	f__Vicinamibacteraceae	g__Luteitalea	s__Luteitalea pratensis
OTU710	0	0	0	2	0	2	7	1	9	0	2	6	d__Bacteria	Pseudomonadota	c__BetaPseudomonadota	o__Rhodocyclales	f__Zoogloeaceae	g__Zoogloea	s__Zoogloea oleivorans
OTU711	0	0	0	0	0	0	13	15	8	21	7	8	d__Bacteria	Pseudomonadota	c__AlphaPseudomonadota	o__Hyphomicrobiales	f__Rhizobiaceae	g__Shinella	s__Shinella sp001713395
OTU712	14	18	6	17	11	10	0	0	0	0	0	0	d__Bacteria	Pseudomonadota	c__AlphaPseudomonadota	o__Sphingomonadales	f__Sphingomonadaceae	g__Sphingomonas	s__uncultured bacterium
OTU713	0	0	5	8	0	0	2	1	16	5	13	9	d__Bacteria	Pseudomonadota	c__BetaPseudomonadota	o__Nitrosomonadales	f__Nitrosomonadaceae	g__Nitrosospira	s__Nitrosospira briensis_A
OTU714	3	2	7	0	0	0	4	13	6	16	11	4	d__Bacteria	Acidobacteriota	c__Acidobacteriia	o__Acidobacteriotales	f__Acidobacteriotaceae	g__Candidatus Koribacter
OTU715	0	0	0	0	0	0	8	14	8	5	11	7	d__Bacteria	Acidobacteriota	c__Vicinamibacteria	o__norank	f__Vicinamibacteraceae	g__Luteitalea	s__Luteitalea pratensis
OTU716	11	2	2	4	8	3	2	0	9	10	3	9	d__Bacteria	Pseudomonadota	c__AlphaPseudomonadota	o__Hyphomicrobiales	f__Reyranellaceae	g__Reyranella	s__uncultured bacterium
OTU717	0	0	0	0	0	0	8	6	6	11	4	10	d__Bacteria	Chlamydiota	c__Chlamydiotae	o__Chlamydiotales	f__Chlamydiota subdivision 3	g__Pedosphaera	s__uncultured bacterium
OTU718	8	0	3	11	4	4	2	2	7	3	3	7	d__Bacteria	Actinomycetota	c__Actinomycetia	o__Corynebacteriales	f__Mycobacteriaceae	g__Mycobacterium	s__Mycobacterium arupense
OTU719	0	0	0	0	0	0	3	8	8	6	4	4	d__Bacteria	Bacteroidota	c__Chitinophagia	o__Chitinophagales	f__Chitinophagaceae	g__Niabella	s__Niabella ginsenosidivorans
OTU720	0	0	0	0	0	0	5	1	9	7	12	2	d__Bacteria	Pseudomonadota	c__BetaPseudomonadota	o__Burkholderiales	f__Comamonadaceae	g__Ramlibacter	s__Ramlibacter lithotrophicus
OTU721	0	0	0	0	0	0	13	7	15	2	9	7	d__Bacteria	Pseudomonadota	c__AlphaPseudomonadota	o__Rhodospirillales	f__Azospirillaceae	g__Skermanella	s__Skermanella pratensis
OTU722	5	4	0	1	1	0	3	0	1	0	0	3	d__Bacteria	Actinomycetota	c__Actinomycetia	o__Corynebacteriales	f__Mycobacteriaceae	g__Mycobacterium	s__Mycobacterium cosmeticum
OTU723	0	55	13	0	1	0	0	0	0	0	1	0	d__Bacteria	Bacillota	c__Bacilli	o__Lactobacillales	f__Streptococcaceae	g__Streptococcus	s__Streptococcus equinus
OTU724	0	2	0	0	1	0	3	20	14	24	7	4	d__Bacteria	Acidobacteriota	c__Acidobacteriia	o__Acidobacteriotales	f__Acidobacteriotaceae	g__Edaphobacter
OTU725	9	1	9	1	5	11	0	0	0	0	0	0	d__Bacteria	Acidobacteriota	c__Vicinamibacteria	o__norank	f__Vicinamibacteraceae	g__Luteitalea	s__Luteitalea pratensis
OTU726	0	0	2	0	0	0	7	5	4	7	12	16	d__Bacteria	Bacillota	c__Bacilli	o__Bacillales	f__Bacillaceae	g__Peribacillus	s__Peribacillus asahii_A
OTU727	1	0	3	2	0	5	0	3	3	4	14	5	d__Bacteria	Acidobacteriota	c__Vicinamibacteria	o__norank	f__Vicinamibacteraceae	g__Luteitalea	s__Luteitalea pratensis
OTU728	5	2	1	3	6	0	13	7	7	11	2	6	d__Bacteria	Chlamydiota	c__Chlamydiotae	o__Chlamydiotales	f__Chlamydiota subdivision 3	g__Pedosphaera	s__uncultured Chlamydiota bacterium
OTU729	0	5	4	4	4	2	0	0	0	0	0	0	d__Bacteria	Bacteroidota	c__Chitinophagia	o__Chitinophagales	f__Chitinophagaceae	g__Flavisolibacter	s__Flavisolibacter sp013327885
OTU730	0	0	0	0	0	0	8	10	7	25	5	14	d__Bacteria	Bacteroidota	c__Chitinophagia	o__Chitinophagales	f__Chitinophagaceae	g__Paraflavitalea	s__Paraflavitalea soli
OTU731	0	0	0	0	0	0	16	7	9	5	7	6	d__Bacteria	Planctomycetota	c__Planctomycetia	o__Gemmatales	f__Gemmataceae	g__Gemmata	s__uncultured bacterium
OTU732	0	1	6	4	15	16	9	14	4	3	5	2	d__Bacteria	Pseudomonadota	c__BetaPseudomonadota	o__Nitrosomonadales	f__Sterolibacteriaceae	g__Denitratisoma	s__Denitratisoma sp007833355
OTU733	5	11	12	14	10	6	0	0	0	0	0	0	d__Bacteria	Bacteroidota	c__Chitinophagia	o__Chitinophagales	f__Chitinophagaceae	g__Flavisolibacter	s__Flavisolibacter sp013327885
OTU734	0	0	0	0	0	2	12	6	10	17	16	12	d__Bacteria	Pseudomonadota	c__BetaPseudomonadota	o__Burkholderiales	f__Comamonadaceae	g__Ramlibacter	s__Ramlibacter sp013087525
OTU735	0	0	0	0	0	0	15	9	9	18	13	6	d__Bacteria	Pseudomonadota	c__GammaPseudomonadota	o__Xanthomonadales	f__Xanthomonadaceae	g__Xanthomonas	s__Xanthomonas sp014236855
OTU736	4	21	12	9	4	13	0	0	0	0	0	0	d__Bacteria	Pseudomonadota	c__AlphaPseudomonadota	o__Hyphomicrobiales	f__Reyranellaceae	g__Reyranella	s__metagenome
OTU737	10	4	8	28	19	14	0	0	0	0	0	0	d__Bacteria	Acidobacteriota	c__Acidobacteriia	o__Bryobacterales
OTU738	0	0	0	0	0	0	5	8	8	10	6	16	d__Bacteria	Pseudomonadota	c__AlphaPseudomonadota	o__Rhodospirillales	f__Thalassobaculaceae	g__Oceanibaculum	s__Oceanibaculum indicum
OTU739	0	11	0	9	0	7	0	1	0	0	31	2	d__Bacteria	Bacillota	c__Clostridia	o__Eubacteriales	f__Lachnospiraceae	g__Anaerobutyricum	s__Anaerobutyricum hallii
OTU740	16	8	18	8	5	8	0	0	1	0	3	0	d__Bacteria	Pseudomonadota	c__BetaPseudomonadota	o__Burkholderiales	f__Oxalobacteraceae	g__Herbaspirillum	s__Herbaspirillum frisingense
OTU741	0	0	0	0	0	0	5	11	8	29	4	18	d__Bacteria	Bacteroidota	c__Chitinophagia	o__Chitinophagales	f__Chitinophagaceae	g__Flavisolibacter	s__Flavisolibacter sp013327885
OTU742	0	2	6	0	2	0	0	7	2	3	3	5	d__Bacteria	Bacteroidota	c__Chitinophagia	o__Chitinophagales	f__Chitinophagaceae	g__Cnuella	s__Cnuella takakiae
OTU743	0	0	0	0	0	0	5	3	15	8	6	10	d__Bacteria	Actinomycetota	c__Rubrobacteria	o__Gaiellales	f__Gaiellaceae	g__Gaiella	s__Gaiella occulta
OTU744	3	2	12	5	10	24	0	0	0	0	0	0	d__Bacteria	Chlamydiota	c__Chlamydiotae	o__Chlamydiotales	f__Chlamydiota subdivision 3	g__Pedosphaera	s__uncultured bacterium
OTU745	0	0	0	0	0	0	10	9	9	7	7	12	d__Bacteria	Pseudomonadota	c__BetaPseudomonadota	o__Burkholderiales	f__norank	g__Rubrivivax	s__Rubrivivax benzoatilyticus
OTU746	7	7	11	9	13	7	1	0	0	0	0	0	d__Bacteria	Acidobacteriota	c__Acidobacteriia
OTU747	0	0	0	0	0	0	4	4	7	16	8	6	d__Bacteria	Acidobacteriota	c__Vicinamibacteria	o__norank	f__Vicinamibacteraceae	g__Luteitalea	s__Luteitalea pratensis
OTU748	14	12	16	22	11	19	0	0	0	0	0	0	d__Bacteria	Bacteroidota	c__Chitinophagia	o__Chitinophagales	f__Chitinophagaceae	g__Puia	s__uncultured bacterium
OTU749	0	0	0	0	0	0	8	5	8	5	3	9	d__Bacteria	Pseudomonadota	c__GammaPseudomonadota	o__Pseudomonadales	f__Pseudomonadaceae	g__Azotobacter	s__Azotobacter vinelandii
OTU750	1	0	0	0	0	0	10	8	8	11	22	13	d__Bacteria	Actinomycetota	c__Rubrobacteria	o__Rubrobacterales	f__Rubrobacteraceae	g__Rubrobacter	s__Rubrobacter radiotolerans
OTU751	0	0	0	0	0	0	6	2	14	3	10	1	d__Bacteria	Actinomycetota	c__Actinomycetia	o__Streptomycetales	f__Streptomycetaceae	g__Streptomyces	s__Streptomyces europaeiscabiei
OTU752	0	0	0	0	0	0	3	11	19	8	12	8	d__Bacteria	Pseudomonadota	c__AlphaPseudomonadota	o__Sphingomonadales	f__Sphingomonadaceae	g__Sphingomonas	s__uncultured bacterium
OTU753	2	9	4	9	19	7	0	0	0	0	0	0	d__Bacteria	Pseudomonadota	c__BetaPseudomonadota	o__Nitrosomonadales	f__Sterolibacteriaceae	g__Denitratisoma	s__Denitratisoma sp007833355
OTU754	1	5	3	2	0	8	4	7	5	2	4	6	d__Bacteria	Pseudomonadota	c__BetaPseudomonadota	o__Burkholderiales	f__Comamonadaceae	g__Variovorax	s__Variovorax sp004217005
OTU755	10	7	8	17	6	13	0	0	0	0	0	0	d__Bacteria	Pseudomonadota	c__BetaPseudomonadota	o__Burkholderiales	f__Comamonadaceae	g__Ottowia	s__uncultured bacterium
OTU756	3	6	3	2	3	5	0	0	0	0	0	0	d__Bacteria	Actinomycetota	c__Actinomycetia	o__Acidothermales	f__Acidothermaceae	g__Acidothermus	s__Acidothermus cellulolyticus
OTU757	12	3	6	4	8	4	1	0	0	0	0	0	d__Bacteria	Actinomycetota	c__Rubrobacteria	o__Gaiellales	f__Gaiellaceae	g__Gaiella	s__Gaiella occulta
OTU758	0	0	0	0	0	0	11	9	4	21	8	6	d__Bacteria	Pseudomonadota	c__AlphaPseudomonadota	o__Sphingomonadales	f__Sphingomonadaceae	g__Sphingomonas	s__Sphingomonas sp000712135
OTU759	6	12	0	1	9	1	0	0	0	0	0	0	d__Bacteria	Pseudomonadota	c__BetaPseudomonadota	o__Burkholderiales	f__Burkholderiaceae	g__Burkholderia	s__Burkholderia gladioli
OTU760	3	0	0	0	0	0	11	10	15	9	16	12	d__Bacteria	Acidobacteriota	c__Vicinamibacteria	o__norank	f__Vicinamibacteraceae	g__Luteitalea	s__Luteitalea pratensis
OTU761	0	1	0	0	0	0	18	7	6	11	19	0	d__Bacteria	Bacteroidota	c__Cytophagia	o__Cytophagales	f__Fulvivirgaceae	g__Chryseolinea	s__Chryseolinea soli
OTU762	0	0	0	0	0	0	14	26	9	21	10	5	d__Bacteria	Bacteroidota	c__Saprospiria	o__Saprospirales	f__Lewinellaceae	g__Lewinella	s__Lewinella cohaerens
OTU763	0	0	0	0	0	0	6	5	6	3	1	1	d__Bacteria	Pseudomonadota	c__AlphaPseudomonadota	o__Sphingomonadales	f__Sphingomonadaceae	g__Sphingomonas	s__Sphingomonas sp002002925
OTU764	1	0	0	0	0	1	31	23	7	0	0	5	d__Bacteria	Pseudomonadota	c__BetaPseudomonadota	o__Burkholderiales	f__Comamonadaceae	g__Comamonas	s__Comamonas aquatica
OTU765	1	3	1	0	0	0	4	10	6	15	1	0	d__Bacteria	Acidobacteriota	c__Blastocatellia	o__Blastocatellales	f__Blastocatellaceae	g__Aridibacter	s__uncultured bacterium
OTU767	0	1	0	0	0	0	3	5	10	2	6	8	d__Bacteria	Actinomycetota	c__Actinomycetia	o__Micrococcales	f__Microbacteriaceae	g__Microbacterium	s__Microbacterium trichothecenolyticum_A
OTU768	0	1	0	0	0	1	10	7	4	5	1	3	d__Bacteria	Pseudomonadota	c__GammaPseudomonadota	o__Xanthomonadales	f__Xanthomonadaceae	g__Xanthomonas	s__Xanthomonas translucens
OTU769	1	0	0	2	2	0	0	0	5	1	2	3	d__Bacteria	Pseudomonadota	c__DeltaPseudomonadota	o__Myxococcales	f__norank	g__Minicystis	s__Minicystis rosea
OTU770	22	21	9	13	11	1	1	0	0	0	0	0	d__Bacteria	Pseudomonadota	c__BetaPseudomonadota	o__Rhodocyclales	f__Rhodocyclaceae	g__Azospira	s__Azospira suillum
OTU771	0	1	1	0	4	0	5	1	0	0	0	0	d__Bacteria	Pseudomonadota	c__GammaPseudomonadota	o__Pseudomonadales	f__Moraxellaceae	g__Acinetobacter	s__Acinetobacter calcoaceticus
OTU772	1	0	0	0	0	0	1	2	7	7	5	6	d__Bacteria	Bacteroidota	c__Chitinophagia	o__Chitinophagales	f__Chitinophagaceae	g__Niastella
OTU773	0	0	0	0	0	0	11	4	8	7	10	17	d__Bacteria	Actinomycetota	c__Actinomycetia	o__Propionibacteriales	f__Nocardioidaceae	g__Aeromicrobium	s__Aeromicrobium sp001423335
OTU775	0	0	0	1	0	0	3	7	0	23	17	35	d__Bacteria	Pseudomonadota	c__GammaPseudomonadota	o__Oceanospirillales	f__Alcanivoracaceae	g__Ketobacter
OTU776	1	1	4	10	3	4	0	0	0	0	0	0	d__Bacteria	Actinomycetota	c__Actinomycetia	o__Streptomycetales	f__Streptomycetaceae	g__Streptomyces	s__Streptomyces sp006715395
OTU777	5	2	0	0	26	8	0	0	0	0	0	0	d__Bacteria	Pseudomonadota	c__DeltaPseudomonadota	o__Myxococcales	f__Archangiaceae	g__Archangium	s__Archangium violaceum
OTU778	5	9	4	0	4	0	1	0	0	0	1	1	d__Bacteria	Pseudomonadota	c__GammaPseudomonadota	o__Enterobacterales	f__Enterobacteriaceae	g__Klebsiella	s__Klebsiella quasipneumoniae
OTU779	20	8	7	20	3	20	1	0	0	0	0	0	d__Bacteria	Pseudomonadota	c__BetaPseudomonadota	o__Burkholderiales	f__Comamonadaceae	g__Ramlibacter	s__Ramlibacter lithotrophicus
OTU780	0	0	0	0	0	0	12	6	5	4	4	4	d__Bacteria	Pseudomonadota	c__AlphaPseudomonadota	o__Hyphomicrobiales	f__Hyphomicrobiaceae	g__Hyphomicrobium	s__uncultured bacterium
OTU781	10	12	24	15	19	6	0	0	0	0	0	0	d__Bacteria	Acidobacteriota	c__Acidobacteriia	o__Acidobacteriotales	f__Acidobacteriotaceae	g__Terracidiphilus	s__Terracidiphilus sp903849645
OTU782	3	8	16	17	5	9	0	0	0	0	0	0	d__Bacteria	Planctomycetota	c__Planctomycetia	o__Gemmatales	f__Gemmataceae	g__Fimbriiglobus	s__Fimbriiglobus ruber
OTU783	9	7	2	3	10	11	0	0	0	0	0	0	d__Bacteria	Pseudomonadota	c__BetaPseudomonadota	o__Rhodocyclales	f__Zoogloeaceae	g__Azoarcus	s__Azoarcus indigens
OTU784	23	15	8	7	9	2	0	2	0	0	0	0	d__Bacteria	Bacteroidota	c__Chitinophagia	o__Chitinophagales	f__Chitinophagaceae	g__Flavisolibacter	s__uncultured bacterium
OTU785	0	0	0	0	0	0	5	6	2	4	1	1	d__Bacteria	Pseudomonadota	c__AlphaPseudomonadota	o__Sphingomonadales	f__Sphingomonadaceae	g__Sphingomonas	s__Sphingomonas sp002002925
OTU786	29	28	32	0	0	0	0	0	0	0	0	0	d__Bacteria	Pseudomonadota	c__GammaPseudomonadota	o__Pseudomonadales	f__Moraxellaceae	g__Acinetobacter	s__Acinetobacter nosocomialis
OTU787	0	1	5	4	1	0	11	6	5	0	9	2	d__Bacteria	Bacillota	c__Bacilli	o__Bacillales	f__Bacillaceae	g__Peribacillus	s__Peribacillus frigoritolerans
OTU788	0	0	0	3	0	0	7	11	4	24	9	15	d__Bacteria	Pseudomonadota	c__GammaPseudomonadota	o__Nevskiales	f__Steroidobacteraceae	g__Steroidobacter
OTU789	6	15	2	10	5	12	2	1	1	3	0	0	d__Bacteria	Pseudomonadota	c__AlphaPseudomonadota	o__Hyphomicrobiales	f__norank	g__Pseudorhodoplanes	s__Pseudorhodoplanes sinuspersici
OTU790	0	0	0	0	0	0	3	6	21	12	2	9	d__Bacteria	Pseudomonadota	c__BetaPseudomonadota	o__Burkholderiales	f__Burkholderiaceae	g__Cupriavidus	s__Cupriavidus nantongensis
OTU791	3	2	7	4	3	10	0	0	0	0	0	0	d__Bacteria	Candidatus Tectomicrobia	c__norank	o__norank	f__norank	g__Candidatus Entotheonella	s__uncultured bacterium
OTU792	2	9	3	6	10	5	0	0	0	0	0	0	d__Bacteria	Bacteroidota	c__Sphingobacteriia	o__Sphingobacteriales	f__Sphingobacteriaceae	g__Mucilaginibacter	s__Mucilaginibacter ginsenosidivorax
OTU793	4	2	8	3	0	2	0	0	0	0	0	0	d__Bacteria	Bacillota	c__Bacilli	o__Bacillales	f__Bacillaceae	g__Neobacillus	s__Neobacillus drentensis
OTU794	8	5	18	8	8	10	0	0	0	0	0	0	d__Bacteria	Bacteroidota	c__Chitinophagia	o__Chitinophagales	f__Chitinophagaceae	g__Niastella
OTU795	0	0	0	0	0	0	10	2	0	8	9	4	d__Bacteria	Bacteroidota	c__Flavobacteriia	o__Flavobacteriales	f__Flavobacteriaceae	g__Flavobacterium	s__Flavobacterium columnare
OTU796	0	0	0	0	0	0	4	16	15	3	8	11	d__Bacteria	Actinomycetota	c__Actinomycetia	o__Micrococcales	f__Micrococcaceae	g__Arthrobacter
OTU797	0	0	0	0	0	0	10	7	10	21	13	10	d__Bacteria	Acidobacteriota	c__Vicinamibacteria	o__norank	f__Vicinamibacteraceae	g__Luteitalea	s__Luteitalea pratensis
OTU798	12	6	6	10	7	9	0	0	0	0	0	0	d__Bacteria	Pseudomonadota	c__AlphaPseudomonadota	o__Hyphomicrobiales	f__norank	g__Pseudorhodoplanes	s__Pseudorhodoplanes sinuspersici
OTU799	0	0	0	0	0	0	25	19	4	7	7	14	d__Bacteria	Pseudomonadota	c__AlphaPseudomonadota	o__Hyphomicrobiales	f__Phyllobacteriaceae	g__Mesorhizobium	s__Mesorhizobium sp002295115
OTU800	0	3	0	0	0	0	1	0	1	0	0	1	d__Bacteria	Bacillota	c__Bacilli	o__Bacillales	f__Paenibacillaceae	g__Paenibacillus	s__Paenibacillus sp900110055
OTU801	0	0	0	0	0	0	8	14	11	24	8	10	d__Bacteria	Armatimonadota	c__Fimbriimonadia	o__Fimbriimonadales	f__Fimbriimonadaceae	g__Fimbriimonas	s__Fimbriimonas sp903899015
OTU802	0	0	2	0	0	0	9	3	8	9	5	0	d__Bacteria	Bacteroidota	c__Chitinophagia	o__Chitinophagales	f__Chitinophagaceae	g__Niastella
OTU803	0	0	0	0	0	0	5	6	4	5	4	2	d__Bacteria	Bacteroidota	c__Chitinophagia	o__Chitinophagales	f__Chitinophagaceae	g__Cnuella	s__Cnuella takakiae
OTU804	18	10	10	10	20	12	0	0	0	0	0	0	d__Bacteria	Pseudomonadota	c__BetaPseudomonadota	o__Burkholderiales	f__Burkholderiaceae	g__Trinickia	s__Trinickia caryophylli
OTU805	0	0	0	0	0	3	6	10	17	1	13	9	d__Bacteria	Acidobacteriota	c__Vicinamibacteria	o__norank	f__Vicinamibacteraceae	g__Luteitalea	s__Luteitalea pratensis
OTU806	0	1	0	0	0	0	5	5	4	32	10	10	d__Bacteria	Chlamydiota	c__Opitutae	o__Opitutales	f__Opitutaceae	g__Opitutus	s__uncultured bacterium
OTU807	0	0	0	0	0	0	4	19	6	12	13	7	d__Bacteria	Chlamydiota	c__Chlamydiotae	o__Chlamydiotales	f__Chlamydiotaceae	g__Haloferula	s__Haloferula sp012913485
OTU808	5	1	1	7	0	0	0	0	0	0	0	0	d__Bacteria	Pseudomonadota	c__BetaPseudomonadota	o__Burkholderiales	f__norank
OTU809	1	7	2	5	5	3	1	4	3	0	2	2	d__Bacteria	Bacillota	c__Bacilli	o__Bacillales	f__Bacillaceae	g__Cytobacillus	s__Cytobacillus dafuensis
OTU810	8	6	2	8	26	8	0	0	0	0	0	0	d__Bacteria	Chlamydiota
OTU811	4	4	7	19	15	18	0	0	0	0	0	0	d__Bacteria	Acidobacteriota	c__Acidobacteriia	o__Acidobacteriotales	f__Acidobacteriotaceae	g__Candidatus Koribacter	s__uncultured Acidobacteriota bacterium
OTU812	0	0	0	0	0	3	0	1	3	1	1	1	d__Bacteria	Bacteroidota	c__Chitinophagia	o__Chitinophagales	f__Chitinophagaceae	g__Panacibacter
OTU813	2	6	5	12	14	12	0	0	0	0	0	0	d__Bacteria	Acidobacteriota	c__Acidobacteriia	o__Acidobacteriotales	f__Acidobacteriotaceae	g__Candidatus Koribacter	s__uncultured bacterium
OTU814	11	3	8	4	28	0	0	0	0	0	0	0	d__Bacteria	Actinomycetota	c__Rubrobacteria	o__Rubrobacterales	f__Rubrobacteraceae	g__Rubrobacter	s__Rubrobacter radiotolerans
OTU815	7	1	1	0	9	5	0	0	0	0	0	0	d__Bacteria	Acidobacteriota	c__Vicinamibacteria	o__norank	f__Vicinamibacteraceae	g__Luteitalea	s__Luteitalea pratensis
OTU816	0	0	0	0	0	0	7	9	9	19	11	10	d__Bacteria	Bacteroidota	c__Cytophagia	o__Cytophagales	f__Fulvivirgaceae	g__Chryseolinea	s__Chryseolinea serpens
OTU817	0	0	0	0	0	0	7	13	6	30	7	11	d__Bacteria	Acidobacteriota	c__Blastocatellia	o__Blastocatellales	f__Pyrinomonadaceae	g__Pyrinomonas	s__Pyrinomonas methylaliphatogenes
OTU818	0	0	0	0	0	0	7	1	4	8	11	3	d__Bacteria	Pseudomonadota	c__GammaPseudomonadota	o__Xanthomonadales	f__Xanthomonadaceae	g__Arenimonas	s__Arenimonas oryziterrae
OTU819	8	3	6	9	8	8	0	0	0	0	0	0	d__Bacteria	Planctomycetota	c__Phycisphaerae	o__Tepidisphaerales	f__Tepidisphaeraceae	g__Tepidisphaera	s__uncultured bacterium
OTU820	0	0	0	0	0	0	7	12	10	0	19	8	d__Bacteria	Pseudomonadota	c__AlphaPseudomonadota	o__Rhodospirillales	f__Azospirillaceae	g__Skermanella	s__Skermanella pratensis
OTU821	6	8	7	18	15	13	0	0	0	0	0	0	d__Bacteria	Chlamydiota	c__Chlamydiotae	o__Chlamydiotales	f__Chlamydiota subdivision 3	g__Pedosphaera	s__uncultured Chlamydiota bacterium
OTU822	4	3	6	7	12	9	0	0	0	0	0	0	d__Bacteria	Chlamydiota	c__Chlamydiotae	o__Chlamydiotales	f__Chlamydiota subdivision 3	g__Pedosphaera	s__uncultured bacterium
OTU823	4	15	8	18	9	7	0	0	0	0	0	1	d__Bacteria	Pseudomonadota	c__GammaPseudomonadota	o__Nevskiales	f__Sinobacteraceae	g__Solimonas	s__Solimonas variicoloris
OTU824	0	0	0	0	0	0	12	7	9	13	5	4	d__Bacteria	Bacteroidota	c__Chitinophagia	o__Chitinophagales	f__Chitinophagaceae	g__Paraflavitalea	s__Paraflavitalea soli
OTU825	4	5	3	10	13	15	0	0	0	0	0	0	d__Bacteria	Actinomycetota	c__Rubrobacteria	o__Gaiellales	f__Gaiellaceae	g__Gaiella	s__Gaiella occulta
OTU826	4	1	10	3	22	11	0	0	0	0	0	0	d__Bacteria	Chlamydiota	c__Chlamydiotae	o__Chlamydiotales	f__Chlamydiota subdivision 3	g__Pedosphaera	s__uncultured Chlamydiota bacterium
OTU827	0	1	0	2	3	0	0	0	0	1	0	0	d__Bacteria	Pseudomonadota	c__DeltaPseudomonadota	o__Myxococcales	f__Archangiaceae	g__Archangium	s__Archangium gephyra
OTU828	6	0	7	2	4	4	0	0	0	0	0	0	d__Bacteria	Actinomycetota	c__Rubrobacteria	o__Gaiellales	f__Gaiellaceae	g__Gaiella	s__Gaiella occulta
OTU829	0	0	0	0	0	0	6	10	1	21	9	26	d__Bacteria	Planctomycetota	c__Planctomycetia	o__Gemmatales	f__Gemmataceae	g__Gemmata	s__Gemmata massiliana
OTU830	0	0	0	0	0	0	3	1	4	0	0	2	d__Bacteria	Cyanobacteriota	c__norank	o__Synechococcales	f__norank	g__Calenema	s__uncultured bacterium
OTU831	0	0	0	0	0	2	18	3	9	6	10	10	d__Bacteria	Acidobacteriota	c__Vicinamibacteria	o__norank	f__Vicinamibacteraceae	g__Luteitalea	s__Luteitalea pratensis
OTU832	0	1	0	0	0	0	9	32	8	4	1	9	d__Bacteria	Bacteroidota	c__Chitinophagia	o__Chitinophagales	f__Chitinophagaceae	g__Aurantisolimonas
OTU833	9	17	2	6	1	10	0	0	0	0	0	0	d__Bacteria	Planctomycetota	c__Planctomycetia	o__Gemmatales	f__Gemmataceae	g__Fimbriiglobus	s__Fimbriiglobus ruber
OTU834	4	3	6	1	5	5	2	0	0	0	0	0	d__Bacteria	Actinomycetota	c__Actinomycetia	o__Propionibacteriales	f__Nocardioidaceae	g__Friedmanniella	s__Friedmanniella antarctica
OTU835	3	3	0	2	2	1	7	6	3	9	13	6	d__Bacteria	Acidobacteriota	c__Blastocatellia	o__Blastocatellales	f__Pyrinomonadaceae	g__Pyrinomonas	s__Pyrinomonas methylaliphatogenes
OTU836	0	0	0	0	0	0	1	101	0	0	0	0	d__Bacteria	Pseudomonadota	c__GammaPseudomonadota	o__Enterobacterales	f__Enterobacteriaceae	g__Escherichia	s__Escherichia flexneri
OTU837	4	1	9	4	7	16	0	0	0	0	0	0	d__Bacteria	Chloroflexota	c__Anaerolineae	o__Anaerolineales	f__Anaerolineaceae	g__Longilinea	s__Longilinea arvoryzae
OTU838	0	0	0	0	0	0	10	0	7	6	15	13	d__Bacteria	Acidobacteriota	c__Vicinamibacteria	o__norank	f__Vicinamibacteraceae	g__Luteitalea	s__Luteitalea pratensis
OTU839	2	10	8	11	1	15	0	0	0	0	0	0	d__Bacteria	Acidobacteriota	c__Vicinamibacteria	o__norank	f__Vicinamibacteraceae	g__Luteitalea	s__Luteitalea pratensis
OTU840	0	0	0	0	0	0	14	7	6	23	6	10	d__Bacteria	Acidobacteriota	c__Vicinamibacteria	o__norank	f__Vicinamibacteraceae	g__Luteitalea	s__Luteitalea pratensis
OTU841	9	2	3	15	12	8	1	1	0	1	1	2	d__Bacteria	Pseudomonadota	c__AlphaPseudomonadota	o__Hyphomicrobiales	f__Hyphomicrobiaceae	g__Hyphomicrobium	s__Hyphomicrobium facile
OTU842	6	3	2	0	3	10	0	0	0	0	0	0	d__Bacteria	Pseudomonadota	c__DeltaPseudomonadota	o__norank	f__Dissulfurirhabdaceae	g__Dissulfurirhabdus	s__Dissulfurirhabdus thermomarina
OTU843	11	10	8	0	16	11	0	0	0	0	0	0	d__Bacteria	Acidobacteriota	c__Acidobacteriia	o__Acidobacteriotales	f__Acidobacteriotaceae	g__Candidatus Koribacter
OTU844	0	0	0	0	0	0	2	11	7	15	3	14	d__Bacteria	Chlamydiota
OTU845	0	0	0	0	0	0	3	1	12	2	8	9	d__Bacteria	Pseudomonadota	c__DeltaPseudomonadota	o__Myxococcales	f__Nannocystaceae	g__Nannocystis	s__Nannocystis exedens
OTU846	0	1	0	0	2	1	11	5	15	5	10	9	d__Bacteria	Pseudomonadota	c__BetaPseudomonadota	o__Burkholderiales	f__norank	g__Rubrivivax	s__Rubrivivax gelatinosus_A
OTU847	0	2	0	2	2	0	8	7	5	10	7	5	d__Bacteria	Bacillota	c__Bacilli	o__Bacillales	f__Bacillaceae	g__Neobacillus	s__Neobacillus soli
OTU848	0	0	0	0	0	0	5	8	11	2	14	15	d__Bacteria	Actinomycetota	c__Actinomycetia	o__Acidothermales	f__Acidothermaceae	g__Acidothermus	s__Acidothermus cellulolyticus
OTU849	0	0	0	0	0	0	7	4	9	5	19	7	d__Bacteria	Actinomycetota	c__Actinomycetia	o__Micrococcales	f__Intrasporangiaceae	g__Terrabacter	s__Terrabacter sp001429185
OTU851	0	4	0	0	0	0	1	2	9	3	8	5	d__Bacteria	Pseudomonadota	c__BetaPseudomonadota	o__Burkholderiales	f__Comamonadaceae	g__Pseudorhodoferax	s__uncultured bacterium
OTU852	17	5	9	1	8	1	0	0	0	0	0	0	d__Bacteria	Cyanobacteriota	c__norank	o__Nostocales	f__Fortieaceae	g__Aulosira	s__Aulosira sp011769525
OTU853	0	0	0	0	0	0	7	10	10	9	14	5	d__Bacteria	Pseudomonadota	c__DeltaPseudomonadota	o__Myxococcales	f__Kofleriaceae	g__Haliangium	s__Haliangium ochraceum
OTU854	0	0	0	0	0	0	6	4	1	8	5	5	d__Bacteria	Pseudomonadota	c__GammaPseudomonadota	o__Nevskiales	f__Steroidobacteraceae	g__Steroidobacter	s__uncultured bacterium
OTU855	1	0	0	0	0	0	2	7	2	3	6	1	d__Bacteria	Pseudomonadota	c__AlphaPseudomonadota	o__Sphingomonadales	f__Erythrobacteraceae	g__Altererythrobacter	s__uncultured bacterium
OTU856	0	0	0	0	0	0	6	11	11	12	7	8	d__Bacteria	Gemmatimonadota	c__Longimicrobia	o__Longimicrobiales	f__Longimicrobiaceae	g__Longimicrobium	s__Longimicrobium terrae
OTU857	0	0	0	0	0	0	13	5	7	3	1	2	d__Bacteria	Pseudomonadota	c__BetaPseudomonadota	o__Burkholderiales	f__Comamonadaceae	g__Ramlibacter	s__Ramlibacter sp013778345
OTU859	0	0	0	0	0	1	13	8	9	26	7	8	d__Bacteria	Chlamydiota	c__Chlamydiotae	o__Chlamydiotales	f__Chlamydiota subdivision 3	g__Pedosphaera	s__uncultured bacterium
OTU860	0	0	0	0	0	0	2	6	11	8	11	4	d__Bacteria	Pseudomonadota	c__AlphaPseudomonadota	o__Rhodospirillales	f__Geminicoccaceae	g__Geminicoccus	s__Geminicoccus roseus
OTU861	0	0	0	0	1	0	8	4	6	7	5	8	d__Bacteria	Pseudomonadota	c__BetaPseudomonadota	o__Burkholderiales	f__Comamonadaceae	g__Comamonas	s__uncultured bacterium
OTU862	0	0	0	0	4	0	2	1	2	35	6	28	d__Bacteria	Bacteroidota	c__Chitinophagia	o__Chitinophagales	f__Chitinophagaceae	g__Chitinophaga	s__Chitinophaga pinensis_C
OTU863	1	3	5	2	8	13	2	4	2	1	3	1	d__Bacteria	Actinomycetota	c__Acidimicrobiia	o__Acidimicrobiales	f__Acidimicrobiaceae	g__Ferrimicrobium	s__Ferrimicrobium acidiphilum
OTU864	0	0	0	0	0	0	15	0	10	0	10	13	d__Bacteria	Actinomycetota	c__Actinomycetia	o__Corynebacteriales	f__Mycobacteriaceae	g__Mycobacterium	s__Mycobacterium rhodesiae_A
OTU865	0	0	0	0	0	0	7	12	5	17	4	2	d__Bacteria	Bacteroidota	c__Chitinophagia	o__Chitinophagales	f__Chitinophagaceae	g__Paraflavitalea	s__Paraflavitalea soli
OTU866	1	0	7	1	6	4	2	3	11	0	1	6	d__Bacteria	Actinomycetota	c__Actinomycetia	o__Corynebacteriales	f__Mycobacteriaceae	g__Mycobacterium	s__Mycobacterium arupense
OTU867	4	4	6	0	0	1	5	3	7	11	8	5	d__Bacteria	Bacteroidota	c__Chitinophagia	o__Chitinophagales	f__Chitinophagaceae	g__Flavisolibacter	s__Flavisolibacter sp013327885
OTU868	8	7	19	9	11	19	0	0	0	0	0	0	d__Bacteria	Pseudomonadota	c__BetaPseudomonadota	o__Rhodocyclales	f__Azonexaceae	g__Azonexus	s__Azonexus agitatus
OTU869	0	0	0	0	0	0	7	15	6	18	8	9	d__Bacteria	Chlamydiota	c__Spartobacteria	o__Chthoniobacterales	f__Chthoniobacteraceae	g__Candidatus Udaeobacter	s__Udaeobacter sp003218885
OTU870	13	5	2	19	18	21	0	0	0	0	0	0	d__Bacteria	Pseudomonadota	c__GammaPseudomonadota	o__Xanthomonadales	f__Rhodanobacteraceae	g__Rhodanobacter	s__uncultured bacterium
OTU871	8	5	4	0	0	2	0	0	0	0	0	0	d__Bacteria	Bacillota	c__Bacilli	o__Bacillales	f__Bacillaceae	g__Neobacillus	s__Neobacillus sp005154805
OTU872	0	0	0	0	0	0	3	20	6	13	15	10	d__Bacteria	Acidobacteriota	c__Blastocatellia	o__Blastocatellales	f__Blastocatellaceae	g__Stenotrophobacter	s__uncultured bacterium
OTU873	0	0	0	0	0	0	7	5	7	5	1	6	d__Bacteria	Pseudomonadota	c__GammaPseudomonadota	o__Xanthomonadales	f__Xanthomonadaceae	g__Luteimonas	s__Luteimonas abyssi
OTU874	11	16	1	7	2	1	0	0	0	3	2	13	d__Bacteria	Pseudomonadota	c__BetaPseudomonadota	o__Burkholderiales	f__Oxalobacteraceae	g__Herbaspirillum	s__Herbaspirillum rubrisubalbicans
OTU875	0	1	0	0	0	0	11	22	8	0	2	1	d__Bacteria	Pseudomonadota	c__BetaPseudomonadota	o__Rhodocyclales	f__Zoogloeaceae	g__Thauera	s__Thauera humireducens
OTU876	6	6	7	24	8	9	0	0	0	0	0	0	d__Bacteria	Pseudomonadota	c__AlphaPseudomonadota	o__Hyphomicrobiales	f__Methylocystaceae	g__Methylosinus	s__Methylosinus trichosporium
OTU877	14	0	5	4	5	6	0	0	0	0	0	0	d__Bacteria	Pseudomonadota	c__BetaPseudomonadota	o__Rhodocyclales	f__Rhodocyclaceae	g__Rhodocyclus	s__Rhodocyclus tenuis_A
OTU878	0	0	0	0	0	0	12	3	10	3	7	3	d__Bacteria	Pseudomonadota	c__BetaPseudomonadota	o__Rhodocyclales	f__Rhodocyclaceae	g__Aromatoleum	s__Aromatoleum sp001274695
OTU879	0	0	1	0	0	0	9	7	8	8	8	23	d__Bacteria	Pseudomonadota	c__AlphaPseudomonadota	o__Hyphomicrobiales	f__Hyphomicrobiaceae	g__Pedomicrobium	s__uncultured bacterium
OTU880	0	0	0	0	0	0	11	12	17	8	4	7	d__Bacteria	Pseudomonadota	c__BetaPseudomonadota	o__Burkholderiales	f__Burkholderiaceae	g__Paraburkholderia	s__Paraburkholderia azotifigens
OTU881	1	2	15	15	17	14	1	0	0	0	0	0	d__Bacteria	Bacillota	c__Bacilli	o__Bacillales	f__Bacillaceae	g__Neobacillus	s__Neobacillus sp002585305
OTU882	4	12	4	2	3	5	0	0	0	0	0	0	d__Bacteria	Acidobacteriota	c__Vicinamibacteria	o__norank	f__Vicinamibacteraceae	g__Luteitalea	s__Luteitalea pratensis
OTU883	7	4	2	5	12	9	0	0	0	0	0	0	d__Bacteria	Acidobacteriota	c__Vicinamibacteria	o__norank	f__Vicinamibacteraceae	g__Luteitalea	s__Luteitalea pratensis
OTU884	1	3	5	1	14	17	0	0	0	0	0	0	d__Bacteria	Pseudomonadota	c__BetaPseudomonadota	o__Nitrosomonadales	f__Methylophilaceae	g__Methylobacillus	s__Methylobacillus flagellatus
OTU885	0	0	1	2	0	0	2	5	2	4	10	6	d__Bacteria	Pseudomonadota	c__AlphaPseudomonadota	o__Sphingomonadales	f__Sphingomonadaceae	g__Blastomonas	s__Blastomonas ursincola
OTU886	0	0	0	0	0	0	6	19	10	21	10	8	d__Bacteria	Chlamydiota	c__Chlamydiotae	o__Chlamydiotales	f__Chlamydiotaceae	g__Roseimicrobium	s__Roseimicrobium sp011044495
OTU887	2	5	10	15	10	3	0	0	0	0	0	0	d__Bacteria	Chlamydiota	c__Chlamydiotae	o__Chlamydiotales	f__Chlamydiota subdivision 3	g__Pedosphaera	s__uncultured bacterium
OTU888	7	5	11	24	5	7	0	0	0	0	0	0	d__Bacteria	Pseudomonadota	c__AlphaPseudomonadota	o__Rhodospirillales	f__Rhodospirillaceae	g__Dongia	s__Dongia mobilis
OTU889	4	3	14	5	4	4	0	0	0	0	0	0	d__Bacteria	Planctomycetota	c__Planctomycetia	o__Gemmatales	f__Gemmataceae	g__Fimbriiglobus	s__Fimbriiglobus ruber
OTU890	11	4	14	12	13	25	0	0	0	0	0	0	d__Bacteria	Pseudomonadota	c__GammaPseudomonadota	o__Xanthomonadales	f__Rhodanobacteraceae	g__Rudaea
OTU891	0	0	0	0	0	0	0	10	8	8	7	14	d__Bacteria	Acidobacteriota	c__Vicinamibacteria	o__norank	f__Vicinamibacteraceae	g__Luteitalea	s__Luteitalea pratensis
OTU892	5	8	7	3	16	12	0	0	0	0	0	0	d__Bacteria	Bacteroidota	c__Chitinophagia	o__Chitinophagales	f__Chitinophagaceae
OTU893	0	0	0	0	0	0	5	1	15	1	5	3	d__Bacteria	Pseudomonadota	c__BetaPseudomonadota	o__Burkholderiales	f__norank	g__Rubrivivax	s__Rubrivivax benzoatilyticus
OTU894	6	12	6	11	10	5	0	0	0	0	0	0	d__Bacteria	Chlamydiota	c__Chlamydiotae	o__Chlamydiotales	f__Chlamydiota subdivision 3	g__Pedosphaera	s__Pedosphaera parvula
OTU895	4	2	8	6	10	2	0	0	0	0	0	0	d__Bacteria	Pseudomonadota	c__BetaPseudomonadota	o__Rhodocyclales	f__Rhodocyclaceae	g__Rhodocyclus	s__Rhodocyclus tenuis_A
OTU896	4	3	9	26	22	13	0	0	0	0	0	0	d__Bacteria	Pseudomonadota	c__GammaPseudomonadota	o__Xanthomonadales	f__Rhodanobacteraceae	g__Dyella	s__Dyella japonica
OTU897	0	0	0	0	0	0	4	6	14	6	7	6	d__Bacteria	Nitrospirota	c__Nitrospira	o__norank	f__norank	g__norank	s__uncultured Nitrospira sp.
OTU898	0	0	0	0	0	0	11	5	4	14	13	4	d__Bacteria	Acidobacteriota	c__Acidobacteriia	o__Acidobacteriotales	f__Acidobacteriotaceae	g__Terriglobus	s__Terriglobus roseus_B
OTU899	6	5	0	10	8	10	0	0	0	0	0	0	d__Bacteria	Chlamydiota	c__Spartobacteria	o__Chthoniobacterales	f__Chthoniobacteraceae	g__Chthoniobacter	s__Chthoniobacter flavus
OTU900	6	2	6	1	8	5	0	0	0	0	0	0	d__Bacteria	Actinomycetota	c__Rubrobacteria	o__Gaiellales	f__Gaiellaceae	g__Gaiella	s__Gaiella occulta
OTU901	1	3	3	9	13	0	0	0	0	0	0	0	d__Bacteria	Chlamydiota	c__Chlamydiotae	o__Chlamydiotales	f__Chlamydiota subdivision 3	g__Pedosphaera	s__uncultured bacterium
OTU902	2	4	3	9	10	8	0	0	0	0	0	0	d__Bacteria	Actinomycetota	c__Rubrobacteria	o__Gaiellales	f__Gaiellaceae	g__Gaiella	s__Gaiella occulta
OTU903	0	0	0	1	0	0	9	11	2	15	8	6	d__Bacteria	Bacteroidota	c__Chitinophagia	o__Chitinophagales	f__Chitinophagaceae	g__Niastella
OTU904	11	4	1	2	21	0	0	0	0	0	0	0	d__Bacteria	Pseudomonadota	c__BetaPseudomonadota	o__Burkholderiales	f__Comamonadaceae	g__Ramlibacter	s__Ramlibacter lithotrophicus
OTU905	0	0	0	0	0	0	8	9	6	16	8	15	d__Bacteria	Acidobacteriota	c__Blastocatellia	o__Blastocatellales	f__Pyrinomonadaceae	g__Pyrinomonas	s__Pyrinomonas methylaliphatogenes
OTU906	0	0	0	0	0	0	5	18	7	6	3	4	d__Bacteria	Pseudomonadota	c__GammaPseudomonadota	o__Pseudomonadales	f__Pseudomonadaceae	g__Pseudomonas	s__Pseudomonas aeruginosa
OTU907	11	14	2	8	8	4	0	0	0	0	0	0	d__Bacteria	Pseudomonadota	c__AlphaPseudomonadota	o__Sphingomonadales	f__Sphingomonadaceae	g__Sphingomicrobium
OTU908	0	0	0	0	0	0	1	2	16	6	10	19	d__Bacteria	Pseudomonadota	c__DeltaPseudomonadota	o__Syntrophobacterales	f__Syntrophobacteraceae	g__Desulfoglaeba	s__Desulfoglaeba alkanexedens
OTU909	13	4	11	4	3	9	0	0	0	0	0	0	d__Bacteria	Bacteroidota	c__Cytophagia	o__Cytophagales	f__Cytophagaceae	g__Chryseotalea	s__Chryseotalea sanaruensis
OTU910	0	0	0	0	0	0	14	14	11	19	10	9	d__Bacteria	Pseudomonadota	c__GammaPseudomonadota	o__norank	f__norank	g__Acidibacter	s__uncultured bacterium
OTU911	0	0	0	0	0	0	7	7	7	2	9	9	d__Bacteria	Acidobacteriota	c__Vicinamibacteria	o__norank	f__Vicinamibacteraceae	g__Luteitalea	s__uncultured bacterium
OTU912	3	5	2	9	2	5	0	0	0	0	0	0	d__Bacteria	Actinomycetota	c__Rubrobacteria	o__Gaiellales	f__Gaiellaceae	g__Gaiella	s__Gaiella occulta
OTU913	0	0	0	0	0	0	5	12	2	2	14	7	d__Bacteria	Bacteroidota	c__Chitinophagia	o__Chitinophagales	f__Chitinophagaceae	g__Flavisolibacter	s__Flavisolibacter sp013327885
OTU914	9	6	8	18	10	15	0	0	0	0	0	0	d__Bacteria	Pseudomonadota	c__DeltaPseudomonadota	o__Myxococcales	f__norank	g__Minicystis	s__Minicystis rosea
OTU915	0	0	0	0	0	0	3	13	6	6	11	6	d__Bacteria	Pseudomonadota	c__DeltaPseudomonadota	o__Myxococcales	f__Kofleriaceae	g__Haliangium	s__Haliangium ochraceum
OTU916	7	2	2	4	2	9	0	0	0	0	0	0	d__Bacteria	Bacillota	c__Clostridia	o__Eubacteriales	f__Clostridiaceae	g__Clostridium	s__Clostridium beijerinckii_D
OTU917	0	0	0	1	0	3	11	7	15	3	9	9	d__Bacteria	Actinomycetota	c__Actinomycetia	o__Micrococcales	f__Micrococcaceae	g__Pseudarthrobacter	s__Pseudarthrobacter chlorophenolicus
OTU918	0	0	0	0	0	0	6	9	1	2	8	7	d__Bacteria	Pseudomonadota	c__GammaPseudomonadota	o__Xanthomonadales	f__Rhodanobacteraceae	g__Chiayiivirga	s__Chiayiivirga flava
OTU919	2	6	8	9	5	16	0	0	0	0	0	0	d__Bacteria	Acidobacteriota	c__Blastocatellia	o__Blastocatellales	f__Blastocatellaceae
OTU920	6	8	8	7	0	4	0	0	0	0	0	0	d__Bacteria	Pseudomonadota	c__GammaPseudomonadota	o__Pseudomonadales	f__Pseudomonadaceae	g__Pseudomonas	s__Pseudomonas nitroreducens
OTU921	2	3	2	1	7	5	4	5	4	4	6	7	d__Bacteria	Bacteroidota	c__Flavobacteriia	o__Flavobacteriales	f__Flavobacteriaceae	g__Flavobacterium	s__Flavobacterium anhuiense
OTU922	7	1	4	28	17	0	0	0	0	0	0	0	d__Bacteria	Planctomycetota	c__Planctomycetia	o__Gemmatales	f__Gemmataceae	g__Gemmata	s__uncultured bacterium
OTU924	0	0	0	0	0	0	14	10	25	0	8	7	d__Bacteria	Deinococcus-Thermus	c__Deinococci	o__Trueperales	f__Trueperaceae	g__Truepera	s__Truepera radiovictrix
OTU925	4	3	2	14	16	17	0	0	0	0	0	0	d__Bacteria	Pseudomonadota	c__AlphaPseudomonadota	o__Hyphomicrobiales	f__Xanthobacteraceae	g__Pseudolabrys	s__uncultured bacterium
OTU926	0	0	0	0	0	0	0	15	8	28	14	12	d__Bacteria	Acidobacteriota	c__Vicinamibacteria	o__norank	f__Vicinamibacteraceae	g__Luteitalea	s__Luteitalea pratensis
OTU927	5	3	8	9	12	25	0	0	0	0	0	0	d__Bacteria	Bacteroidota	c__Chitinophagia	o__Chitinophagales	f__Chitinophagaceae	g__Flavipsychrobacter
OTU928	1	1	4	0	0	0	4	13	6	18	9	9	d__Bacteria	Pseudomonadota	c__BetaPseudomonadota	o__Burkholderiales	f__Alcaligenaceae	g__Derxia	s__Derxia lacustris
OTU929	5	5	2	0	0	1	7	0	9	8	5	8	d__Bacteria	Acidobacteriota	c__Vicinamibacteria	o__norank	f__Vicinamibacteraceae	g__Luteitalea	s__Luteitalea pratensis
OTU930	0	0	0	0	0	0	10	12	12	10	17	16	d__Bacteria	Bacteroidota	c__Chitinophagia	o__Chitinophagales	f__Chitinophagaceae	g__Flavisolibacter	s__Flavisolibacter sp013327885
OTU931	0	0	0	0	0	0	1	4	11	2	9	15	d__Bacteria	Pseudomonadota	c__AlphaPseudomonadota	o__Rhodospirillales	f__Azospirillaceae	g__Skermanella	s__Skermanella pratensis
OTU932	0	0	0	0	0	0	2	9	10	16	12	14	d__Bacteria	Chlamydiota	c__Opitutae	o__Opitutales	f__Opitutaceae	g__Opitutus	s__metagenome
OTU933	0	0	0	0	0	0	3	4	3	15	1	12	d__Bacteria	Acidobacteriota	c__Vicinamibacteria	o__norank	f__Vicinamibacteraceae	g__Luteitalea	s__Luteitalea pratensis
OTU934	15	12	6	10	11	10	0	0	0	0	0	0	d__Bacteria	Bacteroidota	c__Chitinophagia	o__Chitinophagales	f__Chitinophagaceae	g__Flavisolibacter	s__uncultured bacterium
OTU935	3	13	2	1	9	7	3	0	2	0	1	1	d__Bacteria	Pseudomonadota	c__BetaPseudomonadota	o__Burkholderiales	f__Comamonadaceae	g__Ramlibacter	s__Ramlibacter sp013778345
OTU937	0	0	0	0	0	0	22	7	11	1	15	5	d__Bacteria	Pseudomonadota	c__AlphaPseudomonadota	o__Sphingomonadales	f__Sphingomonadaceae	g__Novosphingobium	s__Novosphingobium sp003208375
OTU938	0	0	1	0	0	0	1	0	3	0	2	2	d__Bacteria	Cyanobacteriota	c__norank	o__Oscillatoriales	f__Coleofasciculaceae	g__Coleofasciculus	s__Coleofasciculus chthonoplastes
OTU939	4	2	6	15	17	15	0	0	0	0	0	0	d__Bacteria	Chlamydiota	c__Chlamydiotae	o__Chlamydiotales	f__Chlamydiota subdivision 3	g__Pedosphaera	s__uncultured bacterium
OTU940	2	0	1	0	1	0	0	0	0	0	0	0	d__Bacteria	Pseudomonadota	c__BetaPseudomonadota	o__Nitrosomonadales	f__Methylophilaceae	g__Methylobacillus	s__Methylobacillus flagellatus
OTU941	0	0	0	0	0	0	9	14	9	6	6	6	d__Bacteria	Bacteroidota	c__Chitinophagia	o__Chitinophagales	f__Chitinophagaceae	g__Niabella	s__Niabella ginsenosidivorans
OTU942	0	0	0	0	0	0	2	1	0	0	0	0	d__Bacteria	Pseudomonadota	c__GammaPseudomonadota	o__Xanthomonadales	f__Rhodanobacteraceae	g__Dokdonella	s__Dokdonella koreensis
OTU943	0	4	0	9	3	0	13	5	0	1	0	50	d__Bacteria	Bacillota	c__Clostridia	o__Eubacteriales	f__Lachnospiraceae	g__Agathobacter	s__Agathobacter rectalis
OTU944	5	7	9	6	5	6	0	0	0	0	0	0	d__Bacteria	Planctomycetota	c__Planctomycetia	o__Gemmatales	f__Gemmataceae	g__Fimbriiglobus	s__Fimbriiglobus ruber
OTU945	0	0	0	0	0	0	3	4	10	8	15	20	d__Bacteria	Pseudomonadota	c__GammaPseudomonadota	o__Nevskiales	f__Steroidobacteraceae	g__Steroidobacter	s__uncultured bacterium
OTU946	0	1	0	2	0	0	19	14	6	3	11	6	d__Bacteria	Pseudomonadota	c__BetaPseudomonadota	o__Burkholderiales	f__Alcaligenaceae	g__Achromobacter	s__Achromobacter spanius_D
OTU947	0	0	0	0	0	0	11	5	3	8	10	17	d__Bacteria	Pseudomonadota	c__GammaPseudomonadota	o__Xanthomonadales	f__Xanthomonadaceae	g__Lysobacter	s__Lysobacter sp014489475
OTU949	0	0	0	0	0	0	18	21	7	5	7	11	d__Bacteria	Pseudomonadota	c__GammaPseudomonadota	o__Xanthomonadales	f__Xanthomonadaceae	g__Xanthomonas	s__Xanthomonas albilineans
OTU950	0	2	3	2	4	2	0	3	1	0	0	2	d__Bacteria	Pseudomonadota	c__BetaPseudomonadota	o__Burkholderiales	f__Comamonadaceae	g__Acidovorax
OTU951	1	2	0	1	9	0	2	2	15	4	5	3	d__Bacteria	Nitrospirota	c__Nitrospira	o__Nitrospirales	f__Nitrospiraceae	g__Candidatus Manganitrophus	s__Manganitrophus noduliformans
OTU952	12	14	3	4	3	5	0	0	0	0	0	0	d__Bacteria	Acidobacteriota	c__Acidobacteriia	o__Bryobacterales	f__Solibacteraceae	g__Candidatus Solibacter	s__Solibacter usitatus
OTU953	0	0	0	0	0	0	13	7	5	11	14	9	d__Bacteria	Pseudomonadota	c__GammaPseudomonadota	o__Nevskiales	f__Sinobacteraceae	g__Panacagrimonas	s__Panacagrimonas perspica
OTU954	10	4	5	7	12	13	0	0	0	0	0	0	d__Bacteria	Pseudomonadota	c__DeltaPseudomonadota	o__Myxococcales	f__norank	g__Minicystis	s__Minicystis rosea
OTU955	7	9	8	3	2	9	0	0	0	0	0	0	d__Bacteria	Thermodesulfobacteria	c__Thermodesulfobacteria	o__Thermodesulfobacteriales	f__Thermodesulfobacteriaceae	g__Thermosulfuriphilus	s__Thermosulfuriphilus ammonigenes
OTU957	5	0	11	0	6	6	0	0	0	0	0	0	d__Bacteria	Acidobacteriota	c__Vicinamibacteria	o__norank	f__Vicinamibacteraceae	g__Luteitalea	s__Luteitalea pratensis
OTU958	0	0	0	0	0	0	10	12	12	12	6	6	d__Bacteria	Bacteroidota	c__Chitinophagia	o__Chitinophagales	f__Chitinophagaceae
OTU959	0	0	0	0	0	0	13	21	4	1	1	2	d__Bacteria	Pseudomonadota	c__BetaPseudomonadota	o__Rhodocyclales	f__Zoogloeaceae	g__Azoarcus	s__Azoarcus sp. DN11
OTU960	2	7	1	7	12	11	0	0	0	0	0	0	d__Bacteria	Pseudomonadota	c__AlphaPseudomonadota	o__Rhodospirillales	f__Stellaceae	g__Stella	s__Stella humosa
OTU961	0	0	0	2	0	0	17	12	6	9	3	8	d__Bacteria	Bacteroidota	c__Chitinophagia	o__Chitinophagales	f__Chitinophagaceae	g__Flavisolibacter	s__Flavisolibacter sp013327885
OTU963	7	4	1	23	1	2	0	0	0	0	0	0	d__Bacteria	Cyanobacteriota	c__norank	o__Oscillatoriales	f__Coleofasciculaceae	g__Geitlerinema	s__Geitlerinema sp. PCC 7407
OTU964	7	7	0	7	3	4	0	0	0	2	0	0	d__Bacteria	Pseudomonadota	c__BetaPseudomonadota	o__norank	f__Casimicrobiaceae	g__Casimicrobium	s__Casimicrobium huifangae
OTU965	8	1	0	2	0	1	1	3	7	1	4	7	d__Bacteria	Acidobacteriota	c__Blastocatellia
OTU966	0	2	1	0	3	0	6	8	5	6	1	2	d__Bacteria	Planctomycetota	c__Planctomycetia	o__Gemmatales	f__Gemmataceae	g__Fimbriiglobus	s__Fimbriiglobus ruber
OTU967	0	3	0	0	0	0	4	12	7	4	6	7	d__Bacteria	Pseudomonadota	c__BetaPseudomonadota	o__Burkholderiales	f__Comamonadaceae	g__Comamonas	s__uncultured bacterium
OTU968	2	8	7	24	17	5	0	0	0	0	0	0	d__Bacteria	Acidobacteriota	c__Acidobacteriia	o__Bryobacterales	f__Solibacteraceae	g__Candidatus Solibacter	s__Solibacter usitatus
OTU969	0	1	0	0	0	0	8	6	12	7	8	3	d__Bacteria	Pseudomonadota	c__AlphaPseudomonadota	o__Hyphomicrobiales	f__norank	g__Nordella	s__uncultured AlphaPseudomonadota bacterium
OTU970	0	0	0	0	0	0	10	15	10	6	6	7	d__Bacteria	Pseudomonadota	c__BetaPseudomonadota	o__Nitrosomonadales	f__Methylophilaceae	g__Methylotenera	s__Methylotenera sp000799735
OTU971	8	12	3	5	0	7	0	0	0	0	0	0	d__Bacteria	Pseudomonadota	c__BetaPseudomonadota	o__Burkholderiales	f__norank	g__Methylibium	s__Methylibium petroleiphilum
OTU972	0	0	0	0	0	0	2	0	0	0	4	1	d__Bacteria	Bacteroidota	c__Bacteroidia	o__Bacteroidales	f__Dysgonomonadaceae	g__Proteiniphilum	s__Proteiniphilum sp012837345
OTU973	0	1	0	0	0	0	9	6	5	5	10	10	d__Bacteria	Acidobacteriota	c__Vicinamibacteria	o__norank	f__Vicinamibacteraceae	g__Luteitalea	s__Luteitalea pratensis
OTU974	0	0	0	0	0	0	1	12	7	2	5	4	d__Bacteria	Pseudomonadota	c__DeltaPseudomonadota	o__Myxococcales	f__Polyangiaceae	g__Sorangium	s__Sorangium cellulosum_D
OTU975	0	0	0	0	0	0	11	4	8	21	2	9	d__Bacteria	Acidobacteriota	c__Blastocatellia	o__Blastocatellales	f__Pyrinomonadaceae	g__Pyrinomonas	s__Pyrinomonas methylaliphatogenes
OTU976	14	17	22	4	8	8	0	0	0	0	0	0	d__Bacteria	Pseudomonadota	c__BetaPseudomonadota	o__Rhodocyclales	f__Azonexaceae	g__Azonexus	s__Azonexus aromaticus_A
OTU977	7	9	11	3	12	10	0	0	0	0	0	0	d__Bacteria	Pseudomonadota	c__AlphaPseudomonadota	o__Sphingomonadales	f__Sphingomonadaceae	g__Sphingomonas	s__uncultured bacterium
OTU978	0	0	0	0	0	0	0	4	1	1	4	0	d__Bacteria	Candidatus Saccharibacteria	c__norank	o__norank	f__norank	g__Candidatus Saccharimonas	s__Saccharimonas aalborgensis
OTU979	0	3	1	7	0	1	4	0	4	0	4	3	d__Bacteria	Pseudomonadota	c__DeltaPseudomonadota	o__Myxococcales	f__Labilitrichaceae	g__Labilithrix	s__Labilithrix luteola
OTU980	0	0	0	0	0	0	1	10	1	33	5	7	d__Bacteria	Bacteroidota	c__Saprospiria	o__Saprospirales	f__Lewinellaceae	g__Lewinella	s__Lewinella cohaerens
OTU981	0	3	1	1	0	5	9	6	4	7	9	7	d__Bacteria	Bacillota	c__Bacilli	o__Bacillales	f__Bacillaceae	g__Peribacillus	s__Peribacillus asahii_A
OTU982	0	1	0	0	0	0	16	6	21	5	5	6	d__Bacteria	Pseudomonadota	c__BetaPseudomonadota	o__Burkholderiales	f__norank	g__Inhella	s__Inhella inkyongensis
OTU983	0	0	0	0	0	0	14	4	9	5	2	5	d__Bacteria	Bacteroidota	c__Chitinophagia	o__Chitinophagales	f__Chitinophagaceae	g__Lacibacter	s__Lacibacter cauensis
OTU984	3	5	3	0	0	18	0	0	0	0	0	0	d__Bacteria	Bacteroidota	c__Chitinophagia	o__Chitinophagales	f__Chitinophagaceae	g__Segetibacter	s__Segetibacter koreensis
OTU985	2	2	7	6	10	3	2	1	0	3	5	3	d__Bacteria	Pseudomonadota	c__AlphaPseudomonadota	o__Hyphomicrobiales	f__Xanthobacteraceae	g__Pseudolabrys
OTU986	0	0	0	0	0	0	3	6	10	11	8	4	d__Bacteria	Acidobacteriota	c__Vicinamibacteria	o__norank	f__Vicinamibacteraceae	g__Luteitalea	s__Luteitalea pratensis
OTU987	0	1	0	0	0	0	8	3	10	5	5	14	d__Bacteria	Pseudomonadota	c__AlphaPseudomonadota	o__Hyphomicrobiales	f__Phyllobacteriaceae	g__Mesorhizobium	s__Mesorhizobium sp013170825
OTU988	0	0	0	0	0	0	1	1	1	0	2	1	d__Bacteria	Pseudomonadota	c__BetaPseudomonadota	o__Burkholderiales	f__Alcaligenaceae	g__Azohydromonas	s__Azohydromonas australica
OTU989	0	0	1	0	0	0	4	6	6	8	10	7	d__Bacteria	Acidobacteriota	c__Vicinamibacteria	o__norank	f__Vicinamibacteraceae	g__Luteitalea	s__uncultured bacterium
OTU990	3	2	8	7	10	9	0	0	0	0	0	0	d__Bacteria	Chlamydiota	c__Chlamydiotae	o__Chlamydiotales	f__Chlamydiota subdivision 3
OTU991	11	6	9	0	9	8	0	0	0	0	0	0	d__Bacteria	Bacillota	c__Clostridia	o__Eubacteriales	f__Clostridiaceae	g__Hathewaya	s__Hathewaya culturomica
OTU992	1	4	3	0	6	1	1	0	3	1	3	2	d__Bacteria	Candidatus Melainabacteria	c__norank	o__Vampirovibrionales	f__norank	g__Vampirovibrio
OTU993	5	4	3	14	17	4	2	0	0	0	0	0	d__Bacteria	Pseudomonadota	c__BetaPseudomonadota	o__Burkholderiales	f__Oxalobacteraceae	g__Noviherbaspirillum	s__Noviherbaspirillum massiliense
OTU994	0	0	2	0	0	0	6	7	10	6	6	11	d__Bacteria	Pseudomonadota	c__BetaPseudomonadota	o__Burkholderiales	f__Comamonadaceae	g__Ramlibacter
OTU995	2	0	1	0	4	9	0	0	0	0	1	0	d__Bacteria	Bacillota	c__Clostridia	o__Eubacteriales	f__Clostridiaceae	g__Hathewaya	s__Hathewaya culturomica
OTU996	7	0	3	1	0	0	0	0	0	0	0	0	d__Bacteria	Cyanobacteriota	c__norank	o__Oscillatoriales	f__Coleofasciculaceae	g__Coleofasciculus	s__Coleofasciculus chthonoplastes
OTU997	0	0	0	0	0	0	24	23	8	7	5	1	d__Bacteria	Pseudomonadota	c__BetaPseudomonadota	o__Rhodocyclales	f__Rhodocyclaceae	g__Oryzomicrobium	s__Oryzomicrobium terrae
OTU998	0	0	0	0	0	0	2	3	5	14	9	15	d__Bacteria	Pseudomonadota	c__DeltaPseudomonadota	o__Desulfuromonadales	f__Desulfuromonadaceae	g__Desulfuromonas	s__Desulfuromonas acetoxidans
OTU999	0	0	1	3	0	0	7	9	9	3	8	2	d__Bacteria	Pseudomonadota	c__AlphaPseudomonadota	o__Hyphomicrobiales	f__Boseaceae	g__Bosea	s__Bosea sp902506165
OTU1000	0	1	0	10	20	9	0	0	0	0	0	0	d__Bacteria	Chlamydiota	c__Chlamydiotae	o__Chlamydiotales	f__Chlamydiota subdivision 3	g__Pedosphaera	s__Pedosphaera parvula
OTU1001	6	4	14	0	3	2	0	0	0	0	0	0	d__Bacteria	Pseudomonadota	c__DeltaPseudomonadota	o__Myxococcales	f__Kofleriaceae	g__Haliangium	s__Haliangium ochraceum
OTU1002	0	0	0	0	0	0	7	8	2	12	11	13	d__Bacteria	Pseudomonadota	c__BetaPseudomonadota	o__Rhodocyclales	f__Zoogloeaceae	g__Zoogloea	s__uncultured bacterium
OTU1003	0	0	0	0	0	0	3	2	9	1	0	0	d__Bacteria	Pseudomonadota	c__BetaPseudomonadota	o__Rhodocyclales	f__Zoogloeaceae	g__Thauera	s__Thauera humireducens
OTU1004	0	0	0	0	1	0	10	10	6	13	6	7	d__Bacteria	Pseudomonadota	c__GammaPseudomonadota	o__Pseudomonadales	f__Pseudomonadaceae	g__Pseudomonas	s__Pseudomonas aeruginosa
OTU1005	0	0	0	0	0	0	6	4	5	6	5	8	d__Bacteria	Acidobacteriota	c__Blastocatellia	o__norank	f__norank	g__Chloracidobacterium
OTU1006	5	0	0	1	0	0	9	3	6	7	10	8	d__Bacteria	Bacillota	c__Negativicutes	o__Veillonellales	f__Veillonellaceae	g__Megasphaera	s__Megasphaera massiliensis
OTU1007	0	0	0	0	0	0	11	9	5	10	15	13	d__Bacteria	Chlamydiota	c__Chlamydiotae	o__Chlamydiotales	f__Chlamydiota subdivision 3	g__Pedosphaera	s__uncultured bacterium
OTU1008	1	0	0	1	1	0	20	4	5	3	8	4	d__Bacteria	Pseudomonadota	c__AlphaPseudomonadota	o__Sphingomonadales	f__Sphingomonadaceae	g__Sphingobium	s__Sphingobium yanoikuyae
OTU1009	0	0	0	0	0	0	8	2	11	6	8	10	d__Bacteria	Acidobacteriota	c__Vicinamibacteria	o__norank	f__Vicinamibacteraceae	g__Luteitalea	s__Luteitalea pratensis
OTU1010	3	2	4	14	9	5	0	0	0	0	0	0	d__Bacteria	Acidobacteriota	c__Acidobacteriia	o__Bryobacterales	f__Solibacteraceae	g__Candidatus Solibacter	s__Solibacter usitatus
OTU1011	0	0	1	0	0	0	4	5	3	2	7	1	d__Bacteria	Pseudomonadota	c__AlphaPseudomonadota	o__Rhodospirillales	f__Rhodospirillaceae	g__Dongia	s__Dongia mobilis
OTU1012	0	0	0	0	0	0	6	2	8	2	6	18	d__Bacteria	Pseudomonadota	c__AlphaPseudomonadota	o__Rhodobacterales	f__Rhodobacteraceae	g__Amaricoccus	s__uncultured bacterium
OTU1013	3	5	2	3	15	0	0	0	0	1	0	0	d__Bacteria	Acidobacteriota	c__Blastocatellia	o__Blastocatellales	f__Pyrinomonadaceae	g__Pyrinomonas	s__Pyrinomonas methylaliphatogenes
OTU1014	5	0	0	1	2	1	4	0	4	0	2	3	d__Bacteria	Actinomycetota	c__Actinomycetia	o__Geodermatophilales	f__Geodermatophilaceae	g__Blastococcus
OTU1015	0	0	0	0	0	0	8	6	16	10	6	7	d__Bacteria	Gemmatimonadota	c__Longimicrobia	o__Longimicrobiales	f__Longimicrobiaceae	g__Longimicrobium	s__Longimicrobium terrae
OTU1016	0	0	0	1	0	0	1	13	6	10	4	7	d__Bacteria	Pseudomonadota	c__GammaPseudomonadota	o__norank	f__norank	g__Acidibacter	s__uncultured bacterium
OTU1017	12	3	1	3	4	5	3	0	2	3	3	0	d__Bacteria	Bacillota	c__Bacilli	o__Bacillales	f__Bacillaceae	g__Priestia	s__Priestia megaterium
OTU1018	10	1	7	4	1	6	0	0	0	0	0	0	d__Bacteria	Pseudomonadota	c__BetaPseudomonadota	o__Burkholderiales	f__Oxalobacteraceae	g__Massilia	s__uncultured bacterium
OTU1019	10	8	5	13	4	8	0	0	0	0	0	0	d__Bacteria	Acidobacteriota	c__Blastocatellia	o__Blastocatellales	f__Pyrinomonadaceae	g__Pyrinomonas	s__Pyrinomonas methylaliphatogenes
OTU1020	0	0	0	0	0	0	12	6	6	9	1	4	d__Bacteria	Bacillota	c__Clostridia	o__Thermoanaerobacterales	f__Thermoanaerobacteraceae	g__Thermacetogenium	s__Thermacetogenium phaeum
OTU1021	0	0	0	0	0	0	5	5	2	22	4	5	d__Bacteria	Bacteroidota	c__Cytophagia	o__Cytophagales	f__Fulvivirgaceae	g__Ohtaekwangia	s__Ohtaekwangia koreensis
OTU1022	6	1	4	2	0	1	0	0	0	0	0	0	d__Bacteria	Pseudomonadota	c__GammaPseudomonadota	o__Enterobacterales	f__Enterobacteriaceae	g__Enterobacter	s__Enterobacter cloacae_M
OTU1023	9	2	3	5	1	1	0	0	0	0	0	0	d__Bacteria	Chlamydiota	c__Chlamydiotae	o__Chlamydiotales	f__Chlamydiota subdivision 3	g__Pedosphaera	s__Pedosphaera parvula
OTU1024	3	8	4	1	1	5	0	0	1	0	2	0	d__Bacteria	Pseudomonadota	c__BetaPseudomonadota	o__Burkholderiales	f__norank	g__Rhizobacter	s__uncultured bacterium
OTU1025	1	0	5	5	0	2	0	0	0	0	0	0	d__Bacteria	Acidobacteriota	c__Vicinamibacteria	o__norank	f__Vicinamibacteraceae	g__Luteitalea	s__Luteitalea pratensis
OTU1026	0	0	0	0	0	0	7	20	7	7	9	6	d__Bacteria	Bacillota	c__Bacilli	o__Bacillales	f__Bacillaceae	g__Robertmurraya	s__Robertmurraya sp003586445
OTU1027	13	4	6	3	3	16	0	0	0	0	0	0	d__Bacteria	Chlamydiota	c__Spartobacteria	o__Chthoniobacterales	f__Chthoniobacteraceae	g__Candidatus Udaeobacter	s__Udaeobacter sp003218615
OTU1028	9	10	9	5	7	3	0	0	0	0	0	0	d__Bacteria	Pseudomonadota	c__BetaPseudomonadota	o__Rhodocyclales	f__Rhodocyclaceae	g__Rhodocyclus	s__Rhodocyclus tenuis_A
OTU1029	10	14	4	11	2	7	0	0	0	0	0	0	d__Bacteria	Chlamydiota	c__Chlamydiotae	o__Chlamydiotales	f__Chlamydiota subdivision 3	g__Pedosphaera	s__uncultured bacterium
OTU1030	6	1	0	0	5	2	4	2	3	7	5	9	d__Bacteria	Pseudomonadota	c__AlphaPseudomonadota	o__Hyphomicrobiales	f__Methylobacteriaceae	g__Microvirga
OTU1031	1	0	0	0	0	0	14	20	18	4	2	3	d__Bacteria	Pseudomonadota	c__BetaPseudomonadota	o__Burkholderiales	f__Comamonadaceae	g__Serpentinomonas	s__Serpentinomonas mccroryi
OTU1032	9	6	10	18	19	6	0	0	0	0	0	0	d__Bacteria	Pseudomonadota	c__Oligoflexia	o__Bdellovibrionales	f__Bdellovibrionaceae	g__Bdellovibrio	s__Bdellovibrio sp006874625
OTU1033	0	0	0	0	0	0	9	9	4	24	6	11	d__Bacteria	Acidobacteriota	c__Blastocatellia	o__Blastocatellales	f__Pyrinomonadaceae	g__Pyrinomonas	s__Pyrinomonas methylaliphatogenes
OTU1034	0	0	0	0	0	0	2	8	7	11	12	13	d__Bacteria	Chlamydiota	c__Opitutae	o__Opitutales	f__Opitutaceae	g__Opitutus	s__metagenome
OTU1035	0	0	2	0	0	0	6	10	10	3	13	5	d__Bacteria	Pseudomonadota	c__BetaPseudomonadota	o__Rhodocyclales	f__Rhodocyclaceae	g__Rhodocyclus	s__Rhodocyclus tenuis
OTU1036	0	0	0	0	2	0	0	0	0	0	0	0	d__Bacteria	Pseudomonadota	c__BetaPseudomonadota	o__Burkholderiales	f__norank	g__Rubrivivax	s__Rubrivivax sp001295865
OTU1037	5	6	4	4	0	5	0	4	4	0	1	2	d__Bacteria	Pseudomonadota	c__AlphaPseudomonadota	o__Hyphomicrobiales	f__Rhizobiaceae	g__Rhizobium	s__Rhizobium bangladeshense
OTU1038	7	5	6	4	26	13	0	0	0	0	0	0	d__Bacteria	Pseudomonadota	c__AlphaPseudomonadota	o__Sphingomonadales	f__Sphingomonadaceae	g__Sphingomonas	s__uncultured bacterium
OTU1039	15	6	3	0	14	15	0	0	1	0	0	0	d__Bacteria	Pseudomonadota	c__AlphaPseudomonadota	o__Hyphomicrobiales	f__Reyranellaceae	g__Reyranella
OTU1040	0	0	1	0	0	0	2	2	6	6	2	3	d__Bacteria	Bacteroidota	c__Chitinophagia	o__Chitinophagales	f__Chitinophagaceae	g__Parasegetibacter	s__uncultured bacterium
OTU1041	0	0	0	0	0	0	8	9	7	7	3	4	d__Bacteria	Bacteroidota	c__Sphingobacteriia	o__Sphingobacteriales	f__Sphingobacteriaceae	g__Solitalea
OTU1042	5	7	2	14	5	4	0	0	0	0	0	0	d__Bacteria	Acidobacteriota	c__Vicinamibacteria	o__norank	f__Vicinamibacteraceae	g__Luteitalea	s__Luteitalea pratensis
OTU1043	2	4	1	16	4	1	1	5	2	9	0	4	d__Bacteria	Gemmatimonadota	c__Gemmatimonadota	o__Gemmatimonadales	f__Gemmatimonadaceae	g__Gemmatirosa	s__Gemmatirosa kalamazoonesis
OTU1044	1	0	2	0	0	0	2	14	6	6	17	3	d__Bacteria	Chlamydiota	c__Chlamydiotae	o__Chlamydiotales	f__Chlamydiota subdivision 3	g__Pedosphaera
OTU1045	2	4	5	1	10	5	0	0	0	0	0	0	d__Bacteria	Pseudomonadota	c__BetaPseudomonadota	o__Ferrovales	f__Ferrovaceae	g__Ferrovum	s__uncultured bacterium
OTU1046	0	0	0	0	0	0	8	7	5	10	13	7	d__Bacteria	Bacteroidota	c__Cytophagia	o__Cytophagales	f__Fulvivirgaceae	g__Ohtaekwangia	s__Ohtaekwangia koreensis
OTU1047	5	4	3	9	6	7	0	0	0	0	1	0	d__Bacteria	Pseudomonadota	c__BetaPseudomonadota	o__Burkholderiales	f__Alcaligenaceae	g__Derxia	s__Derxia lacustris
OTU1048	12	10	3	6	2	21	0	0	0	0	0	0	d__Bacteria	Acidobacteriota	c__Acidobacteriia	o__Acidobacteriotales	f__Acidobacteriotaceae	g__Terracidiphilus	s__Terracidiphilus sp903849645
OTU1049	19	10	9	5	17	6	0	0	0	0	0	0	d__Bacteria	Pseudomonadota	c__BetaPseudomonadota	o__Rhodocyclales	f__Azonexaceae	g__Azonexus	s__Azonexus aromaticus_A
OTU1050	0	0	0	0	0	0	0	2	1	0	2	0	d__Bacteria	Pseudomonadota	c__AlphaPseudomonadota	o__Hyphomicrobiales	f__Devosiaceae	g__Pelagibacterium	s__Pelagibacterium montanilacus
OTU1051	0	0	0	0	0	0	1	12	10	25	4	8	d__Bacteria	Acidobacteriota	c__Blastocatellia	o__Blastocatellales	f__Blastocatellaceae	g__Blastocatella	s__uncultured Acidobacteriota bacterium
OTU1052	0	0	0	0	0	0	10	7	8	15	9	2	d__Bacteria	Acidobacteriota	c__Vicinamibacteria	o__norank	f__Vicinamibacteraceae	g__Luteitalea	s__uncultured bacterium
OTU1053	0	0	0	0	0	0	14	20	10	10	15	5	d__Bacteria	Chlamydiota	c__Chlamydiotae	o__Chlamydiotales	f__Chlamydiotaceae	g__Haloferula	s__Haloferula sp012913485
OTU1054	6	13	10	3	7	7	0	1	0	0	0	0	d__Bacteria	Chlamydiota	c__Chlamydiotae	o__Chlamydiotales	f__Chlamydiota subdivision 3	g__Pedosphaera
OTU1055	0	0	0	0	0	0	4	13	7	10	7	5	d__Bacteria	Acidobacteriota	c__Vicinamibacteria	o__norank	f__Vicinamibacteraceae	g__Luteitalea	s__Luteitalea pratensis
OTU1056	0	0	0	0	0	0	14	8	9	2	8	7	d__Bacteria	Pseudomonadota	c__DeltaPseudomonadota	o__Myxococcales	f__Kofleriaceae	g__Haliangium	s__Haliangium ochraceum
OTU1057	0	0	0	0	0	0	0	8	3	12	1	9	d__Bacteria	Acidobacteriota	c__Blastocatellia	o__Blastocatellales	f__Pyrinomonadaceae	g__Pyrinomonas	s__Pyrinomonas methylaliphatogenes
OTU1058	0	0	2	3	0	6	6	3	1	2	5	3	d__Bacteria	Bacillota	c__Bacilli	o__Bacillales	f__Bacillaceae	g__Peribacillus	s__Peribacillus butanolivorans
OTU1059	5	4	8	11	6	5	1	1	5	0	3	1	d__Bacteria	Pseudomonadota	c__BetaPseudomonadota	o__Burkholderiales	f__Comamonadaceae	g__Ramlibacter	s__Ramlibacter sp013127575
OTU1060	1	4	1	5	0	0	2	3	9	0	1	0	d__Bacteria	Pseudomonadota	c__BetaPseudomonadota	o__Burkholderiales	f__Comamonadaceae	g__Variovorax	s__Variovorax sp003952185
OTU1061	8	5	13	5	5	4	0	0	0	0	0	0	d__Bacteria	Acidobacteriota	c__Vicinamibacteria	o__norank	f__Vicinamibacteraceae	g__Luteitalea	s__Luteitalea pratensis
OTU1062	0	0	0	0	1	0	0	0	1	2	0	0	d__Bacteria	Pseudomonadota	c__GammaPseudomonadota	o__Enterobacterales	f__Enterobacteriaceae	g__Citrobacter	s__Citrobacter werkmanii
OTU1063	3	1	0	5	9	5	0	0	0	0	0	0	d__Bacteria	Pseudomonadota	c__BetaPseudomonadota	o__Rhodocyclales	f__Rhodocyclaceae	g__Rhodocyclus	s__Rhodocyclus tenuis_A
OTU1064	8	4	2	18	5	12	0	1	0	0	0	0	d__Bacteria	Pseudomonadota	c__AlphaPseudomonadota	o__Sphingomonadales	f__Sphingomonadaceae	g__Sphingomicrobium
OTU1065	1	1	2	11	1	2	8	2	0	11	1	4	d__Bacteria	Chlamydiota	c__Chlamydiotae	o__Chlamydiotales	f__Akkermansiaceae	g__Akkermansia	s__Akkermansia muciniphila
OTU1066	14	4	9	13	12	4	0	0	0	0	0	0	d__Bacteria	Chlamydiota	c__Chlamydiotae	o__Chlamydiotales	f__Chlamydiota subdivision 3	g__Pedosphaera	s__uncultured bacterium
OTU1067	2	1	3	2	3	0	0	0	0	0	0	0	d__Bacteria	Actinomycetota	c__Actinomycetia	o__Corynebacteriales	f__Mycobacteriaceae	g__Mycobacterium	s__Mycobacterium aromaticivorans
OTU1068	1	0	0	0	0	0	9	8	9	9	10	5	d__Bacteria	Acidobacteriota	c__Vicinamibacteria	o__norank	f__Vicinamibacteraceae	g__Luteitalea	s__Luteitalea pratensis
OTU1069	0	0	0	0	0	0	2	13	11	13	14	7	d__Bacteria	Acidobacteriota	c__Vicinamibacteria	o__norank	f__Vicinamibacteraceae	g__Luteitalea	s__Luteitalea pratensis
OTU1070	3	3	3	2	2	2	2	5	3	3	4	7	d__Bacteria	Planctomycetota	c__Planctomycetia	o__Gemmatales	f__Gemmataceae	g__Gemmata	s__Gemmata massiliana
OTU1071	4	1	1	3	0	1	8	4	10	3	5	6	d__Bacteria	Acidobacteriota	c__Vicinamibacteria	o__norank	f__Vicinamibacteraceae	g__Luteitalea	s__Luteitalea pratensis
OTU1072	0	0	0	0	0	0	2	8	3	8	9	10	d__Bacteria	Pseudomonadota	c__AlphaPseudomonadota	o__Hyphomicrobiales	f__Rhizobiaceae	g__Sinorhizobium	s__Sinorhizobium meliloti
OTU1073	0	2	3	3	4	5	0	0	0	0	0	0	d__Bacteria	Pseudomonadota	c__BetaPseudomonadota	o__Burkholderiales	f__norank	g__Ideonella
OTU1074	0	0	0	0	0	0	0	1	0	0	0	1	d__Bacteria	Actinomycetota	c__Actinomycetia	o__Bifidobacteriales	f__Bifidobacteriaceae	g__Bifidobacterium	s__Bifidobacterium thermophilum
OTU1075	5	8	0	8	4	4	0	0	0	0	0	0	d__Bacteria	Chlamydiota	c__Chlamydiotae	o__Chlamydiotales	f__Chlamydiota subdivision 3	g__Pedosphaera	s__Pedosphaera parvula
OTU1076	0	0	0	0	0	1	8	9	9	7	3	8	d__Bacteria	Acidobacteriota	c__Vicinamibacteria	o__norank	f__Vicinamibacteraceae	g__Luteitalea	s__Luteitalea pratensis
OTU1077	0	0	0	0	0	0	2	20	4	9	10	9	d__Bacteria	Acidobacteriota	c__Blastocatellia	o__Blastocatellales	f__Pyrinomonadaceae	g__Pyrinomonas	s__Pyrinomonas methylaliphatogenes
OTU1078	1	1	0	7	2	10	0	0	0	0	0	0	d__Bacteria	Pseudomonadota	c__AlphaPseudomonadota	o__Sphingomonadales	f__Sphingomonadaceae	g__Rhizorhabdus	s__Rhizorhabdus sp011044255
OTU1079	0	0	0	0	0	0	5	6	6	17	13	3	d__Bacteria	Pseudomonadota	c__GammaPseudomonadota	o__Nevskiales	f__Steroidobacteraceae	g__Steroidobacter	s__uncultured bacterium
OTU1080	0	0	0	0	0	0	4	8	6	13	14	18	d__Bacteria	Pseudomonadota	c__GammaPseudomonadota	o__Nevskiales	f__Steroidobacteraceae
OTU1081	0	0	1	1	0	0	8	9	16	3	7	1	d__Bacteria	Actinomycetota	c__Actinomycetia	o__Micrococcales	f__Micrococcaceae	g__Pseudarthrobacter	s__Pseudarthrobacter sp000374905
OTU1082	4	8	12	13	4	0	0	0	0	0	0	0	d__Bacteria	Chlamydiota	c__Spartobacteria	o__Chthoniobacterales	f__Chthoniobacteraceae	g__Chthoniobacter	s__Chthoniobacter flavus
OTU1083	0	0	0	0	0	0	6	1	1	3	0	8	d__Bacteria	Pseudomonadota	c__GammaPseudomonadota	o__Xanthomonadales	f__Xanthomonadaceae	g__Lysobacter	s__Lysobacter gummosus
OTU1084	3	5	15	10	13	1	0	0	0	0	0	0	d__Bacteria	Acidobacteriota	c__Acidobacteriia	o__Acidobacteriotales	f__Acidobacteriotaceae	g__Candidatus Koribacter	s__uncultured bacterium
OTU1085	19	5	15	9	12	4	0	0	2	0	0	0	d__Bacteria	Planctomycetota	c__Planctomycetia	o__Pirellulales	f__Pirellulaceae	g__Pirellula	s__Pirellula staleyi
OTU1086	0	0	0	0	0	0	2	11	5	14	9	9	d__Bacteria	Chlamydiota	c__Chlamydiotae	o__Chlamydiotales	f__Chlamydiota subdivision 3	g__Pedosphaera	s__uncultured bacterium
OTU1087	0	0	0	0	0	0	6	0	1	2	0	3	d__Bacteria	Candidatus Saccharibacteria	c__norank	o__norank	f__norank	g__Candidatus Saccharimonas	s__Saccharimonas aalborgensis
OTU1088	0	0	1	0	0	0	16	0	10	3	10	8	d__Bacteria	Pseudomonadota	c__BetaPseudomonadota	o__Burkholderiales	f__Comamonadaceae	g__Hydrogenophaga	s__Hydrogenophaga borbori
OTU1089	0	0	0	0	0	0	18	8	4	1	1	1	d__Bacteria	Pseudomonadota	c__GammaPseudomonadota	o__Xanthomonadales	f__Xanthomonadaceae	g__Xanthomonas	s__Xanthomonas translucens
OTU1090	6	6	4	9	6	4	0	0	0	0	0	0	d__Bacteria	Pseudomonadota	c__AlphaPseudomonadota	o__Sphingomonadales	f__Sphingomonadaceae	g__Sphingomicrobium
OTU1091	0	0	0	0	0	0	5	9	6	18	16	14	d__Bacteria	Pseudomonadota	c__GammaPseudomonadota	o__Nevskiales	f__Steroidobacteraceae	g__Steroidobacter	s__uncultured bacterium
OTU1092	0	0	0	0	0	0	3	3	1	10	3	9	d__Bacteria	Pseudomonadota	c__DeltaPseudomonadota	o__Myxococcales	f__Sandaracinaceae	g__Sandaracinus	s__Sandaracinus amylolyticus
OTU1093	0	0	0	0	0	0	2	4	6	5	7	10	d__Bacteria	Pseudomonadota	c__AlphaPseudomonadota	o__Hyphomicrobiales	f__Methylobacteriaceae	g__Microvirga	s__Microvirga flocculans
OTU1094	0	0	0	0	0	0	14	0	15	1	6	7	d__Bacteria	Actinomycetota	c__Rubrobacteria	o__Gaiellales	f__Gaiellaceae	g__Gaiella	s__Gaiella occulta
OTU1095	0	0	0	1	0	0	11	5	11	7	11	8	d__Bacteria	Bacteroidota	c__Chitinophagia	o__Chitinophagales	f__Chitinophagaceae	g__Flavisolibacter	s__uncultured bacterium
OTU1096	0	0	0	0	0	0	14	17	3	9	5	10	d__Bacteria	Pseudomonadota	c__BetaPseudomonadota	o__Burkholderiales	f__Comamonadaceae	g__Ramlibacter	s__Ramlibacter sp013087525
OTU1097	0	0	3	7	5	0	0	1	2	0	0	6	d__Bacteria	Actinomycetota	c__Actinomycetia	o__Corynebacteriales	f__Mycobacteriaceae	g__Mycobacterium	s__Mycobacterium arupense
OTU1098	2	6	10	0	0	0	0	0	2	3	0	2	d__Bacteria	Pseudomonadota	c__BetaPseudomonadota	o__Burkholderiales	f__Comamonadaceae	g__Ramlibacter	s__uncultured bacterium
OTU1099	0	0	1	0	0	2	1	3	10	7	9	9	d__Bacteria	Acidobacteriota	c__Vicinamibacteria	o__norank	f__Vicinamibacteraceae	g__Luteitalea	s__Luteitalea pratensis
OTU1100	1	8	3	4	7	5	0	0	0	0	0	0	d__Bacteria	Chlamydiota	c__Spartobacteria	o__Chthoniobacterales	f__Chthoniobacteraceae	g__Chthoniobacter	s__Chthoniobacter flavus
OTU1101	0	0	0	0	0	0	8	11	11	9	5	6	d__Bacteria	Acidobacteriota	c__Blastocatellia	o__Blastocatellales	f__Blastocatellaceae	g__Blastocatella	s__uncultured bacterium
OTU1102	3	19	8	6	10	6	0	0	0	0	0	0	d__Bacteria	Pseudomonadota	c__AlphaPseudomonadota	o__Rhodospirillales	f__Stellaceae	g__Stella	s__Stella humosa
OTU1103	0	0	0	0	0	0	4	4	5	16	15	7	d__Bacteria	Pseudomonadota	c__BetaPseudomonadota	o__Nitrosomonadales	f__Methylophilaceae	g__Methylotenera	s__Methylotenera sp000799735
OTU1104	5	5	4	10	0	16	0	0	0	0	1	0	d__Bacteria	Bacteroidota	c__Chitinophagia	o__Chitinophagales	f__Chitinophagaceae	g__Cnuella	s__Cnuella takakiae
OTU1105	1	0	1	0	0	0	1	0	2	0	0	0	d__Bacteria	Gemmatimonadota	c__Gemmatimonadota	o__Gemmatimonadales	f__Gemmatimonadaceae	g__Gemmatirosa	s__Gemmatirosa kalamazoonesis
OTU1106	0	0	0	0	0	0	5	2	1	12	3	3	d__Bacteria	Chlamydiota	c__Opitutae	o__Opitutales	f__Opitutaceae
OTU1107	12	24	24	2	1	1	0	0	0	0	0	0	d__Bacteria	Bacteroidota	c__Sphingobacteriia	o__Sphingobacteriales	f__Sphingobacteriaceae	g__Mucilaginibacter	s__Mucilaginibacter ginsenosidivorans
OTU1108	0	0	0	0	0	0	5	8	17	0	6	3	d__Bacteria	Pseudomonadota	c__BetaPseudomonadota	o__Nitrosomonadales	f__Methylophilaceae	g__Methylophilus	s__Methylophilus sp000525025
OTU1109	2	2	6	13	3	0	1	4	3	3	2	1	d__Bacteria	Pseudomonadota	c__AlphaPseudomonadota	o__Hyphomicrobiales	f__Bradyrhizobiaceae	g__Bradyrhizobium	s__Bradyrhizobium ottawaense_A
OTU1110	3	2	4	10	13	3	0	0	0	0	0	0	d__Bacteria	Bacteroidota	c__Chitinophagia	o__Chitinophagales	f__Chitinophagaceae	g__Ferruginibacter
OTU1111	0	0	0	0	0	0	9	5	8	4	7	7	d__Bacteria	Pseudomonadota	c__BetaPseudomonadota	o__Burkholderiales	f__Comamonadaceae	g__Ramlibacter	s__uncultured bacterium
OTU1112	0	0	0	0	0	0	1	5	4	19	21	24	d__Bacteria	Pseudomonadota	c__GammaPseudomonadota	o__Pseudomonadales	f__Pseudomonadaceae	g__Pseudomonas	s__Pseudomonas nitroreducens
OTU1113	0	0	0	19	30	20	0	0	0	0	0	0	d__Bacteria	Pseudomonadota	c__GammaPseudomonadota	o__Enterobacterales	f__Enterobacteriaceae	g__Kosakonia	s__Kosakonia radicincitans
OTU1114	0	0	0	0	0	0	6	12	11	4	8	11	d__Bacteria	Actinomycetota	c__Acidimicrobiia	o__Acidimicrobiales	f__Acidimicrobiaceae	g__Acidimicrobium	s__Acidimicrobium ferrooxidans
OTU1115	4	7	4	5	7	10	0	0	0	0	0	0	d__Bacteria	Chlamydiota	c__Chlamydiotae	o__Chlamydiotales	f__Chlamydiota subdivision 3
OTU1116	0	0	0	0	0	0	10	8	7	3	15	9	d__Bacteria	Planctomycetota	c__Planctomycetia	o__Planctomycetales	f__Planctomycetaceae	g__Rubinisphaera	s__Rubinisphaera brasiliensis
OTU1117	0	0	0	0	0	0	6	7	6	11	1	12	d__Bacteria	Chlamydiota	c__Opitutae	o__Opitutales	f__Opitutaceae	g__Opitutus	s__metagenome
OTU1118	0	0	0	0	0	0	9	5	5	8	10	7	d__Bacteria	Bacteroidota	c__Chitinophagia	o__Chitinophagales	f__Chitinophagaceae	g__Hydrotalea	s__Hydrotalea flava
OTU1119	0	0	0	0	0	0	16	20	8	14	5	7	d__Bacteria	Bacteroidota	c__Chitinophagia	o__Chitinophagales	f__Chitinophagaceae	g__Chitinophaga
OTU1120	12	7	3	14	22	7	0	0	0	0	0	0	d__Bacteria	Pseudomonadota	c__Oligoflexia	o__Bdellovibrionales	f__Bdellovibrionaceae	g__Bdellovibrio	s__Bdellovibrio bacteriovorus
OTU1121	0	0	0	0	0	0	5	4	13	8	6	4	d__Bacteria	Acidobacteriota	c__Blastocatellia	o__Blastocatellales	f__Blastocatellaceae	g__Stenotrophobacter	s__uncultured bacterium
OTU1122	7	0	2	3	14	4	0	0	0	0	0	0	d__Bacteria	Bacteroidota	c__Cytophagia	o__Cytophagales	f__Fulvivirgaceae	g__Ohtaekwangia	s__Ohtaekwangia koreensis
OTU1123	5	7	4	0	11	5	0	0	0	0	0	0	d__Bacteria	Pseudomonadota	c__BetaPseudomonadota	o__Rhodocyclales	f__Zoogloeaceae	g__Azoarcus	s__Azoarcus indigens
OTU1124	6	4	3	9	5	12	0	1	0	0	0	0	d__Bacteria	Nitrospirota	c__Nitrospira	o__Nitrospirales	f__Nitrospiraceae	g__Candidatus Manganitrophus	s__Manganitrophus noduliformans
OTU1125	2	1	3	3	1	7	1	0	0	0	0	0	d__Bacteria	Actinomycetota	c__Rubrobacteria	o__Gaiellales	f__Gaiellaceae	g__Gaiella	s__Gaiella occulta
OTU1126	0	0	0	0	0	0	6	8	6	9	8	16	d__Bacteria	Pseudomonadota	c__BetaPseudomonadota	o__Burkholderiales	f__norank	g__Rhizobacter	s__Rhizobacter gummiphilus
OTU1127	12	8	6	6	18	8	0	0	0	0	0	0	d__Bacteria	Pseudomonadota	c__AlphaPseudomonadota	o__Caulobacterales	f__Caulobacteraceae	g__Caulobacter	s__Caulobacter sp014207215
OTU1128	3	9	3	1	10	2	0	0	0	0	0	0	d__Bacteria	Acidobacteriota	c__Blastocatellia	o__Blastocatellales	f__Pyrinomonadaceae	g__Pyrinomonas	s__Pyrinomonas methylaliphatogenes
OTU1129	0	0	0	0	0	0	3	5	5	14	4	9	d__Bacteria	Chlamydiota	c__Chlamydiotae	o__Chlamydiotales	f__Chlamydiota subdivision 3	g__Pedosphaera	s__uncultured bacterium
OTU1130	7	0	7	1	0	8	0	0	0	0	0	0	d__Bacteria	Pseudomonadota	c__BetaPseudomonadota	o__Burkholderiales	f__norank	g__Rhizobacter	s__uncultured bacterium
OTU1131	0	0	0	0	0	0	7	11	6	0	1	7	d__Bacteria	Pseudomonadota	c__BetaPseudomonadota	o__Burkholderiales	f__Comamonadaceae	g__Hydrogenophaga	s__Hydrogenophaga taeniospiralis
OTU1132	5	0	4	6	4	4	4	0	6	3	3	6	d__Bacteria	Pseudomonadota	c__AlphaPseudomonadota	o__Hyphomicrobiales	f__Hyphomicrobiaceae	g__Rhodoplanes	s__uncultured bacterium
OTU1133	8	4	3	6	2	4	0	0	0	0	0	0	d__Bacteria	Armatimonadota	c__Chthonomonadetes	o__Chthonomonadales	f__Chthonomonadaceae	g__Chthonomonas	s__Chthonomonas calidirosea
OTU1134	7	2	1	0	0	0	1	2	4	0	1	1	d__Bacteria	Pseudomonadota	c__AlphaPseudomonadota	o__Hyphomicrobiales	f__norank	g__Nordella	s__Nordella sp005502925
OTU1135	1	3	8	4	4	7	0	0	0	0	0	0	d__Bacteria	Bacteroidota	c__Cytophagia	o__Cytophagales	f__Cytophagaceae	g__Chryseotalea	s__Chryseotalea sanaruensis
OTU1136	0	0	0	0	0	0	8	3	4	17	10	2	d__Bacteria	Bacteroidota	c__Cytophagia	o__Cytophagales	f__Fulvivirgaceae	g__Ohtaekwangia	s__Ohtaekwangia koreensis
OTU1137	0	0	0	0	0	0	4	7	17	7	5	8	d__Bacteria	Pseudomonadota	c__AlphaPseudomonadota	o__Hyphomicrobiales	f__Hyphomicrobiaceae	g__Pedomicrobium	s__uncultured bacterium
OTU1138	3	5	1	1	6	2	0	0	0	0	0	0	d__Bacteria	Bacteroidota	c__Chitinophagia	o__Chitinophagales	f__Chitinophagaceae	g__Niastella	s__Niastella koreensis
OTU1139	1	0	3	0	1	2	0	35	1	1	1	1	d__Bacteria	Actinomycetota	c__Actinomycetia	o__Bifidobacteriales	f__Bifidobacteriaceae	g__Bifidobacterium	s__Bifidobacterium longum
OTU1140	2	1	2	0	9	0	0	0	0	0	1	0	d__Bacteria	Actinomycetota	c__Actinomycetia	o__Propionibacteriales	f__Nocardioidaceae	g__Marmoricola
OTU1141	2	9	0	4	11	0	0	0	0	0	0	0	d__Bacteria	Bacteroidota	c__Chitinophagia	o__Chitinophagales	f__Chitinophagaceae	g__Terrimonas	s__Terrimonas ferruginea
OTU1142	0	0	0	0	0	0	4	7	11	11	7	12	d__Bacteria	Acidobacteriota	c__Vicinamibacteria	o__norank	f__Vicinamibacteraceae	g__Luteitalea	s__Luteitalea pratensis
OTU1143	0	0	0	0	0	0	4	3	13	14	3	7	d__Bacteria
OTU1144	2	2	4	25	3	9	0	0	0	0	0	0	d__Bacteria	Bacteroidota	c__Cytophagia	o__Cytophagales	f__Fulvivirgaceae	g__Chryseolinea	s__Chryseolinea soli
OTU1145	0	0	0	9	4	0	0	0	0	2	0	8	d__Bacteria	Bacillota	c__Clostridia	o__Eubacteriales	f__Oscillospiraceae	g__Pseudoruminococcus	s__Pseudoruminococcus massiliensis
OTU1146	9	8	14	4	8	7	0	0	0	0	0	0	d__Bacteria	Armatimonadota	c__Chthonomonadetes	o__Chthonomonadales	f__Chthonomonadaceae	g__Chthonomonas	s__Chthonomonas calidirosea
OTU1147	0	0	0	1	0	0	4	2	5	5	2	3	d__Bacteria	Bacteroidota	c__Chitinophagia	o__Chitinophagales	f__Chitinophagaceae	g__Niastella
OTU1148	0	0	0	0	0	0	5	2	3	10	9	13	d__Bacteria	Pseudomonadota	c__AlphaPseudomonadota	o__Rhodospirillales	f__Rhodospirillaceae	g__Hypericibacter	s__Hypericibacter adhaerens
OTU1149	0	0	0	5	0	0	4	4	4	6	6	15	d__Bacteria	Pseudomonadota	c__GammaPseudomonadota	o__Chromatiales
OTU1150	0	0	0	0	0	0	2	9	9	5	10	11	d__Bacteria	Pseudomonadota	c__AlphaPseudomonadota	o__Rickettsiales	f__Anaplasmataceae	g__Wolbachia	s__Wolbachia sp902636535
OTU1151	0	0	0	0	0	0	4	6	2	16	10	5	d__Bacteria	Chlamydiota	c__Chlamydiotae	o__Chlamydiotales	f__Chlamydiotaceae	g__Haloferula	s__Haloferula sp012913485
OTU1152	0	0	0	0	0	0	4	9	8	9	16	9	d__Bacteria	Pseudomonadota	c__AlphaPseudomonadota	o__Hyphomicrobiales	f__Bradyrhizobiaceae	g__Variibacter	s__Variibacter gotjawalensis
OTU1153	0	0	0	0	0	0	0	3	0	11	8	14	d__Bacteria	Candidatus Saccharibacteria	c__norank	o__norank	f__norank	g__Candidatus Saccharimonas	s__Saccharimonas aalborgensis
OTU1154	0	0	0	0	0	0	4	9	7	3	15	8	d__Bacteria	Pseudomonadota	c__BetaPseudomonadota	o__Burkholderiales	f__Alcaligenaceae	g__Derxia	s__Derxia lacustris
OTU1155	0	0	0	0	0	0	4	12	4	14	0	3	d__Bacteria	Acidobacteriota	c__Blastocatellia	o__Blastocatellales	f__Blastocatellaceae	g__Aridibacter	s__uncultured bacterium
OTU1156	5	3	2	1	10	7	0	0	0	0	0	0	d__Bacteria	Pseudomonadota	c__BetaPseudomonadota	o__Nitrosomonadales	f__Sterolibacteriaceae	g__Denitratisoma	s__Denitratisoma sp007833355
OTU1157	0	0	0	0	0	0	7	10	4	4	7	13	d__Bacteria	Chlamydiota	c__Chlamydiotae	o__Chlamydiotales	f__Chlamydiota subdivision 3	g__Pedosphaera	s__uncultured Chlamydiota bacterium
OTU1158	0	0	1	0	0	0	10	1	2	13	5	7	d__Bacteria	Pseudomonadota	c__AlphaPseudomonadota	o__Rhodospirillales	f__Rhodospirillaceae	g__Dongia	s__Dongia mobilis
OTU1159	2	4	7	4	8	7	0	0	0	0	0	0	d__Bacteria	Pseudomonadota	c__DeltaPseudomonadota	o__Myxococcales	f__Labilitrichaceae	g__Labilithrix	s__Labilithrix luteola
OTU1160	0	0	0	0	0	0	9	5	5	4	5	2	d__Bacteria	Pseudomonadota	c__BetaPseudomonadota	o__Rhodocyclales	f__Rhodocyclaceae	g__Aromatoleum	s__Aromatoleum sp000349945
OTU1161	0	5	7	13	4	6	0	0	0	0	0	0	d__Bacteria	Pseudomonadota	c__BetaPseudomonadota	o__Burkholderiales	f__norank	g__Rubrivivax	s__Rubrivivax sp001295865
OTU1162	0	0	0	0	0	0	3	10	5	2	1	7	d__Bacteria	Gemmatimonadota	c__Gemmatimonadota	o__Gemmatimonadales	f__Gemmatimonadaceae	g__Gemmatirosa	s__Gemmatirosa kalamazoonesis
OTU1163	0	0	0	0	0	0	4	6	4	11	11	10	d__Bacteria	Pseudomonadota	c__DeltaPseudomonadota	o__Desulfuromonadales	f__Geobacteraceae	g__Geobacter	s__Geobacter pickeringii
OTU1164	7	4	7	11	7	1	0	0	0	0	0	0	d__Bacteria	Bacteroidota	c__Chitinophagia	o__Chitinophagales	f__Chitinophagaceae	g__Niabella	s__Niabella ginsenosidivorans
OTU1165	7	6	1	14	10	13	0	0	0	0	0	0	d__Bacteria	Chlamydiota	c__Spartobacteria	o__Chthoniobacterales	f__Chthoniobacteraceae	g__Chthoniobacter	s__Chthoniobacter flavus
OTU1167	0	0	0	0	0	0	7	4	17	7	8	6	d__Bacteria	Chlamydiota	c__Chlamydiotae	o__Chlamydiotales	f__Chlamydiotaceae	g__Haloferula	s__Haloferula sp012913485
OTU1168	9	0	3	7	4	6	0	0	0	0	0	0	d__Bacteria	Chlamydiota	c__Chlamydiotae	o__Chlamydiotales	f__Chlamydiota subdivision 3	g__Pedosphaera
OTU1169	0	0	0	0	0	0	10	3	8	13	9	5	d__Bacteria	Acidobacteriota	c__Vicinamibacteria	o__norank	f__Vicinamibacteraceae	g__Luteitalea	s__Luteitalea pratensis
OTU1170	4	7	6	18	17	8	0	0	0	0	0	0	d__Bacteria	Pseudomonadota	c__DeltaPseudomonadota	o__Desulfuromonadales	f__Geobacteraceae	g__Geomonas	s__Geomonas sp000023645
OTU1171	0	0	7	3	0	0	3	4	6	4	1	1	d__Bacteria	Bacteroidota	c__Chitinophagia	o__Chitinophagales	f__Chitinophagaceae	g__Flavisolibacter	s__Flavisolibacter sp013327885
OTU1172	16	13	13	5	8	7	0	0	0	0	0	0	d__Bacteria	Planctomycetota	c__Planctomycetia	o__Planctomycetales	f__Planctomycetaceae	g__Schlesneria	s__Schlesneria sp903904835
OTU1173	8	6	4	24	13	2	0	0	0	0	0	0	d__Bacteria	Pseudomonadota	c__AlphaPseudomonadota	o__Hyphomicrobiales	f__Bradyrhizobiaceae	g__Bradyrhizobium	s__Bradyrhizobium sp011516635
OTU1174	0	0	0	0	0	0	3	6	4	22	11	5	d__Bacteria	Planctomycetota	c__Phycisphaerae	o__Sedimentisphaerales	f__Anaerohalosphaeraceae	g__Anaerohalosphaera	s__Anaerohalosphaera lusitana
OTU1175	0	0	0	0	0	0	6	8	5	23	14	11	d__Bacteria	Bacteroidota	c__Flavobacteriia	o__Flavobacteriales	f__Flavobacteriaceae	g__Flavobacterium	s__Flavobacterium sp002797935
OTU1176	0	0	0	0	0	0	4	11	1	13	9	15	d__Bacteria	Chloroflexota	c__Anaerolineae	o__Anaerolineales	f__Anaerolineaceae	g__Longilinea	s__Longilinea arvoryzae
OTU1178	0	0	0	0	0	0	6	6	9	3	9	13	d__Bacteria	Pseudomonadota	c__AlphaPseudomonadota	o__Rhodospirillales	f__Azospirillaceae	g__Skermanella	s__Skermanella pratensis
OTU1179	7	0	6	14	2	10	0	0	0	0	0	0	d__Bacteria	Chlamydiota	c__Spartobacteria	o__Chthoniobacterales	f__Chthoniobacteraceae	g__Chthoniobacter	s__Chthoniobacter flavus
OTU1180	2	11	3	15	7	3	0	0	0	0	0	0	d__Bacteria	Chlamydiota	c__Chlamydiotae	o__Chlamydiotales	f__Chlamydiota subdivision 3
OTU1181	1	5	3	11	11	0	1	2	1	3	1	0	d__Bacteria	Pseudomonadota	c__AlphaPseudomonadota	o__Hyphomicrobiales	f__Reyranellaceae	g__Reyranella	s__uncultured bacterium
OTU1182	0	2	0	0	1	0	5	8	4	10	3	1	d__Bacteria	Pseudomonadota	c__AlphaPseudomonadota	o__Sphingomonadales	f__Sphingomonadaceae	g__Sphingomicrobium	s__Sphingomicrobium ginsengisoli
OTU1183	0	0	0	1	0	0	20	2	12	0	21	4	d__Bacteria	Actinomycetota	c__Actinomycetia	o__Streptomycetales	f__Streptomycetaceae	g__Streptomyces	s__Streptomyces turgidiscabies
OTU1184	0	2	2	1	1	2	1	4	3	1	3	6	d__Bacteria	Acidobacteriota	c__Vicinamibacteria	o__norank	f__Vicinamibacteraceae	g__Luteitalea	s__Luteitalea pratensis
OTU1185	0	0	0	0	0	0	14	8	2	4	6	16	d__Bacteria	Pseudomonadota	c__AlphaPseudomonadota	o__Rhodospirillales	f__Rhodospirillaceae	g__Hypericibacter	s__Hypericibacter terrae
OTU1186	4	4	4	5	11	17	0	0	0	0	0	0	d__Bacteria	Acidobacteriota	c__Acidobacteriia	o__Acidobacteriotales	f__Acidobacteriotaceae	g__Terriglobus	s__Terriglobus roseus
OTU1187	0	0	0	0	0	0	0	7	4	6	1	0	d__Bacteria	Pseudomonadota	c__BetaPseudomonadota	o__Rhodocyclales	f__Zoogloeaceae	g__Azoarcus	s__Azoarcus sp006496635
OTU1188	3	2	2	3	2	4	0	0	0	0	0	0	d__Bacteria	Bacteroidota	c__Chitinophagia	o__Chitinophagales	f__Chitinophagaceae	g__Paracnuella	s__Paracnuella aquatica
OTU1189	0	0	0	0	0	0	0	5	5	5	2	3	d__Bacteria	Pseudomonadota	c__BetaPseudomonadota	o__Burkholderiales	f__norank	g__Rubrivivax	s__Rubrivivax benzoatilyticus
OTU1190	8	4	2	7	5	5	0	0	0	0	0	0	d__Bacteria	Chlamydiota	c__Chlamydiotae	o__Chlamydiotales	f__Chlamydiota subdivision 3	g__Pedosphaera
OTU1191	0	0	0	0	0	0	8	7	6	0	0	1	d__Bacteria	Pseudomonadota	c__BetaPseudomonadota	o__Rhodocyclales	f__Zoogloeaceae	g__Thauera	s__Thauera aminoaromatica
OTU1192	2	9	1	0	12	15	0	0	0	0	0	0	d__Bacteria	Acidobacteriota	c__Blastocatellia	o__Blastocatellales	f__Pyrinomonadaceae	g__Pyrinomonas	s__Pyrinomonas methylaliphatogenes
OTU1194	0	0	0	0	0	0	5	6	8	13	17	6	d__Bacteria	Planctomycetota	c__Candidatus Brocadiae	o__Candidatus Brocadiales	f__Candidatus Brocadiaceae	g__Candidatus Kuenenia	s__Kuenenia stuttgartiensis
OTU1195	0	0	0	0	0	0	4	5	5	10	14	8	d__Bacteria	Gemmatimonadota	c__Longimicrobia	o__Longimicrobiales	f__Longimicrobiaceae	g__Longimicrobium	s__Longimicrobium terrae
OTU1196	12	7	7	16	7	6	0	0	0	0	0	0	d__Bacteria	Pseudomonadota	c__AlphaPseudomonadota	o__Rhodospirillales	f__Rhodospirillaceae	g__Dongia	s__Dongia mobilis
OTU1197	0	0	0	0	0	0	10	7	1	6	9	3	d__Bacteria	Bacillota	c__Bacilli	o__Bacillales	f__Bacillaceae	g__Metabacillus	s__Metabacillus sp004801455
OTU1198	2	7	4	6	7	7	0	2	0	0	0	0	d__Bacteria	Pseudomonadota	c__AlphaPseudomonadota	o__Rickettsiales	f__Anaplasmataceae	g__Wolbachia	s__Wolbachia sp000008385
OTU1199	0	0	1	0	0	0	8	6	8	2	4	9	d__Bacteria	Bacillota	c__Negativicutes	o__Veillonellales	f__Veillonellaceae	g__Megasphaera	s__Megasphaera massiliensis
OTU1200	8	4	8	3	10	3	1	1	0	1	1	0	d__Bacteria	Pseudomonadota	c__AlphaPseudomonadota	o__Hyphomicrobiales	f__Bradyrhizobiaceae	g__Bradyrhizobium	s__Bradyrhizobium sacchari
OTU1201	0	0	0	0	0	0	1	1	5	5	14	9	d__Bacteria	Bacillota	c__Clostridia	o__Thermoanaerobacterales	f__Thermoanaerobacteraceae	g__Thermacetogenium	s__Thermacetogenium phaeum
OTU1202	0	0	0	0	0	0	2	4	2	7	2	3	d__Bacteria	Armatimonadota	c__Fimbriimonadia	o__Fimbriimonadales	f__Fimbriimonadaceae	g__Fimbriimonas	s__Fimbriimonas sp903927025
OTU1203	3	0	7	4	1	3	0	0	0	0	0	0	d__Bacteria	Pseudomonadota	c__AlphaPseudomonadota	o__Rhodospirillales	f__Azospirillaceae	g__Skermanella	s__Skermanella pratensis
OTU1204	0	0	0	0	0	0	10	13	7	7	5	5	d__Bacteria	Pseudomonadota	c__GammaPseudomonadota	o__Nevskiales	f__Steroidobacteraceae
OTU1205	1	5	0	1	0	1	1	10	1	0	21	3	d__Bacteria	Bacillota	c__Clostridia	o__Eubacteriales	f__Lachnospiraceae	g__Blautia	s__Blautia sp003287895
OTU1206	1	7	3	18	2	33	0	0	0	0	0	0	d__Bacteria	Acidobacteriota	c__Acidobacteriia	o__Bryobacterales	f__Solibacteraceae	g__Candidatus Solibacter	s__Solibacter usitatus
OTU1207	0	0	1	0	0	0	1	1	8	2	3	5	d__Bacteria	Pseudomonadota	c__BetaPseudomonadota	o__Rhodocyclales	f__Rhodocyclaceae	g__Rhodocyclus	s__Rhodocyclus tenuis_A
OTU1208	5	3	4	7	3	0	0	0	0	0	0	0	d__Bacteria	Acidobacteriota	c__Vicinamibacteria	o__norank	f__Vicinamibacteraceae	g__Luteitalea	s__Luteitalea pratensis
OTU1209	9	5	6	7	8	4	0	0	0	0	0	0	d__Bacteria	Bacteroidota	c__Chitinophagia	o__Chitinophagales	f__Chitinophagaceae	g__Niastella	s__Niastella koreensis
OTU1210	2	0	4	0	1	0	7	14	6	8	6	2	d__Bacteria	Acidobacteriota	c__Vicinamibacteria	o__norank	f__Vicinamibacteraceae	g__Luteitalea	s__Luteitalea pratensis
OTU1211	0	0	0	0	0	0	17	7	1	5	9	7	d__Bacteria	Pseudomonadota	c__DeltaPseudomonadota	o__Syntrophobacterales	f__Syntrophobacteraceae	g__Thermodesulforhabdus
OTU1212	0	0	0	0	0	0	2	18	1	10	9	4	d__Bacteria	Acidobacteriota	c__Acidobacteriia	o__Acidobacteriotales	f__Acidobacteriotaceae	g__Terriglobus	s__Terriglobus roseus
OTU1213	3	2	4	3	8	2	0	4	0	3	2	0	d__Bacteria	Pseudomonadota	c__BetaPseudomonadota	o__Burkholderiales	f__Comamonadaceae	g__Variovorax	s__Variovorax gossypii
OTU1214	0	0	0	0	0	0	7	14	2	14	4	4	d__Bacteria	Bacteroidota	c__Saprospiria	o__Saprospirales	f__Lewinellaceae	g__Lewinella	s__Lewinella cohaerens
OTU1215	0	0	0	0	0	0	9	4	5	17	9	13	d__Bacteria	Bacillota	c__Bacilli	o__Bacillales	f__Bacillaceae	g__Neobacillus	s__Neobacillus sp002585305
OTU1216	0	1	3	4	0	2	0	0	0	0	0	0	d__Bacteria	Pseudomonadota	c__AlphaPseudomonadota	o__Sphingomonadales	f__Sphingomonadaceae	g__Novosphingobium	s__Novosphingobium flavum
OTU1217	0	0	0	0	0	0	4	5	5	17	18	18	d__Bacteria	Pseudomonadota	c__GammaPseudomonadota	o__Pseudomonadales	f__Pseudomonadaceae	g__Pseudomonas	s__Pseudomonas nitroreducens
OTU1218	0	0	0	0	0	3	15	13	10	2	5	6	d__Bacteria	Pseudomonadota	c__AlphaPseudomonadota	o__Sphingomonadales	f__Sphingomonadaceae	g__Sphingomonas	s__uncultured bacterium
OTU1219	0	0	0	0	0	0	2	13	2	15	8	9	d__Bacteria	Bacteroidota	c__Saprospiria	o__Saprospirales	f__Lewinellaceae	g__Lewinella	s__Lewinella cohaerens
OTU1220	3	2	6	6	3	4	0	5	0	0	0	0	d__Bacteria	Pseudomonadota	c__BetaPseudomonadota	o__Burkholderiales	f__Comamonadaceae	g__Ramlibacter	s__Ramlibacter sp013087525
OTU1221	5	8	0	10	4	6	0	0	0	0	0	0	d__Bacteria	Chlamydiota	c__Chlamydiotae	o__Chlamydiotales	f__Chlamydiota subdivision 3	g__Pedosphaera	s__uncultured Chlamydiota bacterium
OTU1222	0	0	0	0	0	0	1	0	0	0	1	0	d__Bacteria	Bacteroidota	c__Flavobacteriia	o__Flavobacteriales	f__Weeksellaceae	g__Chryseobacterium	s__Chryseobacterium indologenes
OTU1223	2	7	0	1	4	6	0	1	1	2	2	3	d__Bacteria	Acidobacteriota	c__Acidobacteriia	o__Acidobacteriotales	f__Acidobacteriotaceae	g__Edaphobacter
OTU1224	0	0	0	0	0	0	7	7	2	6	6	15	d__Bacteria	Gemmatimonadota	c__Longimicrobia	o__Longimicrobiales	f__Longimicrobiaceae	g__Longimicrobium	s__Longimicrobium terrae
OTU1225	0	0	0	0	0	0	8	8	6	16	6	4	d__Bacteria	Bacteroidota	c__Chitinophagia	o__Chitinophagales	f__Chitinophagaceae	g__Chitinophaga	s__Chitinophaga pinensis_A
OTU1226	7	8	8	2	6	11	0	0	0	0	1	2	d__Bacteria	Chlamydiota	c__Opitutae	o__Opitutales	f__Opitutaceae	g__Opitutus	s__uncultured bacterium
OTU1227	4	8	13	0	0	4	0	0	1	0	0	0	d__Bacteria	Bacteroidota	c__Chitinophagia	o__Chitinophagales	f__Chitinophagaceae	g__Niastella	s__Niastella koreensis
OTU1228	0	0	0	0	0	0	2	2	15	6	6	5	d__Bacteria	Pseudomonadota	c__DeltaPseudomonadota	o__Myxococcales	f__Kofleriaceae	g__Haliangium	s__Haliangium ochraceum
OTU1229	0	0	0	0	0	0	2	1	3	6	0	5	d__Bacteria	Bacteroidota	c__Chitinophagia	o__Chitinophagales	f__Chitinophagaceae	g__Flavisolibacter	s__Flavisolibacter sp013327885
OTU1230	0	1	1	0	3	1	2	4	3	1	1	3	d__Bacteria	Pseudomonadota	c__AlphaPseudomonadota	o__Hyphomicrobiales	f__Devosiaceae	g__Devosia	s__Devosia enhydra
OTU1231	0	0	0	0	0	0	7	8	4	10	6	10	d__Bacteria	Bacteroidota	c__Cytophagia	o__Cytophagales	f__Fulvivirgaceae	g__Ohtaekwangia	s__Ohtaekwangia koreensis
OTU1232	4	7	9	5	3	3	0	4	0	4	2	1	d__Bacteria	Chloroflexota	c__Anaerolineae	o__Anaerolineales	f__Anaerolineaceae	g__Bellilinea	s__Bellilinea caldifistulae
OTU1233	0	0	0	0	0	0	7	6	2	10	4	4	d__Bacteria	Acidobacteriota	c__Blastocatellia	o__Blastocatellales	f__Blastocatellaceae	g__Stenotrophobacter	s__uncultured Acidobacteriota bacterium
OTU1234	0	0	0	0	0	0	12	4	8	5	6	6	d__Bacteria	Pseudomonadota	c__GammaPseudomonadota	o__Xanthomonadales	f__Xanthomonadaceae	g__Pseudoxanthomonas	s__Pseudoxanthomonas sp000513995
OTU1235	0	0	0	0	1	0	2	3	11	6	10	5	d__Bacteria	Acidobacteriota	c__Vicinamibacteria	o__norank	f__Vicinamibacteraceae	g__Luteitalea	s__Luteitalea pratensis
OTU1237	4	5	4	2	22	9	0	0	0	0	0	0	d__Bacteria	Acidobacteriota	c__Acidobacteriia	o__Acidobacteriotales	f__Acidobacteriotaceae	g__Edaphobacter	s__uncultured Acidobacteriota bacterium
OTU1238	0	0	0	0	0	1	5	6	7	5	12	7	d__Bacteria	Pseudomonadota	c__AlphaPseudomonadota	o__Hyphomicrobiales	f__Hyphomicrobiaceae	g__Methyloceanibacter	s__uncultured bacterium
OTU1239	6	0	3	0	4	3	0	0	0	0	0	0	d__Bacteria	Bacteroidota	c__Chitinophagia	o__Chitinophagales	f__Chitinophagaceae	g__Terrimonas	s__Terrimonas ferruginea
OTU1240	0	0	0	1	0	0	4	5	17	6	4	6	d__Bacteria	Acidobacteriota	c__Vicinamibacteria	o__norank	f__Vicinamibacteraceae	g__Luteitalea	s__Luteitalea pratensis
OTU1241	0	0	0	0	0	0	3	11	8	7	7	13	d__Bacteria	Acidobacteriota	c__Vicinamibacteria	o__norank	f__Vicinamibacteraceae	g__Luteitalea	s__Luteitalea pratensis
OTU1242	11	2	3	2	1	7	0	0	0	0	0	0	d__Bacteria	Pseudomonadota	c__BetaPseudomonadota	o__Burkholderiales	f__Oxalobacteraceae	g__Massilia	s__Massilia sp000745265
OTU1243	1	1	0	2	1	3	1	3	9	5	5	13	d__Bacteria	Pseudomonadota	c__AlphaPseudomonadota	o__Hyphomicrobiales	f__Bradyrhizobiaceae	g__Nitrobacter
OTU1244	12	17	11	1	1	6	0	0	0	0	0	0	d__Bacteria	Acidobacteriota	c__Blastocatellia	o__Blastocatellales	f__Pyrinomonadaceae	g__Pyrinomonas	s__Pyrinomonas methylaliphatogenes
OTU1245	0	0	0	0	0	0	1	1	1	13	17	16	d__Bacteria	Pseudomonadota	c__GammaPseudomonadota	o__Xanthomonadales	f__Xanthomonadaceae	g__Xanthomonas	s__Xanthomonas translucens
OTU1246	0	0	0	0	0	0	0	3	15	2	6	16	d__Bacteria	Candidatus Tectomicrobia	c__norank	o__norank	f__norank	g__Candidatus Entotheonella	s__uncultured bacterium
OTU1247	6	3	4	1	6	1	0	0	0	0	0	2	d__Bacteria	Pseudomonadota	c__AlphaPseudomonadota	o__Rhodospirillales	f__Acetobacteraceae	g__Acidicaldus
OTU1248	0	0	0	0	0	0	6	7	10	8	3	3	d__Bacteria	Planctomycetota	c__Planctomycetia	o__Planctomycetales	f__Planctomycetaceae	g__Gimesia	s__Gimesia sp002724985
OTU1249	0	3	4	8	3	9	0	0	0	0	0	0	d__Bacteria	Pseudomonadota	c__BetaPseudomonadota	o__Nitrosomonadales	f__Methylophilaceae	g__Methylobacillus	s__Methylobacillus flagellatus
OTU1250	0	0	0	0	0	0	3	15	8	6	10	5	d__Bacteria	Planctomycetota	c__Planctomycetia	o__Pirellulales	f__Pirellulaceae	g__Pirellula	s__Pirellula staleyi
OTU1251	0	3	0	0	0	0	2	2	8	1	9	9	d__Bacteria	Pseudomonadota	c__DeltaPseudomonadota	o__Myxococcales	f__Nannocystaceae	g__Nannocystis	s__Nannocystis exedens
OTU1252	2	0	6	0	1	0	3	1	5	1	4	2	d__Bacteria	Actinomycetota	c__Actinomycetia	o__Acidothermales	f__Acidothermaceae	g__Acidothermus	s__Acidothermus cellulolyticus
OTU1253	0	0	0	0	0	0	5	8	2	4	7	5	d__Bacteria	Bacillota	c__Bacilli	o__Bacillales	f__Bacillaceae	g__Peribacillus	s__Peribacillus asahii_A
OTU1254	4	1	9	3	2	2	0	0	0	0	0	0	d__Bacteria	Bacillota	c__Clostridia	o__Thermoanaerobacterales	f__Thermoanaerobacteraceae	g__Calderihabitans	s__Calderihabitans maritimus
OTU1255	2	1	2	3	0	9	8	2	5	9	0	3	d__Bacteria	Planctomycetota	c__Planctomycetia	o__Pirellulales	f__Pirellulaceae	g__Pirellula	s__Pirellula staleyi
OTU1256	0	0	0	0	0	0	11	2	6	5	14	9	d__Bacteria	Planctomycetota	c__Planctomycetia	o__Pirellulales	f__Pirellulaceae	g__Pirellula	s__Pirellula staleyi
OTU1257	11	19	12	4	0	5	0	0	0	0	0	0	d__Bacteria	Pseudomonadota	c__BetaPseudomonadota	o__Burkholderiales	f__Burkholderiaceae	g__Paraburkholderia	s__Paraburkholderia tropica
OTU1258	0	0	0	0	0	0	7	14	10	4	8	5	d__Bacteria	Pseudomonadota	c__BetaPseudomonadota	o__Nitrosomonadales	f__Sterolibacteriaceae	g__Denitratisoma	s__Denitratisoma sp007833355
OTU1259	9	1	6	6	8	12	0	0	0	0	0	0	d__Bacteria	Chloroflexota	c__Anaerolineae	o__Anaerolineales	f__Anaerolineaceae	g__Bellilinea	s__Bellilinea caldifistulae
OTU1260	0	2	0	0	0	0	6	4	4	3	4	4	d__Bacteria	Pseudomonadota	c__GammaPseudomonadota	o__Xanthomonadales	f__Xanthomonadaceae	g__Xanthomonas	s__Xanthomonas albilineans
OTU1261	0	0	0	0	0	0	3	10	3	10	6	7	d__Bacteria	Bacteroidota	c__Cytophagia	o__Cytophagales	f__Fulvivirgaceae	g__Ohtaekwangia	s__Ohtaekwangia koreensis
OTU1262	1	6	1	20	17	3	0	0	0	0	0	0	d__Bacteria	Pseudomonadota	c__AlphaPseudomonadota	o__Rhodospirillales	f__Rhodospirillaceae	g__Dongia	s__Dongia mobilis
OTU1263	0	0	0	0	0	0	12	5	1	0	0	2	d__Bacteria	Pseudomonadota	c__AlphaPseudomonadota	o__Sphingomonadales	f__Sphingomonadaceae	g__Sphingomonas	s__metagenome
OTU1264	0	0	0	0	0	0	6	7	6	5	3	9	d__Bacteria	Acidobacteriota	c__Vicinamibacteria	o__norank	f__Vicinamibacteraceae	g__Luteitalea	s__Luteitalea pratensis
OTU1265	0	0	0	0	0	0	12	5	5	8	4	8	d__Bacteria	Acidobacteriota	c__Vicinamibacteria	o__norank	f__Vicinamibacteraceae	g__Luteitalea	s__Luteitalea pratensis
OTU1266	6	1	4	5	3	7	0	0	0	0	0	0	d__Bacteria	Actinomycetota	c__Rubrobacteria	o__Gaiellales	f__Gaiellaceae	g__Gaiella	s__Gaiella occulta
OTU1267	0	0	0	0	0	0	4	4	1	14	5	7	d__Bacteria	Chlamydiota	c__Chlamydiotae	o__Chlamydiotales	f__Chlamydiota subdivision 3	g__Pedosphaera	s__Pedosphaera parvula
OTU1268	4	1	4	0	6	2	0	0	0	0	0	0	d__Bacteria	Pseudomonadota	c__DeltaPseudomonadota	o__Myxococcales	f__Labilitrichaceae	g__Labilithrix	s__Labilithrix luteola
OTU1269	0	0	0	0	0	0	2	12	6	6	2	5	d__Bacteria	Acidobacteriota	c__Vicinamibacteria	o__norank	f__Vicinamibacteraceae	g__Luteitalea	s__Luteitalea pratensis
OTU1270	1	5	8	5	5	0	0	0	0	0	0	0	d__Bacteria	Acidobacteriota	c__Vicinamibacteria	o__norank	f__Vicinamibacteraceae	g__Luteitalea	s__Luteitalea pratensis
OTU1271	0	0	0	0	0	0	4	5	4	2	4	8	d__Bacteria	Armatimonadota	c__Fimbriimonadia	o__Fimbriimonadales	f__Fimbriimonadaceae	g__Fimbriimonas	s__Fimbriimonas sp903927025
OTU1272	0	0	0	0	0	0	8	7	4	8	5	13	d__Bacteria	Bacteroidota	c__Cytophagia	o__Cytophagales	f__Hymenobacteraceae	g__Adhaeribacter	s__uncultured soil bacterium
OTU1274	4	1	3	3	21	9	0	0	0	0	0	0	d__Bacteria	Pseudomonadota	c__BetaPseudomonadota	o__Burkholderiales	f__Burkholderiaceae	g__Cupriavidus	s__Cupriavidus plantarum
OTU1275	0	0	0	0	0	0	5	8	5	8	11	2	d__Bacteria	Pseudomonadota	c__GammaPseudomonadota	o__Pseudomonadales	f__Pseudomonadaceae	g__Pseudomonas
OTU1276	0	0	0	0	0	0	12	19	10	8	1	5	d__Bacteria	Bacteroidota	c__Flavobacteriia	o__Flavobacteriales	f__Flavobacteriaceae	g__Flavobacterium	s__Flavobacterium sp002797935
OTU1277	1	4	7	3	7	8	0	0	0	0	0	0	d__Bacteria	Planctomycetota	c__Phycisphaerae	o__Tepidisphaerales	f__Tepidisphaeraceae	g__Tepidisphaera	s__uncultured bacterium
OTU1278	0	10	3	2	5	9	0	0	0	0	0	0	d__Bacteria	Acidobacteriota	c__Acidobacteriia	o__Acidobacteriotales	f__Acidobacteriotaceae	g__Candidatus Koribacter	s__uncultured bacterium
OTU1279	2	7	11	11	13	4	0	0	0	0	0	0	d__Bacteria	Chlamydiota	c__Chlamydiotae	o__Chlamydiotales	f__Chlamydiota subdivision 3	g__Pedosphaera	s__uncultured Chlamydiota bacterium
OTU1280	0	0	0	0	0	0	3	3	7	15	7	4	d__Bacteria	Bacteroidota	c__Chitinophagia	o__Chitinophagales	f__Chitinophagaceae	g__Flavihumibacter	s__Flavihumibacter stibioxidans
OTU1281	0	0	0	0	0	0	4	2	6	3	6	11	d__Bacteria	Pseudomonadota	c__AlphaPseudomonadota	o__Rhodospirillales	f__Geminicoccaceae	g__Geminicoccus	s__Geminicoccus roseus
OTU1282	1	4	0	3	7	4	0	0	1	1	2	0	d__Bacteria	Bacteroidota	c__Chitinophagia	o__Chitinophagales	f__Chitinophagaceae	g__Flavitalea	s__uncultured bacterium
OTU1283	0	0	0	0	0	0	8	4	7	5	6	12	d__Bacteria	Chlamydiota	c__Chlamydiotae	o__Chlamydiotales	f__Chlamydiotaceae	g__Roseimicrobium	s__Roseimicrobium sp011044495
OTU1284	5	1	3	3	5	4	0	0	0	0	0	0	d__Bacteria	Chlamydiota	c__Chlamydiotae	o__Chlamydiotales	f__Chlamydiota subdivision 3	g__Pedosphaera
OTU1285	0	0	0	0	0	0	10	12	2	9	10	6	d__Bacteria	Pseudomonadota	c__GammaPseudomonadota	o__Pseudomonadales	f__Pseudomonadaceae	g__Pseudomonas	s__Pseudomonas aeruginosa
OTU1286	7	1	3	7	6	4	0	0	1	0	0	0	d__Bacteria	Pseudomonadota	c__AlphaPseudomonadota	o__Hyphomicrobiales	f__Xanthobacteraceae	g__Pseudolabrys	s__uncultured bacterium
OTU1287	0	0	0	0	0	0	1	1	9	1	3	1	d__Bacteria	Pseudomonadota	c__BetaPseudomonadota	o__Burkholderiales	f__Alcaligenaceae	g__Azohydromonas	s__Azohydromonas australica
OTU1288	0	0	0	1	0	0	9	18	10	6	3	5	d__Bacteria	Pseudomonadota	c__GammaPseudomonadota	o__Cellvibrionales	f__Cellvibrionaceae	g__Cellvibrio	s__Cellvibrio sp002007605
OTU1289	10	1	0	6	0	2	0	0	0	0	0	0	d__Bacteria	Bacteroidota	c__Chitinophagia	o__Chitinophagales	f__Chitinophagaceae	g__Segetibacter	s__Segetibacter koreensis
OTU1290	0	0	0	0	0	0	3	7	12	7	3	8	d__Bacteria	Chlamydiota	c__Spartobacteria	o__norank	f__norank	g__Candidatus Xiphinematobacter	s__uncultured bacterium
OTU1291	0	0	0	0	0	0	7	8	14	3	6	6	d__Bacteria	Bacteroidota	c__Chitinophagia	o__Chitinophagales	f__Chitinophagaceae	g__Flavisolibacter	s__Flavisolibacter sp013327885
OTU1292	3	1	2	0	0	9	4	2	2	4	2	5	d__Bacteria	Bacillota	c__Bacilli	o__Bacillales	f__Bacillaceae	g__Alkalihalobacillus	s__Alkalihalobacillus trypoxylicola
OTU1293	19	1	0	0	13	0	1	12	0	17	0	0	d__Bacteria	Bacillota	c__Clostridia	o__Eubacteriales	f__Lachnospiraceae	g__Blautia	s__Blautia sp003287895
OTU1294	0	0	2	1	0	0	0	0	1	0	0	5	d__Bacteria	Pseudomonadota	c__DeltaPseudomonadota	o__Myxococcales	f__Polyangiaceae	g__Polyangium
OTU1295	0	3	4	6	12	3	1	13	7	0	1	0	d__Bacteria	Pseudomonadota	c__GammaPseudomonadota	o__Pseudomonadales	f__Moraxellaceae	g__Acinetobacter	s__Acinetobacter junii
OTU1296	8	5	2	12	8	5	0	0	0	0	0	0	d__Bacteria	Chlamydiota	c__Spartobacteria	o__Chthoniobacterales	f__Chthoniobacteraceae	g__Chthoniobacter	s__Chthoniobacter flavus
OTU1297	0	0	0	0	0	0	8	3	1	2	2	4	d__Bacteria	Acidobacteriota	c__Blastocatellia	o__Blastocatellales	f__Blastocatellaceae	g__Aridibacter	s__uncultured bacterium
OTU1298	0	0	1	0	4	3	0	0	0	0	0	0	d__Bacteria	Actinomycetota	c__Actinomycetia	o__Streptomycetales	f__Streptomycetaceae	g__Streptomyces	s__Streptomyces griseoviridis_A
OTU1299	0	1	0	0	0	0	6	7	7	0	7	2	d__Bacteria	Bacillota	c__Bacilli	o__Bacillales	f__Bacillaceae	g__Rossellomorea	s__Rossellomorea marisflavi_A
OTU1300	0	0	0	0	0	0	3	3	4	12	2	6	d__Bacteria	Acidobacteriota	c__Vicinamibacteria	o__norank	f__Vicinamibacteraceae	g__Luteitalea	s__Luteitalea pratensis
OTU1301	3	0	2	3	1	1	0	0	7	2	3	7	d__Bacteria	Acidobacteriota	c__Acidobacteriia	o__Bryobacterales	f__Solibacteraceae	g__Candidatus Solibacter	s__Solibacter usitatus
OTU1302	0	0	0	0	0	0	3	8	10	5	4	10	d__Bacteria	Acidobacteriota	c__Vicinamibacteria	o__norank	f__Vicinamibacteraceae	g__Luteitalea	s__uncultured bacterium
OTU1303	0	0	1	0	0	0	14	7	6	7	0	11	d__Bacteria	Pseudomonadota	c__AlphaPseudomonadota	o__Sphingomonadales	f__Sphingomonadaceae	g__Sphingomonas	s__uncultured bacterium
OTU1304	2	1	0	2	3	0	1	9	8	3	4	3	d__Bacteria	Acidobacteriota	c__Vicinamibacteria	o__norank	f__Vicinamibacteraceae	g__Vicinamibacter
OTU1305	0	0	0	0	0	0	2	8	1	12	8	8	d__Bacteria	Chloroflexota	c__Anaerolineae	o__Anaerolineales	f__Anaerolineaceae	g__Flexilinea	s__Flexilinea flocculi
OTU1307	1	0	3	1	1	0	3	2	2	0	1	8	d__Bacteria	Bacillota	c__Bacilli	o__Bacillales	f__Bacillaceae	g__Massilibacterium	s__Massilibacterium senegalense
OTU1308	0	0	0	0	0	0	8	2	4	8	5	7	d__Bacteria	Pseudomonadota	c__GammaPseudomonadota	o__Xanthomonadales	f__Xanthomonadaceae	g__Xanthomonas	s__Xanthomonas albilineans
OTU1309	1	2	2	0	0	2	0	1	0	0	0	0	d__Bacteria	Pseudomonadota	c__DeltaPseudomonadota	o__Myxococcales	f__Myxococcaceae	g__Myxococcus	s__Myxococcus fulvus
OTU1310	0	0	0	0	0	0	0	0	10	9	5	5	d__Bacteria	Planctomycetota	c__Planctomycetia	o__Pirellulales	f__Pirellulaceae	g__Pirellula	s__uncultured bacterium
OTU1311	1	4	4	4	4	0	0	0	0	0	0	0	d__Bacteria	Pseudomonadota	c__AlphaPseudomonadota	o__Sphingomonadales	f__Sphingomonadaceae	g__Sphingomonas
OTU1312	0	0	0	0	0	0	3	11	14	4	1	6	d__Bacteria	Bacteroidota	c__Chitinophagia	o__Chitinophagales	f__Chitinophagaceae	g__Paracnuella	s__Paracnuella aquatica
OTU1313	3	6	8	5	5	11	0	0	0	0	0	0	d__Bacteria	Pseudomonadota	c__BetaPseudomonadota	o__Burkholderiales	f__Burkholderiaceae	g__Caballeronia	s__Caballeronia zhejiangensis
OTU1314	2	3	1	2	0	2	2	1	3	2	1	3	d__Bacteria	Pseudomonadota	c__GammaPseudomonadota	o__Pseudomonadales	f__Moraxellaceae	g__Acinetobacter	s__Acinetobacter baumannii
OTU1315	2	0	0	0	2	4	0	0	2	0	0	0	d__Bacteria	Actinomycetota	c__Actinomycetia	o__Frankiales	f__Frankiaceae	g__Frankia	s__Frankia coriariae
OTU1316	0	6	7	13	4	3	0	0	0	0	0	0	d__Bacteria	Chlamydiota	c__Chlamydiotae	o__Chlamydiotales	f__Chlamydiota subdivision 3	g__Pedosphaera	s__Pedosphaera parvula
OTU1317	0	0	0	0	0	0	11	4	4	9	5	21	d__Bacteria	Pseudomonadota	c__DeltaPseudomonadota	o__Myxococcales	f__Archangiaceae	g__Stigmatella	s__Stigmatella aurantiaca_A
OTU1318	5	2	0	5	10	3	0	0	0	0	0	0	d__Bacteria	Acidobacteriota	c__Acidobacteriia	o__Acidobacteriotales	f__Acidobacteriotaceae	g__Candidatus Koribacter	s__uncultured bacterium
OTU1319	0	7	2	0	4	6	0	0	1	0	0	0	d__Bacteria	Pseudomonadota	c__BetaPseudomonadota	o__Burkholderiales	f__Alcaligenaceae	g__Azohydromonas	s__Azohydromonas australica
OTU1320	0	0	0	0	0	0	9	4	3	4	12	8	d__Bacteria	Gemmatimonadota	c__Longimicrobia	o__Longimicrobiales	f__Longimicrobiaceae	g__Longimicrobium	s__Longimicrobium terrae
OTU1321	2	0	0	0	3	4	2	0	1	1	4	4	d__Bacteria	Bacillota	c__Bacilli	o__Bacillales	f__Paenibacillaceae	g__Paenibacillus	s__Paenibacillus amylolyticus_B
OTU1322	0	0	0	0	0	0	0	0	1	0	0	0	d__Bacteria	Pseudomonadota	c__GammaPseudomonadota	o__Enterobacterales	f__Enterobacteriaceae	g__Citrobacter	s__Citrobacter werkmanii
OTU1323	0	2	0	0	0	0	3	7	2	4	14	0	d__Bacteria	Bacillota	c__Bacilli	o__Bacillales	f__Bacillaceae	g__Fredinandcohnia	s__Ferdinandcohnia sinesaloumensis
OTU1324	0	0	3	0	0	0	5	9	3	6	9	7	d__Bacteria	Acidobacteriota	c__Vicinamibacteria	o__norank	f__Vicinamibacteraceae	g__Luteitalea	s__Luteitalea pratensis
OTU1325	7	16	2	0	14	7	0	0	0	0	0	0	d__Bacteria	Pseudomonadota	c__DeltaPseudomonadota	o__Myxococcales	f__norank	g__Minicystis	s__Minicystis rosea
OTU1326	7	1	9	14	2	11	0	0	0	0	1	0	d__Bacteria	Acidobacteriota	c__Acidobacteriia	o__Bryobacterales	f__Solibacteraceae	g__Candidatus Solibacter	s__Solibacter usitatus
OTU1327	8	0	0	0	0	5	8	3	3	0	4	0	d__Bacteria	Pseudomonadota	c__BetaPseudomonadota	o__Burkholderiales	f__Comamonadaceae	g__Comamonas	s__Comamonas testosteroni_F
OTU1328	0	0	0	0	0	0	1	0	1	17	8	3	d__Bacteria	Chlamydiota	c__Chlamydiotae	o__Chlamydiotales	f__Chlamydiotaceae	g__Haloferula	s__Haloferula sp012913485
OTU1329	0	0	2	0	0	1	8	2	3	8	2	4	d__Bacteria	Planctomycetota	c__Planctomycetia	o__Planctomycetales	f__Planctomycetaceae	g__Schlesneria	s__Schlesneria sp903904835
OTU1330	4	8	10	6	3	9	0	0	0	0	0	0	d__Bacteria	Chlamydiota	c__Chlamydiotae	o__Chlamydiotales	f__Chlamydiota subdivision 3
OTU1331	0	0	0	0	0	0	4	10	6	11	9	5	d__Bacteria	Chloroflexota	c__Anaerolineae	o__Anaerolineales	f__Anaerolineaceae	g__Ornatilinea	s__Ornatilinea apprima
OTU1332	0	0	1	0	0	0	10	1	7	13	6	7	d__Bacteria	Bacteroidota	c__Chitinophagia	o__Chitinophagales	f__Chitinophagaceae	g__Flaviaesturariibacter	s__Flaviaesturariibacter sp004337505
OTU1333	0	0	0	0	0	0	6	2	3	1	0	1	d__Bacteria	Pseudomonadota	c__AlphaPseudomonadota	o__Sphingomonadales	f__Erythrobacteraceae	g__Altererythrobacter	s__uncultured bacterium
OTU1334	0	0	0	0	0	0	9	3	8	3	1	4	d__Bacteria	Pseudomonadota	c__BetaPseudomonadota	o__Burkholderiales	f__norank	g__Methylibium	s__Methylibium petroleiphilum
OTU1335	0	0	0	0	0	0	4	2	8	9	5	12	d__Bacteria	Pseudomonadota	c__DeltaPseudomonadota	o__Myxococcales	f__Kofleriaceae	g__Haliangium	s__Haliangium ochraceum
OTU1336	0	3	7	5	1	32	0	0	0	0	0	0	d__Bacteria	Pseudomonadota	c__DeltaPseudomonadota	o__Myxococcales	f__Kofleriaceae	g__Haliangium	s__Haliangium ochraceum
OTU1337	0	0	0	0	0	0	1	10	15	5	1	8	d__Bacteria	Pseudomonadota	c__AlphaPseudomonadota	o__Hyphomicrobiales	f__Rhizobiaceae	g__Neorhizobium	s__Neorhizobium huautlense
OTU1338	0	0	0	0	0	1	5	9	6	0	1	0	d__Bacteria	Pseudomonadota	c__BetaPseudomonadota	o__Rhodocyclales	f__Azonexaceae	g__Azonexus	s__Azonexus denitrificans
OTU1339	0	0	4	5	3	4	0	1	2	4	3	0	d__Bacteria	Pseudomonadota	c__AlphaPseudomonadota	o__Caulobacterales	f__Caulobacteraceae	g__Caulobacter	s__Caulobacter flavus
OTU1340	8	4	3	4	0	4	0	0	0	0	0	0	d__Bacteria	Pseudomonadota	c__BetaPseudomonadota	o__Burkholderiales	f__norank	g__Ideonella
OTU1341	14	11	1	7	4	1	0	0	0	0	0	0	d__Bacteria	Chlamydiota	c__Chlamydiotae	o__Chlamydiotales	f__Chlamydiota subdivision 3	g__Pedosphaera	s__uncultured bacterium
OTU1342	0	4	2	8	1	1	0	0	0	0	0	0	d__Bacteria	Pseudomonadota	c__BetaPseudomonadota	o__Burkholderiales	f__Comamonadaceae	g__Pelomonas
OTU1343	4	2	6	3	10	5	0	0	0	0	0	0	d__Bacteria	Acidobacteriota	c__Vicinamibacteria	o__norank	f__Vicinamibacteraceae	g__Luteitalea	s__Luteitalea pratensis
OTU1344	4	8	3	3	4	4	0	0	0	0	0	0	d__Bacteria	Acidobacteriota	c__Vicinamibacteria	o__norank	f__Vicinamibacteraceae	g__Luteitalea	s__Luteitalea pratensis
OTU1345	7	3	5	14	4	2	0	0	0	0	0	0	d__Bacteria	Acidobacteriota	c__Blastocatellia	o__Blastocatellales	f__Blastocatellaceae	g__Stenotrophobacter	s__uncultured bacterium
OTU1346	0	3	5	2	0	2	0	0	0	0	0	0	d__Bacteria	Pseudomonadota	c__AlphaPseudomonadota	o__Hyphomicrobiales	f__Rhizobiaceae	g__Ensifer	s__Ensifer adhaerens
OTU1347	0	5	2	0	3	1	3	0	4	1	1	2	d__Bacteria	Bacillota	c__Bacilli	o__Bacillales	f__Bacillaceae	g__Bacillus	s__Bacillus altitudinis
OTU1348	10	7	4	9	12	6	0	0	0	0	0	0	d__Bacteria	Chlamydiota	c__Spartobacteria	o__Chthoniobacterales	f__Chthoniobacteraceae	g__Candidatus Udaeobacter	s__Udaeobacter sp003218885
OTU1349	1	2	0	11	13	6	0	0	0	0	0	0	d__Bacteria	Gemmatimonadota	c__Gemmatimonadota	o__Gemmatimonadales	f__Gemmatimonadaceae	g__Gemmatirosa	s__Gemmatirosa kalamazoonesis
OTU1350	5	4	15	10	0	12	0	0	0	0	0	0	d__Bacteria	Candidatus Melainabacteria	c__norank	o__Vampirovibrionales	f__norank	g__Vampirovibrio
OTU1351	0	0	0	0	0	0	0	3	1	3	1	4	d__Bacteria	Pseudomonadota	c__AlphaPseudomonadota	o__Sphingomonadales	f__Sphingomonadaceae	g__Novosphingobium	s__Novosphingobium sp005145025
OTU1352	0	0	0	0	0	0	5	9	3	0	0	3	d__Bacteria	Pseudomonadota	c__AlphaPseudomonadota	o__Sphingomonadales	f__Sphingomonadaceae	g__Sphingobium	s__Sphingobium sp000283515
OTU1353	0	0	0	0	0	0	2	8	15	8	6	7	d__Bacteria	Pseudomonadota	c__AlphaPseudomonadota	o__Hyphomicrobiales	f__Methylobacteriaceae	g__Microvirga	s__Microvirga sp003151255
OTU1354	0	0	2	0	0	0	6	4	8	10	11	1	d__Bacteria	Acidobacteriota	c__Vicinamibacteria	o__norank	f__Vicinamibacteraceae	g__Luteitalea	s__Luteitalea pratensis
OTU1355	7	8	6	8	0	12	0	0	0	0	0	0	d__Bacteria	Armatimonadota	c__Chthonomonadetes	o__Chthonomonadales	f__Chthonomonadaceae	g__Chthonomonas	s__Chthonomonas calidirosea
OTU1356	0	1	0	0	0	0	4	2	9	9	2	7	d__Bacteria	Chlamydiota	c__Chlamydiotae	o__Chlamydiotales	f__Chlamydiota subdivision 3	g__Pedosphaera	s__metagenome
OTU1357	1	0	2	0	3	0	3	0	10	2	5	2	d__Bacteria	Planctomycetota	c__Planctomycetia	o__Pirellulales	f__Pirellulaceae	g__Pirellula	s__uncultured bacterium
OTU1358	14	0	8	6	16	6	0	0	0	0	0	0	d__Bacteria	Pseudomonadota	c__GammaPseudomonadota	o__norank	f__norank	g__Acidibacter	s__uncultured gamma proteobacterium
OTU1359	10	3	1	0	2	1	0	3	0	0	0	0	d__Bacteria	Planctomycetota	c__Planctomycetia	o__Gemmatales	f__Gemmataceae	g__Fimbriiglobus	s__Fimbriiglobus ruber
OTU1360	0	0	1	2	0	0	5	0	2	3	3	2	d__Bacteria	Pseudomonadota	c__AlphaPseudomonadota	o__Rhodospirillales	f__Rhodospirillaceae	g__Dongia	s__Dongia mobilis
OTU1361	0	0	0	0	0	0	8	9	2	13	9	3	d__Bacteria	Pseudomonadota	c__DeltaPseudomonadota	o__Desulfuromonadales	f__Geobacteraceae
OTU1362	0	0	0	0	0	0	5	2	0	2	1	0	d__Bacteria	Pseudomonadota	c__BetaPseudomonadota	o__Burkholderiales	f__Burkholderiaceae	g__Paucimonas	s__Paucimonas sp004114795
OTU1363	1	3	8	0	15	9	0	0	0	0	1	0	d__Bacteria	Bacillota	c__Bacilli	o__Lactobacillales	f__Lactobacillaceae	g__Lactobacillus	s__Lactobacillus amylovorus
OTU1364	3	1	6	6	3	6	2	0	1	0	1	3	d__Bacteria	Pseudomonadota	c__BetaPseudomonadota	o__Rhodocyclales	f__Rhodocyclaceae	g__Rhodocyclus	s__Rhodocyclus tenuis_A
OTU1365	0	0	0	0	0	0	6	2	4	8	4	10	d__Bacteria	Acidobacteriota	c__Vicinamibacteria	o__norank	f__Vicinamibacteraceae	g__Luteitalea	s__Luteitalea pratensis
OTU1366	0	0	0	0	0	0	1	9	8	11	16	13	d__Bacteria	Chlamydiota	c__Chlamydiotae	o__Chlamydiotales	f__Chlamydiota subdivision 3	g__Pedosphaera	s__Pedosphaera parvula
OTU1367	0	1	1	4	2	1	0	0	0	0	0	0	d__Bacteria	Pseudomonadota	c__AlphaPseudomonadota	o__Sphingomonadales	f__Sphingomonadaceae	g__Novosphingobium	s__uncultured bacterium
OTU1368	2	3	0	0	0	0	3	3	4	0	0	0	d__Bacteria	Pseudomonadota	c__BetaPseudomonadota	o__Burkholderiales	f__norank	g__Rubrivivax	s__Rubrivivax benzoatilyticus
OTU1369	0	0	0	0	0	0	2	3	7	13	4	1	d__Bacteria	Bacteroidota	c__Cytophagia	o__Cytophagales	f__Fulvivirgaceae	g__Chryseolinea	s__Chryseolinea soli
OTU1370	0	0	0	4	0	1	2	6	7	1	1	1	d__Bacteria	Pseudomonadota	c__BetaPseudomonadota	o__Rhodocyclales	f__Azonexaceae	g__Azonexus	s__Azonexus denitrificans
OTU1371	4	1	4	11	7	2	0	0	0	0	0	0	d__Bacteria	Pseudomonadota	c__AlphaPseudomonadota	o__Rhodospirillales	f__Rhodospirillaceae	g__Hypericibacter	s__Hypericibacter adhaerens
OTU1372	0	0	0	0	1	0	3	2	1	3	2	7	d__Bacteria	Pseudomonadota	c__DeltaPseudomonadota	o__Myxococcales	f__Nannocystaceae	g__Nannocystis	s__Nannocystis exedens
OTU1373	0	0	0	0	0	0	10	5	5	6	8	10	d__Bacteria	Acidobacteriota	c__Vicinamibacteria	o__norank	f__Vicinamibacteraceae	g__Luteitalea	s__Luteitalea pratensis
OTU1374	5	7	15	7	2	1	0	0	0	0	0	0	d__Bacteria	Bacteroidota	c__Chitinophagia	o__Chitinophagales	f__Chitinophagaceae	g__Edaphobaculum
OTU1375	0	0	0	0	0	0	0	5	7	3	16	1	d__Bacteria	Acidobacteriota	c__Vicinamibacteria	o__norank	f__Vicinamibacteraceae	g__Luteitalea	s__uncultured bacterium
OTU1376	2	6	1	1	0	0	1	0	0	0	0	0	d__Bacteria	Bacillota	c__Bacilli	o__Bacillales	f__Bacillaceae	g__Neobacillus	s__Neobacillus sp900177675
OTU1377	1	6	5	12	4	2	0	0	0	0	0	0	d__Bacteria	Acidobacteriota	c__Blastocatellia	o__Blastocatellales	f__Pyrinomonadaceae	g__Pyrinomonas	s__Pyrinomonas methylaliphatogenes
OTU1378	0	0	2	8	4	0	0	0	0	0	0	0	d__Bacteria	Pseudomonadota	c__BetaPseudomonadota	o__Burkholderiales	f__norank	g__Rubrivivax	s__Rubrivivax gelatinosus_A
OTU1379	0	0	0	0	0	0	9	7	0	12	12	3	d__Bacteria	Bacteroidota	c__Cytophagia	o__Cytophagales	f__Fulvivirgaceae	g__Chryseolinea	s__Chryseolinea soli
OTU1380	7	12	21	5	7	5	0	0	0	0	0	0	d__Bacteria	Pseudomonadota	c__DeltaPseudomonadota	o__Desulfuromonadales	f__Geobacteraceae	g__Geobacter	s__uncultured bacterium
OTU1381	0	0	0	0	0	0	1	6	10	6	5	7	d__Bacteria	Chlamydiota	c__Chlamydiotae	o__Chlamydiotales	f__Chlamydiota subdivision 3	g__Pedosphaera	s__uncultured Chlamydiota bacterium
OTU1382	10	6	3	3	7	1	0	0	0	0	0	0	d__Bacteria	Chlamydiota	c__Chlamydiotae	o__Chlamydiotales	f__Chlamydiota subdivision 3	g__Pedosphaera	s__uncultured bacterium
OTU1383	0	0	1	5	0	0	3	2	3	3	1	2	d__Bacteria	Actinomycetota	c__Actinomycetia	o__Streptomycetales	f__Streptomycetaceae	g__Streptomyces	s__Streptomyces hawaiiensis
OTU1384	1	0	5	5	0	0	0	0	0	0	0	1	d__Bacteria	Pseudomonadota	c__DeltaPseudomonadota	o__Myxococcales	f__Archangiaceae	g__Archangium	s__Archangium violaceum
OTU1385	4	12	3	11	2	10	0	0	0	0	0	0	d__Bacteria	Acidobacteriota	c__Acidobacteriia	o__Acidobacteriotales	f__Acidobacteriotaceae	g__Candidatus Koribacter	s__uncultured bacterium
OTU1386	0	2	0	3	5	8	0	0	0	0	0	0	d__Bacteria	Actinomycetota	c__Rubrobacteria	o__Gaiellales	f__Gaiellaceae	g__Gaiella	s__Gaiella occulta
OTU1387	0	0	0	0	0	0	11	5	10	5	2	7	d__Bacteria	Pseudomonadota	c__GammaPseudomonadota	o__Chromatiales	f__Ectothiorhodospiraceae	g__Thioalbus	s__Thioalbus denitrificans
OTU1388	0	0	0	0	2	2	3	0	2	12	9	10	d__Bacteria	Planctomycetota	c__Planctomycetia	o__Gemmatales	f__Gemmataceae	g__Gemmata	s__Gemmata massiliana
OTU1389	2	1	5	0	2	1	0	0	0	0	0	0	d__Bacteria	Actinomycetota	c__Rubrobacteria	o__Gaiellales	f__Gaiellaceae	g__Gaiella	s__Gaiella occulta
OTU1390	0	0	0	0	0	0	2	1	7	4	2	9	d__Bacteria	Gemmatimonadota	c__Gemmatimonadota	o__Gemmatimonadales	f__Gemmatimonadaceae	g__Gemmatirosa	s__Gemmatirosa kalamazoonesis
OTU1391	6	4	6	6	4	1	0	0	0	0	0	0	d__Bacteria	Pseudomonadota	c__AlphaPseudomonadota	o__Caulobacterales	f__Caulobacteraceae	g__Phenylobacterium	s__uncultured bacterium
OTU1392	26	0	0	0	1	6	1	1	0	0	13	0	d__Bacteria	Bacillota	c__Clostridia	o__Eubacteriales	f__Lachnospiraceae	g__Muricomes	s__Muricomes contortus_B
OTU1393	6	0	1	12	6	17	0	0	0	0	0	0	d__Bacteria	Acidobacteriota	c__Acidobacteriia	o__Acidobacteriotales	f__Acidobacteriotaceae	g__Candidatus Koribacter	s__uncultured Acidobacteriota bacterium
OTU1394	0	0	0	0	0	0	1	6	3	7	12	1	d__Bacteria	Candidatus Tectomicrobia	c__norank	o__norank	f__norank	g__Candidatus Entotheonella	s__uncultured bacterium
OTU1395	2	2	4	5	0	4	0	0	0	0	0	0	d__Bacteria	Pseudomonadota	c__GammaPseudomonadota	o__Xanthomonadales	f__Rhodanobacteraceae	g__Rhodanobacter	s__uncultured bacterium
OTU1396	1	1	3	1	0	0	0	0	0	0	0	0	d__Bacteria	Actinomycetota	c__Actinomycetia	o__Micrococcales	f__Intrasporangiaceae	g__Janibacter	s__Janibacter melonis
OTU1397	8	8	17	0	7	8	0	0	0	0	0	0	d__Bacteria	Bacteroidota	c__Sphingobacteriia	o__Sphingobacteriales	f__Sphingobacteriaceae	g__Mucilaginibacter	s__Mucilaginibacter ginsenosidivorans
OTU1398	0	0	0	0	0	0	5	5	9	5	8	12	d__Bacteria	Pseudomonadota	c__GammaPseudomonadota	o__Nevskiales	f__Steroidobacteraceae	g__Steroidobacter
OTU1399	0	0	0	0	0	0	7	9	8	4	13	10	d__Bacteria	Planctomycetota	c__Planctomycetia	o__Isosphaerales	f__Isosphaeraceae	g__Singulisphaera	s__Singulisphaera acidiphila
OTU1400	0	0	0	0	0	0	7	1	3	4	8	6	d__Bacteria
OTU1401	0	2	0	0	0	0	11	17	2	9	0	5	d__Bacteria	Acidobacteriota	c__Blastocatellia	o__Blastocatellales	f__Blastocatellaceae	g__Stenotrophobacter	s__uncultured bacterium
OTU1402	4	16	1	6	8	17	0	0	0	0	0	0	d__Bacteria	Planctomycetota	c__Planctomycetia	o__Gemmatales	f__Gemmataceae	g__Gemmata	s__Gemmata massiliana
OTU1403	0	0	0	0	0	0	4	3	6	13	5	10	d__Bacteria	Cyanobacteriota	c__norank	o__Synechococcales	f__Prochlorotrichaceae	g__Nodosilinea	s__Nodosilinea sp003017855
OTU1404	0	0	0	0	0	0	12	9	6	11	2	8	d__Bacteria	Bacteroidota	c__Cytophagia	o__Cytophagales	f__Hymenobacteraceae	g__Pontibacter	s__Pontibacter pudoricolor
OTU1405	0	0	0	0	0	0	8	0	6	0	8	11	d__Bacteria	Actinomycetota	c__Actinomycetia	o__Streptomycetales	f__Streptomycetaceae	g__Streptomyces	s__Streptomyces chartreusis
OTU1406	9	2	2	0	7	4	0	0	0	0	0	0	d__Bacteria	Gemmatimonadota	c__Gemmatimonadota	o__Gemmatimonadales	f__Gemmatimonadaceae	g__Gemmatirosa	s__Gemmatirosa kalamazoonesis
OTU1407	2	7	5	5	3	9	0	0	0	0	0	0	d__Bacteria	Pseudomonadota	c__AlphaPseudomonadota	o__Sphingomonadales	f__Sphingomonadaceae	g__Sphingomonas	s__Sphingomonas sp.
OTU1408	0	6	9	3	0	6	0	0	0	0	0	0	d__Bacteria	Chlamydiota	c__Chlamydiotae	o__Chlamydiotales	f__Chlamydiota subdivision 3	g__Pedosphaera	s__uncultured bacterium
OTU1409	0	0	0	0	0	0	6	14	5	10	2	6	d__Bacteria	Pseudomonadota	c__AlphaPseudomonadota	o__Sphingomonadales	f__Sphingomonadaceae	g__Sphingomicrobium
OTU1410	0	0	0	0	0	0	2	2	1	15	9	10	d__Bacteria	Pseudomonadota	c__AlphaPseudomonadota	o__Rhodospirillales	f__Rhodospirillaceae	g__Ferrovibrio	s__uncultured bacterium
OTU1411	0	5	7	2	11	6	0	0	0	0	1	0	d__Bacteria	Acidobacteriota	c__Acidobacteriia	o__Bryobacterales	f__Solibacteraceae	g__Candidatus Solibacter	s__Solibacter usitatus
OTU1412	0	0	0	0	0	0	0	1	10	6	2	7	d__Bacteria	Pseudomonadota	c__BetaPseudomonadota	o__Burkholderiales	f__Burkholderiaceae	g__Cupriavidus	s__Cupriavidus nantongensis
OTU1413	1	5	4	8	13	18	0	0	0	0	0	0	d__Bacteria	Pseudomonadota	c__GammaPseudomonadota	o__Legionellales	f__Legionellaceae	g__Tatlockia	s__Tatlockia hackeliae
OTU1414	0	0	0	0	0	0	12	14	6	9	5	6	d__Bacteria	Pseudomonadota	c__GammaPseudomonadota	o__Xanthomonadales	f__Xanthomonadaceae	g__Arenimonas	s__Arenimonas daejeonensis
OTU1415	0	0	0	0	0	0	4	2	8	3	8	11	d__Bacteria	Bacteroidota	c__Chitinophagia	o__Chitinophagales	f__Chitinophagaceae	g__Chitinophaga	s__Chitinophaga sp.
OTU1416	0	0	0	0	0	0	8	6	6	2	5	3	d__Bacteria	Pseudomonadota	c__BetaPseudomonadota	o__Burkholderiales	f__norank	g__Rubrivivax	s__Rubrivivax gelatinosus_A
OTU1417	1	0	7	0	0	1	3	4	0	9	3	4	d__Bacteria	Bacillota	c__Bacilli	o__Bacillales	f__Bacillaceae	g__Niallia	s__Niallia taxi
OTU1418	0	0	0	0	1	0	2	3	7	1	5	15	d__Bacteria	Pseudomonadota	c__AlphaPseudomonadota	o__Rhodospirillales	f__Azospirillaceae	g__Skermanella	s__Skermanella pratensis
OTU1419	2	1	14	0	0	4	0	0	0	0	0	0	d__Bacteria	Planctomycetota	c__Planctomycetia	o__Pirellulales	f__Pirellulaceae	g__Blastopirellula	s__uncultured bacterium
OTU1420	0	0	2	0	0	0	4	3	7	2	5	5	d__Bacteria	Bacillota	c__Bacilli	o__Bacillales	f__Bacillaceae	g__Peribacillus	s__Peribacillus asahii_A
OTU1421	0	0	0	0	0	0	9	10	2	2	4	2	d__Bacteria	Chlamydiota	c__Spartobacteria	o__Chthoniobacterales	f__Chthoniobacteraceae	g__Candidatus Udaeobacter	s__Udaeobacter sp003218885
OTU1422	2	2	1	0	9	5	0	0	0	0	0	0	d__Bacteria	Pseudomonadota	c__DeltaPseudomonadota	o__Myxococcales	f__Labilitrichaceae	g__Labilithrix	s__Labilithrix luteola
OTU1423	1	8	4	7	13	14	0	0	0	0	0	0	d__Bacteria	Pseudomonadota	c__AlphaPseudomonadota	o__Rhodospirillales	f__Rhodospirillaceae	g__Dongia	s__Dongia mobilis
OTU1424	0	0	0	0	0	0	5	9	7	1	4	0	d__Bacteria	Pseudomonadota	c__GammaPseudomonadota	o__Pseudomonadales	f__Pseudomonadaceae	g__Pseudomonas	s__Pseudomonas aeruginosa
OTU1425	0	0	0	0	0	0	10	3	2	6	3	5	d__Bacteria	Pseudomonadota	c__DeltaPseudomonadota	o__Myxococcales	f__norank	g__Minicystis	s__Minicystis rosea
OTU1426	2	2	3	8	12	5	0	0	0	0	0	0	d__Bacteria	Acidobacteriota	c__Vicinamibacteria	o__norank	f__Vicinamibacteraceae	g__Luteitalea	s__Luteitalea pratensis
OTU1427	3	3	8	4	1	0	0	0	0	0	0	0	d__Bacteria	Armatimonadota	c__Chthonomonadetes	o__Chthonomonadales	f__Chthonomonadaceae	g__Chthonomonas	s__Chthonomonas calidirosea
OTU1428	0	0	0	0	0	0	5	5	5	11	5	8	d__Bacteria	Pseudomonadota	c__BetaPseudomonadota	o__Burkholderiales	f__Oxalobacteraceae	g__Noviherbaspirillum	s__Noviherbaspirillum sp003591035
OTU1429	0	13	1	5	5	7	0	0	0	0	0	0	d__Bacteria	Pseudomonadota	c__BetaPseudomonadota	o__Burkholderiales	f__norank	g__Rhizobacter	s__Rhizobacter sp000800095
OTU1430	0	0	0	0	0	0	3	7	3	8	5	11	d__Bacteria	Acidobacteriota	c__Vicinamibacteria	o__norank	f__Vicinamibacteraceae	g__Luteitalea	s__Luteitalea pratensis
OTU1431	1	9	7	3	10	4	0	0	1	1	2	2	d__Bacteria	Pseudomonadota	c__AlphaPseudomonadota	o__Hyphomicrobiales	f__Bradyrhizobiaceae	g__Bradyrhizobium	s__Bradyrhizobium sp000026145
OTU1432	0	0	0	0	0	1	2	7	2	24	13	14	d__Bacteria	Candidatus Saccharibacteria	c__norank	o__norank	f__norank	g__Candidatus Saccharimonas	s__Saccharimonas aalborgensis
OTU1433	3	5	0	0	8	1	0	0	0	0	0	0	d__Bacteria	Acidobacteriota	c__Vicinamibacteria	o__norank	f__Vicinamibacteraceae	g__Luteitalea	s__Luteitalea pratensis
OTU1434	1	3	1	0	3	0	6	4	5	3	4	2	d__Bacteria	Acidobacteriota	c__Vicinamibacteria	o__norank	f__Vicinamibacteraceae	g__Luteitalea	s__Luteitalea pratensis
OTU1435	0	0	0	0	0	0	0	5	15	4	0	2	d__Bacteria	Pseudomonadota	c__DeltaPseudomonadota	o__Desulfuromonadales	f__Geobacteraceae	g__Geobacter	s__uncultured bacterium
OTU1436	0	5	19	16	7	7	0	0	0	0	0	0	d__Bacteria	Planctomycetota	c__Planctomycetia	o__Planctomycetales	f__Planctomycetaceae	g__Schlesneria	s__Schlesneria sp903904835
OTU1437	0	0	0	0	0	0	6	4	5	9	0	4	d__Bacteria	Acidobacteriota	c__Vicinamibacteria	o__norank	f__Vicinamibacteraceae	g__Luteitalea	s__Luteitalea pratensis
OTU1438	4	3	2	7	2	5	0	0	0	0	0	0	d__Bacteria	Acidobacteriota	c__Acidobacteriia	o__Bryobacterales	f__Solibacteraceae	g__Candidatus Solibacter	s__Solibacter usitatus
OTU1439	0	0	0	0	0	0	13	4	6	2	0	6	d__Bacteria	Pseudomonadota	c__BetaPseudomonadota	o__Rhodocyclales	f__Azonexaceae	g__Azonexus	s__Azonexus denitrificans
OTU1440	4	6	2	2	1	10	0	0	0	0	0	0	d__Bacteria	Pseudomonadota	c__AlphaPseudomonadota	o__Rhodospirillales	f__Rhodospirillaceae	g__Dongia	s__Dongia mobilis
OTU1441	1	0	0	0	0	0	4	8	11	2	4	6	d__Bacteria	Pseudomonadota	c__AlphaPseudomonadota	o__Rhodospirillales	f__Azospirillaceae	g__Skermanella	s__Skermanella pratensis
OTU1442	0	0	0	0	0	0	5	0	4	15	3	4	d__Bacteria	Acidobacteriota	c__Vicinamibacteria	o__norank	f__Vicinamibacteraceae	g__Luteitalea	s__Luteitalea pratensis
OTU1443	0	0	0	0	0	0	4	12	1	0	1	4	d__Bacteria	Pseudomonadota	c__BetaPseudomonadota	o__Rhodocyclales	f__Zoogloeaceae	g__Thauera	s__Thauera phenolivorans
OTU1444	0	0	0	0	0	0	2	3	8	7	15	5	d__Bacteria	Pseudomonadota	c__BetaPseudomonadota	o__Nitrosomonadales	f__Methylophilaceae	g__Methylotenera	s__Methylotenera sp000799735
OTU1445	0	0	0	0	0	0	1	12	6	4	6	6	d__Bacteria	Chlamydiota	c__Chlamydiotae	o__Chlamydiotales	f__Chlamydiota subdivision 3	g__Pedosphaera	s__Pedosphaera parvula
OTU1446	7	8	10	6	1	19	0	0	0	0	0	0	d__Bacteria	Bacteroidota	c__Chitinophagia	o__Chitinophagales	f__Chitinophagaceae	g__Flavipsychrobacter	s__Flavipsychrobacter sp013286835
OTU1447	0	0	0	0	0	0	1	1	0	0	0	0	d__Bacteria	Bacteroidota	c__Flavobacteriia	o__Flavobacteriales	f__Flavobacteriaceae	g__Flavobacterium
OTU1448	0	0	0	0	0	0	4	0	3	0	1	0	d__Bacteria	Actinomycetota	c__Actinomycetia	o__Micromonosporales	f__Micromonosporaceae	g__Actinoplanes	s__Actinoplanes lobatus
OTU1449	0	0	1	0	0	1	0	0	0	0	0	0	d__Bacteria	Bacteroidota	c__Bacteroidia	o__Bacteroidales	f__Bacteroidaceae	g__Bacteroides	s__Bacteroides fragilis
OTU1450	3	10	5	7	8	4	0	0	0	0	0	0	d__Bacteria	Chlamydiota	c__Chlamydiotae	o__Chlamydiotales	f__Chlamydiota subdivision 3	g__Pedosphaera	s__uncultured Chlamydiota bacterium
OTU1451	11	8	1	7	7	8	0	0	0	0	0	0	d__Bacteria	Pseudomonadota	c__AlphaPseudomonadota	o__Hyphomicrobiales	f__Bradyrhizobiaceae	g__Bradyrhizobium	s__Bradyrhizobium sp900114915
OTU1452	17	6	6	6	8	6	0	0	0	0	0	0	d__Bacteria	Pseudomonadota	c__DeltaPseudomonadota	o__Myxococcales	f__Kofleriaceae	g__Haliangium	s__Haliangium ochraceum
OTU1453	4	0	0	2	2	0	0	1	5	0	0	0	d__Bacteria	Pseudomonadota	c__BetaPseudomonadota	o__Burkholderiales	f__norank	g__Rhizobacter	s__Rhizobacter gummiphilus
OTU1454	0	0	2	1	0	1	0	0	0	0	0	0	d__Bacteria	Pseudomonadota	c__BetaPseudomonadota	o__Burkholderiales	f__Alcaligenaceae	g__Azohydromonas	s__Azohydromonas australica
OTU1455	5	3	4	10	5	8	0	0	0	0	0	0	d__Bacteria	Chlamydiota	c__Opitutae	o__Opitutales	f__Opitutaceae	g__Opitutus	s__uncultured bacterium
OTU1456	0	0	0	0	0	0	1	1	2	1	6	8	d__Bacteria	Acidobacteriota	c__Vicinamibacteria	o__norank	f__Vicinamibacteraceae	g__Luteitalea	s__Luteitalea pratensis
OTU1457	5	14	9	4	12	2	0	0	0	0	0	0	d__Bacteria	Pseudomonadota	c__BetaPseudomonadota	o__Burkholderiales	f__Burkholderiaceae	g__Cupriavidus	s__Cupriavidus basilensis
OTU1458	0	0	0	0	0	0	2	12	4	0	4	2	d__Bacteria	Acidobacteriota	c__Vicinamibacteria	o__norank	f__Vicinamibacteraceae	g__Luteitalea	s__Luteitalea pratensis
OTU1459	4	2	0	0	0	0	5	7	5	11	11	5	d__Bacteria	Chlamydiota	c__Opitutae	o__Puniceicoccales	f__Puniceicoccaceae	g__Cerasicoccus	s__uncultured bacterium
OTU1460	0	1	0	0	0	0	4	7	5	16	9	6	d__Bacteria	Bacteroidota	c__Chitinophagia	o__Chitinophagales	f__Chitinophagaceae	g__Flavitalea	s__uncultured bacterium
OTU1461	9	4	4	1	3	5	0	0	0	0	0	0	d__Bacteria	Pseudomonadota	c__DeltaPseudomonadota	o__Myxococcales	f__Kofleriaceae	g__Haliangium	s__Haliangium ochraceum
OTU1463	2	0	3	3	4	2	0	0	0	0	0	0	d__Bacteria	Pseudomonadota	c__AlphaPseudomonadota	o__Rhodospirillales	f__Acetobacteraceae	g__Paracraurococcus	s__Paracraurococcus ruber
OTU1464	10	2	3	3	0	7	0	0	0	0	4	0	d__Bacteria	Pseudomonadota	c__BetaPseudomonadota	o__Burkholderiales	f__Oxalobacteraceae	g__Massilia	s__Massilia sp001412595
OTU1465	0	0	0	0	0	0	8	6	15	4	1	5	d__Bacteria	Pseudomonadota	c__DeltaPseudomonadota
OTU1466	6	0	5	15	7	2	0	0	0	0	0	0	d__Bacteria	Pseudomonadota	c__GammaPseudomonadota	o__Nevskiales	f__Steroidobacteraceae	g__Steroidobacter	s__uncultured bacterium
OTU1467	0	0	0	0	2	0	4	8	4	6	12	2	d__Bacteria	Pseudomonadota	c__BetaPseudomonadota	o__Burkholderiales	f__Comamonadaceae	g__Pseudorhodoferax	s__uncultured bacterium
OTU1468	0	0	0	0	0	0	5	2	9	6	8	3	d__Bacteria	Acidobacteriota	c__Vicinamibacteria	o__norank	f__Vicinamibacteraceae	g__Luteitalea	s__uncultured bacterium
OTU1469	0	0	0	0	0	0	2	4	11	5	3	10	d__Bacteria	Pseudomonadota	c__AlphaPseudomonadota	o__Rhodobacterales	f__Rhodobacteraceae	g__Paracoccus
OTU1470	0	0	0	0	0	0	2	2	3	8	0	2	d__Bacteria	Bacteroidota	c__Cytophagia	o__Cytophagales	f__Fulvivirgaceae	g__Ohtaekwangia	s__Ohtaekwangia koreensis
OTU1471	4	4	2	5	6	12	1	0	0	0	0	0	d__Bacteria	Acidobacteriota	c__Vicinamibacteria	o__norank	f__Vicinamibacteraceae	g__Luteitalea	s__Luteitalea pratensis
OTU1472	4	1	0	2	6	4	0	0	0	0	0	0	d__Bacteria	Bacteroidota	c__Chitinophagia	o__Chitinophagales	f__Chitinophagaceae	g__Flavisolibacter	s__Flavisolibacter sp013327885
OTU1473	0	0	0	0	0	0	10	8	8	3	4	10	d__Bacteria	Pseudomonadota	c__BetaPseudomonadota	o__Burkholderiales	f__Oxalobacteraceae	g__Lacisediminimonas	s__Lacisediminimonas profundi
OTU1474	1	4	9	13	11	5	0	0	0	0	0	0	d__Bacteria	Acidobacteriota	c__Acidobacteriia	o__Bryobacterales	f__Solibacteraceae	g__Candidatus Solibacter	s__Solibacter usitatus
OTU1475	0	0	0	0	0	0	2	7	2	5	4	4	d__Bacteria	Chlamydiota	c__Chlamydiotae	o__Chlamydiotales	f__Chlamydiota subdivision 3	g__Pedosphaera	s__uncultured bacterium
OTU1476	3	0	0	0	0	0	3	5	10	4	7	5	d__Bacteria	Pseudomonadota	c__AlphaPseudomonadota	o__Hyphomicrobiales	f__Methylobacteriaceae	g__Microvirga	s__Microvirga ossetica
OTU1477	0	0	0	0	0	0	7	3	10	8	2	5	d__Bacteria	Gemmatimonadota	c__Gemmatimonadota	o__Gemmatimonadales	f__Gemmatimonadaceae	g__Gemmatirosa	s__Gemmatirosa kalamazoonesis
OTU1478	0	0	0	0	0	0	9	12	7	10	6	4	d__Bacteria	Pseudomonadota	c__BetaPseudomonadota	o__Neisseriales	f__Chromobacteriaceae	g__Pseudogulbenkiania	s__Pseudogulbenkiania ferrooxidans_A
OTU1479	2	0	3	1	1	6	0	0	0	0	0	0	d__Bacteria	Pseudomonadota	c__DeltaPseudomonadota	o__Myxococcales	f__Kofleriaceae	g__Haliangium	s__Haliangium ochraceum
OTU1480	7	4	19	0	13	5	0	0	0	0	0	1	d__Bacteria	Chlamydiota	c__Spartobacteria	o__Chthoniobacterales	f__Chthoniobacteraceae	g__Chthoniobacter	s__Chthoniobacter flavus
OTU1481	0	0	0	0	0	0	1	6	7	4	3	9	d__Bacteria	Acidobacteriota	c__Vicinamibacteria	o__norank	f__Vicinamibacteraceae	g__Vicinamibacter
OTU1482	3	0	1	4	3	6	0	0	0	0	0	0	d__Bacteria	Pseudomonadota	c__GammaPseudomonadota	o__Xanthomonadales	f__Rhodanobacteraceae	g__Rhodanobacter	s__uncultured bacterium
OTU1483	7	1	1	1	0	1	0	0	0	0	0	0	d__Bacteria	Pseudomonadota	c__DeltaPseudomonadota	o__Desulfuromonadales	f__Geobacteraceae	g__Geoalkalibacter	s__Geoalkalibacter ferrihydriticus
OTU1484	0	0	0	0	0	0	11	2	2	6	3	10	d__Bacteria	Bacteroidota	c__Cytophagia	o__Cytophagales	f__Fulvivirgaceae	g__Ohtaekwangia	s__Ohtaekwangia koreensis
OTU1485	0	0	0	0	0	0	9	2	2	0	2	1	d__Bacteria	Pseudomonadota	c__AlphaPseudomonadota	o__Sphingomonadales	f__Sphingomonadaceae	g__Sphingomonas	s__uncultured bacterium
OTU1487	0	2	0	7	12	0	0	0	0	0	0	0	d__Bacteria	Bacteroidota	c__Chitinophagia	o__Chitinophagales	f__Chitinophagaceae	g__Flavisolibacter	s__Flavisolibacter sp013327885
OTU1488	0	0	0	0	0	0	2	8	5	7	10	6	d__Bacteria	Acidobacteriota	c__Blastocatellia	o__Blastocatellales	f__Pyrinomonadaceae	g__Pyrinomonas	s__Pyrinomonas methylaliphatogenes
OTU1489	0	0	0	0	0	0	3	10	3	1	1	4	d__Bacteria	Planctomycetota	c__Planctomycetia	o__Gemmatales	f__Gemmataceae	g__Gemmata	s__Gemmata sp901538445
OTU1490	4	6	0	1	10	8	0	1	0	0	0	0	d__Bacteria	Pseudomonadota	c__AlphaPseudomonadota	o__Sphingomonadales	f__Sphingomonadaceae	g__Sphingomonas	s__uncultured Sphingomonas sp.
OTU1491	2	4	2	0	11	5	0	0	0	0	0	0	d__Bacteria	Acidobacteriota	c__Vicinamibacteria	o__norank	f__Vicinamibacteraceae	g__Luteitalea	s__Luteitalea pratensis
OTU1492	0	0	0	0	0	0	2	5	7	6	4	3	d__Bacteria	Candidatus Tectomicrobia	c__norank	o__norank	f__norank	g__Candidatus Entotheonella	s__uncultured bacterium
OTU1493	0	0	0	0	0	0	9	9	3	19	4	2	d__Bacteria	Pseudomonadota	c__BetaPseudomonadota	o__Nitrosomonadales	f__Nitrosomonadaceae	g__Nitrosospira	s__Nitrosospira multiformis_E
OTU1494	4	6	5	4	0	4	0	0	0	0	0	0	d__Bacteria	Actinomycetota	c__Rubrobacteria	o__Gaiellales	f__Gaiellaceae	g__Gaiella	s__Gaiella occulta
OTU1495	0	0	0	0	0	0	3	5	2	22	22	8	d__Bacteria	Candidatus Saccharibacteria	c__norank	o__norank	f__norank	g__Candidatus Saccharimonas	s__Saccharimonas aalborgensis
OTU1496	0	0	0	0	0	0	7	9	4	6	4	9	d__Bacteria	Bacteroidota	c__Chitinophagia	o__Chitinophagales	f__Chitinophagaceae
OTU1497	3	1	4	2	2	1	0	0	0	0	0	0	d__Bacteria	Pseudomonadota	c__DeltaPseudomonadota	o__Desulfuromonadales	f__Geobacteraceae	g__Geoalkalibacter	s__Geoalkalibacter ferrihydriticus
OTU1498	1	1	1	6	5	3	0	0	0	0	1	0	d__Bacteria	Pseudomonadota	c__BetaPseudomonadota	o__Burkholderiales	f__Comamonadaceae	g__Variovorax	s__Variovorax sp900090195
OTU1499	0	0	0	0	0	0	6	7	5	7	5	2	d__Bacteria	Chlamydiota	c__Chlamydiotae	o__Chlamydiotales	f__Chlamydiota subdivision 3	g__Pedosphaera	s__uncultured Chlamydiota bacterium
OTU1500	10	1	3	4	0	1	0	0	0	0	0	0	d__Bacteria	Pseudomonadota	c__BetaPseudomonadota	o__Burkholderiales	f__norank
OTU1501	0	2	2	1	0	3	0	0	0	0	0	0	d__Bacteria	Pseudomonadota	c__DeltaPseudomonadota
OTU1502	12	3	3	4	1	2	0	0	0	0	0	0	d__Bacteria	Bacteroidota	c__Chitinophagia	o__Chitinophagales	f__Chitinophagaceae	g__Terrimonas	s__uncultured bacterium
OTU1503	0	0	0	0	0	0	5	0	2	2	7	6	d__Bacteria	Planctomycetota	c__Planctomycetia	o__Gemmatales	f__Gemmataceae	g__Fimbriiglobus	s__Fimbriiglobus ruber
OTU1504	0	0	0	0	0	0	7	15	5	9	4	12	d__Bacteria	Bacteroidota	c__Saprospiria	o__Saprospirales	f__Lewinellaceae	g__Lewinella	s__Lewinella cohaerens
OTU1505	0	2	0	0	6	0	0	1	0	0	0	0	d__Bacteria	Pseudomonadota	c__GammaPseudomonadota	o__Xanthomonadales	f__Rhodanobacteraceae	g__Dokdonella	s__Dokdonella koreensis
OTU1506	2	1	3	3	1	3	7	1	0	0	1	0	d__Bacteria	Bacillota	c__Bacilli	o__Bacillales	f__Bacillaceae	g__Lysinibacillus	s__Lysinibacillus sphaericus_A
OTU1507	0	0	0	2	0	0	4	11	6	3	0	3	d__Bacteria	Bacteroidota	c__Chitinophagia	o__Chitinophagales	f__Chitinophagaceae	g__Paraflavitalea	s__Paraflavitalea soli
OTU1508	5	2	4	2	2	0	0	0	0	0	0	0	d__Bacteria	Acidobacteriota	c__Holophagae	o__Holophagales	f__Holophagaceae	g__Holophaga
OTU1509	4	3	3	8	3	2	0	0	0	0	0	0	d__Bacteria	Pseudomonadota	c__AlphaPseudomonadota	o__Rhodospirillales	f__Rhodospirillaceae	g__Dongia	s__Dongia mobilis
OTU1510	4	0	2	6	2	1	0	0	0	0	0	0	d__Bacteria	Acidobacteriota	c__Blastocatellia	o__Blastocatellales	f__Pyrinomonadaceae	g__Pyrinomonas	s__Pyrinomonas methylaliphatogenes
OTU1511	0	1	3	1	2	5	0	0	0	0	0	0	d__Bacteria	Acidobacteriota	c__Vicinamibacteria	o__norank	f__Vicinamibacteraceae	g__Luteitalea	s__Luteitalea pratensis
OTU1512	0	0	0	0	0	0	3	3	7	3	2	4	d__Bacteria	Pseudomonadota	c__BetaPseudomonadota	o__Burkholderiales	f__Alcaligenaceae	g__Azohydromonas	s__Azohydromonas australica
OTU1513	0	1	0	0	0	0	2	8	1	17	6	1	d__Bacteria	Acidobacteriota	c__Blastocatellia	o__Blastocatellales	f__Pyrinomonadaceae	g__Pyrinomonas	s__Pyrinomonas methylaliphatogenes
OTU1514	0	0	0	0	0	0	6	3	4	5	8	6	d__Bacteria	Pseudomonadota	c__AlphaPseudomonadota	o__Rhodobacterales	f__Roseobacteraceae	g__Rubellimicrobium	s__uncultured bacterium
OTU1515	1	0	1	0	0	0	9	0	3	1	4	4	d__Bacteria	Planctomycetota	c__Planctomycetia	o__Isosphaerales	f__Isosphaeraceae	g__Singulisphaera	s__Singulisphaera sp900129635
OTU1516	0	0	0	1	0	7	0	0	0	0	1	0	d__Bacteria	Pseudomonadota	c__DeltaPseudomonadota	o__Syntrophobacterales	f__Syntrophobacteraceae	g__Desulfoglaeba	s__Desulfoglaeba alkanexedens
OTU1517	0	4	2	0	1	1	0	0	0	0	0	0	d__Bacteria	Actinomycetota	c__Actinomycetia	o__Micrococcales	f__Intrasporangiaceae	g__Pedococcus	s__Pedococcus cremeus
OTU1518	0	0	0	0	0	0	4	3	6	11	7	9	d__Bacteria	Chloroflexota	c__Anaerolineae	o__Anaerolineales	f__Anaerolineaceae	g__Flexilinea	s__Flexilinea flocculi
OTU1519	0	0	0	0	0	0	6	0	9	4	10	10	d__Bacteria	Bacteroidota	c__Chitinophagia	o__Chitinophagales	f__Chitinophagaceae	g__Paraflavitalea	s__Paraflavitalea soli
OTU1520	0	0	0	0	0	0	4	7	9	7	19	1	d__Bacteria	Chlamydiota	c__Chlamydiotae	o__Chlamydiotales	f__Chlamydiotaceae	g__Haloferula	s__Haloferula sp012913485
OTU1521	0	0	0	0	0	0	5	7	4	7	3	5	d__Bacteria	Pseudomonadota	c__DeltaPseudomonadota	o__Myxococcales	f__Polyangiaceae	g__Sorangium	s__Sorangium cellulosum_E
OTU1522	4	6	3	10	24	3	0	0	0	0	0	0	d__Bacteria	Pseudomonadota	c__GammaPseudomonadota	o__Xanthomonadales	f__Rhodanobacteraceae	g__Rhodanobacter	s__uncultured bacterium
OTU1523	0	0	0	0	0	0	3	3	5	24	2	4	d__Bacteria	Bacteroidota	c__Saprospiria	o__Saprospirales	f__Lewinellaceae	g__Lewinella	s__Lewinella cohaerens
OTU1524	0	0	0	0	0	0	4	3	10	0	16	5	d__Bacteria	Actinomycetota	c__Actinomycetia	o__Corynebacteriales	f__Nocardiaceae	g__Nocardia	s__Nocardia asteroides
OTU1525	4	7	5	1	0	4	0	0	0	0	0	0	d__Bacteria	Acidobacteriota	c__Vicinamibacteria	o__norank	f__Vicinamibacteraceae	g__Luteitalea	s__Luteitalea pratensis
OTU1526	1	5	5	10	5	2	0	0	0	0	0	0	d__Bacteria	Gemmatimonadota	c__Gemmatimonadota	o__Gemmatimonadales	f__Gemmatimonadaceae	g__Gemmatimonas	s__Gemmatimonas phototrophica
OTU1527	6	5	7	1	1	1	0	0	0	0	0	0	d__Bacteria	Pseudomonadota	c__BetaPseudomonadota	o__Burkholderiales	f__Burkholderiaceae	g__Paraburkholderia	s__Paraburkholderia ginsengiterrae
OTU1528	2	1	2	1	1	0	0	9	2	2	3	5	d__Bacteria	Chlamydiota	c__Chlamydiotae	o__Chlamydiotales	f__Chlamydiota subdivision 3
OTU1529	0	0	0	0	0	0	3	3	5	4	4	12	d__Bacteria	Planctomycetota	c__Planctomycetia	o__Gemmatales	f__Gemmataceae	g__Fimbriiglobus	s__Fimbriiglobus ruber
OTU1530	6	5	4	9	0	4	0	0	0	0	0	0	d__Bacteria	Planctomycetota	c__Phycisphaerae	o__Sedimentisphaerales	f__Anaerohalosphaeraceae	g__Anaerohalosphaera	s__Anaerohalosphaera lusitana
OTU1531	0	1	0	0	0	0	5	9	3	7	0	6	d__Bacteria	Acidobacteriota	c__Acidobacteriia	o__Bryobacterales	f__Solibacteraceae	g__Candidatus Solibacter	s__Solibacter usitatus
OTU1532	0	0	0	0	0	0	2	7	14	0	4	5	d__Bacteria	Pseudomonadota	c__DeltaPseudomonadota	o__Desulfuromonadales	f__Geobacteraceae	g__Geobacter	s__uncultured bacterium
OTU1533	0	0	0	0	0	0	2	2	2	0	0	0	d__Bacteria	Pseudomonadota	c__GammaPseudomonadota	o__Xanthomonadales	f__Rhodanobacteraceae	g__Dokdonella	s__Dokdonella koreensis
OTU1534	5	1	3	8	1	2	0	0	0	0	0	0	d__Bacteria	Acidobacteriota	c__Vicinamibacteria	o__norank	f__Vicinamibacteraceae	g__Luteitalea	s__Luteitalea pratensis
OTU1535	0	2	0	1	1	3	0	0	0	0	0	0	d__Bacteria	Acidobacteriota	c__Vicinamibacteria	o__norank	f__Vicinamibacteraceae	g__Luteitalea	s__Luteitalea pratensis
OTU1536	0	0	0	0	0	0	3	7	2	10	8	6	d__Bacteria
OTU1537	1	0	6	12	3	11	0	2	0	0	0	0	d__Bacteria	Pseudomonadota	c__AlphaPseudomonadota	o__Sphingomonadales	f__Sphingomonadaceae	g__Sphingomicrobium
OTU1538	0	0	0	0	0	0	10	4	0	10	9	8	d__Bacteria	Acidobacteriota	c__Vicinamibacteria	o__norank	f__Vicinamibacteraceae	g__Luteitalea	s__Luteitalea pratensis
OTU1539	0	0	0	0	0	0	2	2	5	3	12	4	d__Bacteria	Pseudomonadota	c__BetaPseudomonadota	o__Neisseriales	f__Chromobacteriaceae	g__Leeia	s__uncultured bacterium
OTU1540	0	0	0	0	0	0	0	5	1	6	13	9	d__Bacteria	Bacteroidota	c__Chitinophagia	o__Chitinophagales	f__Chitinophagaceae	g__Niastella	s__uncultured bacterium
OTU1541	4	1	1	2	0	3	0	0	0	0	0	0	d__Bacteria	Actinomycetota	c__Rubrobacteria	o__Gaiellales	f__Gaiellaceae	g__Gaiella	s__Gaiella occulta
OTU1542	3	7	7	3	3	4	0	0	3	0	0	0	d__Bacteria	Bacillota	c__Bacilli	o__Lactobacillales	f__Lactobacillaceae	g__Limosilactobacillus	s__Limosilactobacillus pontis
OTU1543	1	3	1	0	5	0	0	0	0	0	0	0	d__Bacteria	Pseudomonadota	c__GammaPseudomonadota	o__norank	f__norank	g__Acidibacter	s__uncultured bacterium
OTU1544	0	0	0	0	0	0	10	3	3	1	5	5	d__Bacteria	Pseudomonadota	c__AlphaPseudomonadota	o__Rhodobacterales	f__Roseobacteraceae	g__Rubellimicrobium	s__uncultured bacterium
OTU1545	0	0	4	0	1	1	4	3	5	5	0	5	d__Bacteria	Bacteroidota	c__Chitinophagia	o__Chitinophagales	f__Chitinophagaceae	g__Flaviaesturariibacter	s__Flaviaesturariibacter sp004337505
OTU1546	0	0	0	0	0	0	5	5	3	5	8	1	d__Bacteria	Chlamydiota	c__Chlamydiotae	o__Chlamydiotales	f__Chlamydiotaceae	g__Roseimicrobium	s__Roseimicrobium sp011044495
OTU1547	4	4	0	6	3	9	0	0	1	0	2	0	d__Bacteria	Pseudomonadota	c__AlphaPseudomonadota	o__Hyphomicrobiales	f__norank	g__Pseudorhodoplanes	s__Pseudorhodoplanes sinuspersici
OTU1548	1	0	3	6	4	2	0	0	0	0	0	0	d__Bacteria	Actinomycetota	c__Actinomycetia	o__Corynebacteriales	f__Mycobacteriaceae	g__Mycobacterium	s__Mycobacterium insubricum
OTU1549	0	0	0	0	0	2	7	7	6	0	6	7	d__Bacteria	Candidatus Tectomicrobia	c__norank	o__norank	f__norank	g__Candidatus Entotheonella	s__uncultured bacterium
OTU1551	0	0	0	0	0	2	1	3	4	2	2	4	d__Bacteria	Acidobacteriota	c__Blastocatellia	o__Blastocatellales	f__Pyrinomonadaceae	g__Pyrinomonas	s__Pyrinomonas methylaliphatogenes
OTU1552	0	0	0	0	0	0	5	6	6	6	7	8	d__Bacteria	Pseudomonadota	c__DeltaPseudomonadota	o__Myxococcales	f__Labilitrichaceae	g__Labilithrix	s__Labilithrix luteola
OTU1553	0	0	0	0	0	0	6	10	3	10	1	2	d__Bacteria	Acidobacteriota	c__Blastocatellia	o__Blastocatellales	f__Blastocatellaceae	g__Stenotrophobacter	s__uncultured bacterium
OTU1554	0	0	0	0	2	0	3	1	2	7	7	16	d__Bacteria	Bacillota	c__Bacilli	o__Bacillales	f__Bacillaceae	g__Peribacillus	s__Peribacillus asahii_A
OTU1555	0	0	1	0	3	0	1	2	16	3	2	1	d__Bacteria	Pseudomonadota	c__BetaPseudomonadota	o__Burkholderiales	f__Comamonadaceae	g__Ramlibacter	s__Ramlibacter sp013087525
OTU1556	5	2	3	15	5	8	0	0	0	0	0	0	d__Bacteria	Acidobacteriota	c__Acidobacteriia	o__Bryobacterales	f__Solibacteraceae	g__Candidatus Solibacter	s__Solibacter usitatus
OTU1557	0	0	0	0	0	0	8	12	2	5	3	2	d__Bacteria	Bacteroidota	c__Chitinophagia	o__Chitinophagales	f__Chitinophagaceae	g__Hydrotalea	s__Hydrotalea flava
OTU1558	1	1	6	7	3	1	0	0	0	0	0	0	d__Bacteria	Acidobacteriota	c__Acidobacteriia	o__Acidobacteriotales	f__Acidobacteriotaceae	g__Candidatus Koribacter	s__uncultured bacterium
OTU1559	5	3	3	15	9	5	0	0	0	0	0	0	d__Bacteria	Chlamydiota	c__Chlamydiotae	o__Chlamydiotales	f__Chlamydiota subdivision 3	g__Pedosphaera	s__uncultured bacterium
OTU1560	0	0	0	0	0	0	4	0	13	3	13	8	d__Bacteria	Actinomycetota	c__Actinomycetia	o__Micrococcales	f__Microbacteriaceae	g__Microbacterium	s__Microbacterium trichothecenolyticum_A
OTU1561	0	0	1	0	0	0	0	0	1	13	7	0	d__Bacteria	Candidatus Saccharibacteria	c__norank	o__norank	f__norank	g__Candidatus Saccharimonas	s__Saccharimonas aalborgensis
OTU1562	6	8	8	10	8	7	1	0	0	0	0	0	d__Bacteria	Chloroflexota	c__Ktedonobacteria	o__Ktedonobacterales	f__Ktedonosporobacteraceae	g__Ktedonosporobacter	s__Ktedonosporobacter rubrisoli
OTU1563	1	6	10	1	1	7	0	0	0	0	1	0	d__Bacteria	Chlamydiota	c__Chlamydiotae	o__Chlamydiotales	f__Chlamydiota subdivision 3	g__Pedosphaera	s__uncultured bacterium
OTU1564	0	0	0	0	0	0	4	4	0	16	1	3	d__Bacteria	Acidobacteriota	c__Blastocatellia	o__Blastocatellales	f__Blastocatellaceae	g__Stenotrophobacter	s__uncultured Acidobacteriota bacterium
OTU1565	2	0	0	0	0	0	4	2	13	14	4	6	d__Bacteria	Acidobacteriota	c__Vicinamibacteria	o__norank	f__Vicinamibacteraceae	g__Luteitalea	s__Luteitalea pratensis
OTU1566	0	0	0	0	0	1	0	0	8	15	5	1	d__Bacteria	Acidobacteriota	c__Acidobacteriia	o__Acidobacteriotales	f__Acidobacteriotaceae	g__Terriglobus	s__Terriglobus roseus_B
OTU1567	0	0	0	0	0	0	5	9	2	5	12	6	d__Bacteria	Pseudomonadota	c__BetaPseudomonadota	o__Neisseriales	f__Chromobacteriaceae	g__Leeia	s__uncultured bacterium
OTU1568	8	8	8	3	2	5	0	0	0	0	0	0	d__Bacteria	Pseudomonadota	c__BetaPseudomonadota	o__Burkholderiales	f__Comamonadaceae	g__Ottowia	s__uncultured bacterium
OTU1569	0	0	0	0	0	0	4	3	4	8	8	9	d__Bacteria	Acidobacteriota	c__Vicinamibacteria	o__norank	f__Vicinamibacteraceae	g__Luteitalea	s__Luteitalea pratensis
OTU1570	8	5	4	1	6	6	0	1	0	0	0	0	d__Bacteria	Pseudomonadota	c__BetaPseudomonadota	o__Rhodocyclales	f__Rhodocyclaceae	g__Aromatoleum	s__Aromatoleum sp000349945
OTU1571	0	0	0	0	3	0	3	7	0	5	5	6	d__Bacteria	Acidobacteriota	c__Blastocatellia
OTU1572	0	1	4	6	1	7	0	0	0	0	0	0	d__Bacteria	Pseudomonadota	c__AlphaPseudomonadota	o__Sphingomonadales	f__Sphingomonadaceae	g__Sphingomonas	s__uncultured bacterium
OTU1573	3	9	0	6	0	3	0	0	0	0	0	0	d__Bacteria	Gemmatimonadota	c__Gemmatimonadota	o__Gemmatimonadales	f__Gemmatimonadaceae	g__Gemmatirosa	s__Gemmatirosa kalamazoonesis
OTU1574	21	5	7	3	1	1	0	0	0	0	0	0	d__Bacteria	Bacteroidota	c__Chitinophagia	o__Chitinophagales	f__Chitinophagaceae	g__Flavisolibacter
OTU1575	0	0	0	0	0	0	4	1	2	5	9	4	d__Bacteria	Bacteroidota	c__Chitinophagia	o__Chitinophagales	f__Chitinophagaceae	g__Niastella
OTU1576	12	10	2	2	4	7	0	0	0	0	0	0	d__Bacteria	Pseudomonadota	c__BetaPseudomonadota	o__Rhodocyclales	f__Rhodocyclaceae	g__Rhodocyclus	s__Rhodocyclus tenuis_A
OTU1577	0	0	0	0	0	0	5	3	0	4	8	4	d__Bacteria	Pseudomonadota	c__BetaPseudomonadota	o__Rhodocyclales	f__Rhodocyclaceae	g__Aromatoleum	s__Aromatoleum sp000349945
OTU1578	0	0	0	0	0	0	4	2	7	9	4	8	d__Bacteria	Pseudomonadota	c__DeltaPseudomonadota	o__Desulfuromonadales	f__Desulfuromonadaceae	g__Desulfuromonas	s__Desulfuromonas acetoxidans
OTU1579	10	5	7	7	8	4	0	0	0	0	0	0	d__Bacteria	Acidobacteriota	c__Acidobacteriia	o__Acidobacteriotales	f__Acidobacteriotaceae	g__Occallatibacter
OTU1580	0	0	0	0	0	0	3	2	3	7	5	10	d__Bacteria	Bacteroidota	c__Sphingobacteriia	o__Sphingobacteriales	f__Sphingobacteriaceae
OTU1581	0	0	0	0	0	1	4	0	4	3	7	5	d__Bacteria	Pseudomonadota	c__DeltaPseudomonadota	o__Myxococcales	f__Polyangiaceae	g__Polyangium
OTU1582	3	0	3	0	0	0	3	1	2	2	3	4	d__Bacteria	Actinomycetota	c__Actinomycetia	o__Propionibacteriales	f__Kribbellaceae	g__Kribbella
OTU1583	0	5	3	3	3	0	0	0	0	0	0	0	d__Bacteria	Acidobacteriota	c__Vicinamibacteria	o__norank	f__Vicinamibacteraceae	g__Luteitalea	s__uncultured bacterium
OTU1584	0	0	0	0	0	0	6	8	3	7	2	4	d__Bacteria	Pseudomonadota	c__BetaPseudomonadota	o__Nitrosomonadales	f__Methylophilaceae	g__Methylotenera	s__Methylotenera sp000799735
OTU1585	5	1	3	3	1	0	0	0	0	0	0	0	d__Bacteria	Pseudomonadota	c__BetaPseudomonadota	o__Nitrosomonadales	f__Sterolibacteriaceae	g__Denitratisoma	s__uncultured Denitratisoma sp.
OTU1586	0	0	0	0	0	0	1	7	1	4	5	7	d__Bacteria	Acidobacteriota	c__Vicinamibacteria	o__norank	f__Vicinamibacteraceae	g__Luteitalea	s__Luteitalea pratensis
OTU1587	0	0	0	0	0	0	2	8	4	17	6	3	d__Bacteria	Acidobacteriota	c__Blastocatellia	o__Blastocatellales	f__Pyrinomonadaceae	g__Pyrinomonas	s__Pyrinomonas methylaliphatogenes
OTU1588	0	0	0	0	0	0	12	5	22	1	0	1	d__Bacteria	Acidobacteriota	c__Vicinamibacteria	o__norank	f__Vicinamibacteraceae	g__Luteitalea	s__Luteitalea pratensis
OTU1589	0	0	0	0	0	0	1	6	12	7	4	10	d__Bacteria	Pseudomonadota	c__AlphaPseudomonadota	o__Rhodobacterales	f__Roseobacteraceae	g__Rubellimicrobium	s__uncultured bacterium
OTU1590	3	2	2	2	7	3	0	0	0	0	0	0	d__Bacteria	Chloroflexota	c__Caldilineae	o__Caldilineales	f__Caldilineaceae	g__Caldilinea	s__Caldilinea aerophila
OTU1591	0	1	0	0	0	0	0	11	3	5	2	3	d__Bacteria	Chlamydiota	c__Chlamydiotae	o__Chlamydiotales	f__Chlamydiota subdivision 3	g__Pedosphaera	s__uncultured bacterium
OTU1592	0	4	9	0	3	5	0	0	0	0	1	0	d__Bacteria	Acidobacteriota	c__Blastocatellia	o__Blastocatellales	f__Pyrinomonadaceae	g__Pyrinomonas	s__Pyrinomonas methylaliphatogenes
OTU1593	0	0	0	0	0	0	3	0	8	4	0	0	d__Bacteria	Pseudomonadota	c__BetaPseudomonadota	o__Burkholderiales	f__norank	g__Methylibium	s__Methylibium petroleiphilum
OTU1594	3	8	5	4	0	9	0	0	0	0	0	0	d__Bacteria	Pseudomonadota	c__BetaPseudomonadota	o__Nitrosomonadales	f__Sterolibacteriaceae	g__Methyloversatilis	s__Methyloversatilis discipulorum_A
OTU1595	10	2	4	9	3	5	0	0	0	0	0	0	d__Bacteria	Chlamydiota	c__Chlamydiotae	o__Chlamydiotales	f__Chlamydiota subdivision 3
OTU1596	0	0	0	0	0	0	0	1	11	7	6	14	d__Bacteria	Chlamydiota	c__Spartobacteria	o__Chthoniobacterales	f__Chthoniobacteraceae	g__Chthoniobacter	s__Chthoniobacter flavus
OTU1597	0	0	0	0	0	0	2	8	3	4	4	6	d__Bacteria	Pseudomonadota	c__AlphaPseudomonadota	o__Hyphomicrobiales	f__norank	g__Pseudorhodoplanes	s__Pseudorhodoplanes sinuspersici
OTU1598	0	0	0	0	0	0	6	6	3	4	8	2	d__Bacteria	Bacteroidota	c__Chitinophagia	o__Chitinophagales	f__Chitinophagaceae	g__Terrimonas	s__Terrimonas ferruginea
OTU1599	2	1	0	0	9	0	0	0	0	0	0	0	d__Bacteria	Pseudomonadota	c__BetaPseudomonadota	o__Burkholderiales	f__Comamonadaceae	g__Comamonas	s__uncultured bacterium
OTU1600	0	0	0	0	0	0	3	8	2	7	6	7	d__Bacteria	Acidobacteriota	c__Vicinamibacteria	o__norank	f__Vicinamibacteraceae	g__Luteitalea	s__Luteitalea pratensis
OTU1601	0	0	0	0	0	1	7	8	8	8	4	9	d__Bacteria	Chlamydiota	c__Spartobacteria	o__Chthoniobacterales	f__Chthoniobacteraceae	g__Chthoniobacter	s__Chthoniobacter flavus
OTU1602	0	0	0	0	0	0	2	5	3	12	10	5	d__Bacteria	Acidobacteriota	c__Vicinamibacteria	o__norank	f__Vicinamibacteraceae	g__Luteitalea	s__Luteitalea pratensis
OTU1603	0	0	0	0	1	1	4	2	1	4	9	12	d__Bacteria	Acidobacteriota	c__Vicinamibacteria	o__norank	f__Vicinamibacteraceae	g__Luteitalea	s__Luteitalea pratensis
OTU1604	0	1	2	0	0	6	0	0	0	0	0	0	d__Bacteria	Cyanobacteriota	c__norank	o__Nostocales	f__Tolypothrichaceae	g__Hassalia	s__Hassallia byssoidea VB512170
OTU1605	7	6	3	3	7	14	0	0	0	0	0	0	d__Bacteria	Bacteroidota	c__Chitinophagia	o__Chitinophagales	f__Chitinophagaceae	g__Edaphobaculum	s__uncultured bacterium
OTU1606	2	0	2	10	0	0	2	0	0	5	4	8	d__Bacteria	Bacteroidota	c__Chitinophagia	o__Chitinophagales	f__Chitinophagaceae	g__Flavisolibacter	s__Flavisolibacter sp013327885
OTU1607	0	0	0	0	0	0	3	5	4	6	8	0	d__Bacteria	Pseudomonadota	c__AlphaPseudomonadota	o__Hyphomicrobiales	f__Bradyrhizobiaceae	g__Variibacter	s__Variibacter gotjawalensis
OTU1608	0	0	0	0	1	0	0	39	1	1	1	3	d__Bacteria	Bacillota	c__Clostridia	o__Eubacteriales	f__Clostridiaceae	g__Clostridium	s__Clostridium saudiense
OTU1609	0	0	0	0	0	0	0	7	4	9	1	6	d__Bacteria	Bacteroidota	c__Chitinophagia	o__Chitinophagales	f__Chitinophagaceae	g__Terrimonas	s__Terrimonas ferruginea
OTU1610	0	0	0	0	0	0	4	6	0	9	4	4	d__Bacteria	Pseudomonadota	c__GammaPseudomonadota	o__Pseudomonadales	f__Pseudomonadaceae	g__Pseudomonas	s__Pseudomonas aeruginosa
OTU1611	1	1	0	4	8	3	0	1	0	0	0	0	d__Bacteria	Cyanobacteriota	c__norank	o__Nostocales	f__Tolypothrichaceae	g__Hassalia	s__uncultured bacterium
OTU1612	4	0	6	1	15	6	0	0	0	0	0	0	d__Bacteria	Acidobacteriota	c__Acidobacteriia	o__Acidobacteriotales	f__Acidobacteriotaceae	g__Candidatus Koribacter	s__uncultured bacterium
OTU1613	0	0	0	0	0	0	0	0	0	3	3	1	d__Bacteria	Candidatus Saccharibacteria	c__norank	o__norank	f__norank	g__Candidatus Saccharimonas	s__Saccharimonas aalborgensis
OTU1614	0	0	2	0	0	1	4	4	11	2	15	2	d__Bacteria	Bacillota	c__Bacilli	o__Bacillales	f__Bacillaceae	g__Cytobacillus	s__Cytobacillus massiliogabonensis
OTU1615	1	1	1	0	1	5	0	0	0	0	0	0	d__Bacteria	Pseudomonadota	c__GammaPseudomonadota	o__norank	f__norank	g__Acidibacter	s__metagenome
OTU1616	0	0	0	0	0	0	11	3	2	5	0	3	d__Bacteria	Bacteroidota	c__Chitinophagia	o__Chitinophagales	f__Chitinophagaceae	g__Niastella	s__Niastella koreensis
OTU1617	1	2	2	5	9	1	0	0	0	0	0	0	d__Bacteria	Pseudomonadota	c__BetaPseudomonadota	o__Nitrosomonadales	f__Sterolibacteriaceae	g__Denitratisoma	s__Denitratisoma sp007833355
OTU1618	0	0	0	0	0	0	5	6	2	21	8	13	d__Bacteria	Bacteroidota	c__Chitinophagia	o__Chitinophagales	f__Chitinophagaceae	g__Paraflavitalea	s__Paraflavitalea soli
OTU1619	2	4	7	0	17	5	0	0	0	0	0	0	d__Bacteria	Chlamydiota	c__Chlamydiotae	o__Chlamydiotales	f__Chlamydiota subdivision 3	g__Pedosphaera	s__uncultured bacterium
OTU1620	2	2	5	1	7	12	0	0	0	0	0	0	d__Bacteria	Bacteroidota	c__Sphingobacteriia	o__Sphingobacteriales	f__Sphingobacteriaceae	g__Mucilaginibacter	s__Mucilaginibacter ginsenosidivorax
OTU1621	9	7	3	15	1	12	0	0	0	0	0	0	d__Bacteria	Bacteroidota	c__Sphingobacteriia	o__Sphingobacteriales	f__Sphingobacteriaceae	g__Mucilaginibacter	s__Mucilaginibacter ginsenosidivorans
OTU1622	0	0	0	0	0	0	8	0	9	4	2	6	d__Bacteria	Acidobacteriota	c__Acidobacteriia	o__Acidobacteriotales	f__Acidobacteriotaceae	g__Candidatus Koribacter	s__uncultured bacterium
OTU1623	1	2	2	4	0	2	0	0	0	0	0	0	d__Bacteria	Actinomycetota	c__Actinomycetia	o__Micrococcales	f__Intrasporangiaceae	g__Tetrasphaera
OTU1624	0	0	0	0	0	0	0	0	1	7	4	0	d__Bacteria	Bacteroidota	c__Chitinophagia	o__Chitinophagales	f__Chitinophagaceae	g__Niastella	s__uncultured bacterium
OTU1625	0	0	0	0	0	0	3	2	9	5	5	5	d__Bacteria	Pseudomonadota	c__AlphaPseudomonadota	o__Rhodospirillales	f__Acetobacteraceae	g__Roseomonas	s__uncultured bacterium
OTU1626	0	2	11	1	0	1	0	0	0	0	0	0	d__Bacteria	Bacillota	c__Bacilli	o__Bacillales	f__Bacillaceae	g__Niallia	s__Niallia circulans_A
OTU1627	1	2	4	5	0	0	0	0	0	0	0	0	d__Bacteria	Bacteroidota	c__Chitinophagia	o__Chitinophagales	f__Chitinophagaceae	g__Hydrotalea	s__Hydrotalea flava
OTU1628	0	0	0	0	0	0	9	0	1	1	4	0	d__Bacteria	Bacteroidota	c__Bacteroidia	o__Bacteroidales	f__Dysgonomonadaceae	g__Fermentimonas	s__Fermentimonas caenicola
OTU1629	0	0	0	0	0	0	1	6	13	0	11	5	d__Bacteria	Planctomycetota	c__Planctomycetia	o__Pirellulales	f__Lacipirellulaceae	g__Bythopirellula	s__uncultured bacterium
OTU1630	8	4	0	5	4	4	0	0	0	0	0	0	d__Bacteria	Pseudomonadota	c__AlphaPseudomonadota	o__Hyphomicrobiales	f__Rhizobiaceae	g__Rhizobium	s__Rhizobium sp900466475
OTU1631	0	0	0	0	13	0	1	13	0	0	0	0	d__Bacteria	Bacillota	c__Clostridia	o__Eubacteriales	f__Lachnospiraceae	g__Anaerobutyricum	s__Anaerobutyricum soehngenii
OTU1632	1	0	0	0	1	0	6	2	9	5	10	8	d__Bacteria	Pseudomonadota	c__BetaPseudomonadota	o__Burkholderiales	f__Comamonadaceae	g__Rhodoferax	s__uncultured bacterium
OTU1633	0	0	0	0	0	0	5	5	5	15	9	0	d__Bacteria	Chlamydiota	c__Spartobacteria	o__Chthoniobacterales	f__Chthoniobacteraceae	g__Chthoniobacter	s__Chthoniobacter flavus
OTU1634	0	0	0	0	0	0	10	7	3	10	1	5	d__Bacteria	Acidobacteriota	c__Vicinamibacteria	o__norank	f__Vicinamibacteraceae	g__Luteitalea	s__Luteitalea pratensis
OTU1635	0	0	0	0	0	0	8	5	2	1	1	0	d__Bacteria	Pseudomonadota	c__GammaPseudomonadota	o__Pseudomonadales	f__Pseudomonadaceae	g__Pseudomonas	s__Pseudomonas aeruginosa
OTU1636	0	0	0	0	0	1	0	0	0	0	0	0	d__Bacteria	Bacillota	c__Bacilli	o__Lactobacillales	f__Lactobacillaceae	g__Lactobacillus	s__Lactobacillus delbrueckii
OTU1637	6	16	4	10	5	6	0	0	0	0	0	0	d__Bacteria	Pseudomonadota	c__BetaPseudomonadota	o__Rhodocyclales	f__Azonexaceae	g__Azonexus	s__Azonexus agitatus
OTU1638	9	7	3	0	2	4	0	0	0	0	0	0	d__Bacteria	Pseudomonadota	c__AlphaPseudomonadota	o__Sphingomonadales	f__Sphingomonadaceae	g__Novosphingobium	s__Novosphingobium sp003208375
OTU1639	0	0	0	0	0	0	13	1	10	2	7	7	d__Bacteria	Actinomycetota	c__Actinomycetia	o__Micrococcales	f__Microbacteriaceae	g__Microbacterium	s__Microbacterium sp010634855
OTU1640	5	9	5	0	9	4	0	0	0	0	0	0	d__Bacteria	Actinomycetota	c__Actinomycetia	o__Catenulisporales	f__Actinospicaceae	g__Actinospica	s__Actinospica robiniae
OTU1641	1	0	3	0	0	1	10	6	4	1	1	10	d__Bacteria	Pseudomonadota	c__BetaPseudomonadota	o__Burkholderiales	f__Comamonadaceae	g__Ottowia	s__uncultured bacterium
OTU1642	2	4	3	4	1	2	0	0	0	0	0	0	d__Bacteria	Actinomycetota	c__Thermoleophilia	o__Solirubrobacterales	f__Solirubrobacteraceae	g__Solirubrobacter	s__uncultured bacterium
OTU1643	4	7	3	0	6	0	0	0	0	0	2	2	d__Bacteria	Pseudomonadota	c__BetaPseudomonadota	o__Burkholderiales	f__Oxalobacteraceae	g__Herbaspirillum	s__Herbaspirillum sp006715495
OTU1644	0	0	0	0	0	0	4	5	2	8	1	12	d__Bacteria	Pseudomonadota	c__BetaPseudomonadota	o__Nitrosomonadales	f__Sterolibacteriaceae	g__Denitratisoma	s__Denitratisoma sp007833355
OTU1645	3	4	6	11	4	14	0	0	0	0	0	0	d__Bacteria	Bacteroidota	c__Chitinophagia	o__Chitinophagales	f__Chitinophagaceae	g__Puia	s__uncultured bacterium
OTU1646	8	1	7	5	3	4	0	0	0	0	0	0	d__Bacteria	Cyanobacteriota	c__norank	o__Nostocales	f__Aphanizomenonaceae	g__Dolichospermum	s__Dolichospermum flosaquae
OTU1647	1	3	2	0	0	0	4	2	5	4	14	5	d__Bacteria	Bacillota	c__Bacilli	o__Bacillales	f__Bacillaceae	g__Fictibacillus	s__Fictibacillus phosphorivorans_A
OTU1648	0	1	0	0	0	0	0	0	0	0	2	1	d__Bacteria	Bacillota	c__Bacilli	o__Lactobacillales	f__Lactobacillaceae	g__Lactobacillus	s__Lactobacillus crispatus
OTU1649	3	6	2	19	4	6	0	0	0	0	0	0	d__Bacteria	Acidobacteriota	c__Acidobacteriia	o__Acidobacteriotales	f__Acidobacteriotaceae	g__Granulicella	s__uncultured Acidobacteriota bacterium
OTU1650	0	0	0	1	0	0	0	0	0	0	0	0	d__Bacteria	Actinomycetota	c__Acidimicrobiia	o__Acidimicrobiales	f__Ilumatobacteraceae	g__Desertimonas	s__Desertimonas flava
OTU1651	1	2	4	16	1	1	0	0	0	0	0	0	d__Bacteria	Pseudomonadota	c__AlphaPseudomonadota	o__Hyphomicrobiales	f__norank	g__Pseudorhodoplanes	s__Pseudorhodoplanes sinuspersici
OTU1652	1	1	5	5	0	4	1	0	0	0	1	2	d__Bacteria	Pseudomonadota	c__BetaPseudomonadota	o__Rhodocyclales	f__Rhodocyclaceae	g__Rhodocyclus	s__Rhodocyclus tenuis_A
OTU1653	1	0	0	2	0	2	1	0	0	0	6	8	d__Bacteria	Bacillota	c__Clostridia	o__Eubacteriales	f__Lachnospiraceae	g__Dorea	s__uncultured bacterium
OTU1654	2	8	6	0	1	0	1	1	3	0	0	0	d__Bacteria	Actinomycetota	c__Actinomycetia	o__Corynebacteriales	f__Corynebacteriaceae	g__Corynebacterium	s__Corynebacterium kroppenstedtii_B
OTU1655	0	0	1	9	0	2	0	0	0	0	0	0	d__Bacteria	Actinomycetota	c__Actinomycetia	o__Micrococcales	f__Intrasporangiaceae	g__Terrabacter	s__Terrabacter sp006715875
OTU1656	0	2	0	1	0	0	0	0	0	0	0	0	d__Bacteria	Pseudomonadota	c__GammaPseudomonadota	o__Enterobacterales	f__Budviciaceae	g__Pragia	s__Pragia fontium
OTU1657	2	3	6	2	8	7	0	0	0	0	0	0	d__Bacteria	Chlamydiota	c__Spartobacteria	o__Chthoniobacterales	f__Chthoniobacteraceae	g__Chthoniobacter	s__Chthoniobacter flavus
OTU1658	0	2	3	0	0	0	0	0	0	0	0	0	d__Bacteria	Bacteroidota	c__Chitinophagia	o__Chitinophagales	f__Chitinophagaceae	g__Paraflavitalea	s__Paraflavitalea soli
OTU1659	0	0	0	1	2	0	7	2	1	5	11	5	d__Bacteria	Cyanobacteriota	c__norank	o__Nostocales	f__Aphanizomenonaceae	g__Dolichospermum	s__Dolichospermum flosaquae
OTU1660	0	3	6	5	8	4	0	0	0	0	0	0	d__Bacteria	Pseudomonadota	c__AlphaPseudomonadota	o__Sphingomonadales	f__Sphingomonadaceae	g__Sphingomonas
OTU1661	0	0	0	0	0	0	6	3	2	2	2	9	d__Bacteria	Acidobacteriota	c__Vicinamibacteria	o__norank	f__Vicinamibacteraceae	g__Luteitalea	s__Luteitalea pratensis
OTU1662	7	6	11	7	3	13	0	0	0	0	0	0	d__Bacteria	Chlamydiota	c__Spartobacteria	o__Chthoniobacterales	f__Chthoniobacteraceae	g__Chthoniobacter	s__Chthoniobacter flavus
OTU1663	1	4	5	2	13	1	0	0	0	0	0	0	d__Bacteria	Pseudomonadota	c__AlphaPseudomonadota	o__Rhodospirillales	f__Rhodospirillaceae	g__Hypericibacter	s__Hypericibacter adhaerens
OTU1664	0	0	0	0	0	0	8	5	16	5	4	8	d__Bacteria	Acidobacteriota	c__Holophagae	o__Holophagales	f__Holophagaceae	g__Geothrix
OTU1665	0	0	0	0	0	0	5	4	5	10	11	3	d__Bacteria	Bacteroidota	c__Cytophagia	o__Cytophagales	f__Hymenobacteraceae	g__Pontibacter	s__Pontibacter pudoricolor
OTU1666	4	0	5	4	0	2	0	0	0	0	0	0	d__Bacteria	Acidobacteriota	c__Vicinamibacteria	o__norank	f__Vicinamibacteraceae	g__Luteitalea	s__Luteitalea pratensis
OTU1667	0	0	0	0	0	0	2	2	9	8	8	9	d__Bacteria	Acidobacteriota	c__Acidobacteriia	o__Bryobacterales	f__Solibacteraceae	g__Candidatus Solibacter	s__Solibacter usitatus
OTU1668	1	3	0	4	5	0	0	1	0	0	2	3	d__Bacteria	Pseudomonadota	c__DeltaPseudomonadota	o__Myxococcales	f__Labilitrichaceae	g__Labilithrix	s__Labilithrix luteola
OTU1669	0	1	0	0	0	0	0	4	2	3	6	7	d__Bacteria	Ignavibacteriae	c__Ignavibacteria	o__Ignavibacteriales	f__Ignavibacteriaceae	g__Ignavibacterium	s__uncultured bacterium
OTU1670	0	0	0	0	0	0	1	4	6	6	7	8	d__Bacteria	Acidobacteriota	c__Vicinamibacteria	o__norank	f__Vicinamibacteraceae	g__Luteitalea	s__Luteitalea pratensis
OTU1671	0	0	0	0	0	0	1	6	6	5	2	2	d__Bacteria	Pseudomonadota	c__BetaPseudomonadota	o__Burkholderiales	f__norank	g__Rubrivivax	s__Rubrivivax benzoatilyticus
OTU1672	1	3	3	3	9	2	0	0	0	0	0	0	d__Bacteria	Armatimonadota	c__Chthonomonadetes	o__Chthonomonadales	f__Chthonomonadaceae	g__Chthonomonas	s__Chthonomonas calidirosea
OTU1673	0	0	0	0	0	0	1	0	1	0	4	4	d__Bacteria	Pseudomonadota	c__DeltaPseudomonadota	o__Myxococcales	f__Myxococcaceae	g__Myxococcus	s__Myxococcus fulvus
OTU1674	0	0	0	0	0	0	5	4	7	11	10	6	d__Bacteria	Acidobacteriota	c__Vicinamibacteria	o__norank	f__Vicinamibacteraceae	g__Luteitalea	s__Luteitalea pratensis
OTU1675	0	0	0	0	0	0	4	3	2	6	2	5	d__Bacteria	Pseudomonadota	c__AlphaPseudomonadota	o__Hyphomicrobiales	f__norank	g__Pseudorhodoplanes	s__Pseudorhodoplanes sinuspersici
OTU1676	0	0	0	0	0	0	0	1	11	4	8	7	d__Bacteria	Candidatus Tectomicrobia	c__norank	o__norank	f__norank	g__Candidatus Entotheonella	s__uncultured bacterium
OTU1677	1	3	1	7	5	6	0	0	0	0	0	0	d__Bacteria	Pseudomonadota	c__BetaPseudomonadota	o__Nitrosomonadales	f__Thiobacillaceae	g__Thiobacillus	s__uncultured bacterium
OTU1678	2	5	3	2	2	8	0	0	0	0	0	0	d__Bacteria	Armatimonadota	c__Chthonomonadetes	o__Chthonomonadales	f__Chthonomonadaceae	g__Chthonomonas	s__Chthonomonas calidirosea
OTU1679	0	0	0	0	0	0	1	0	1	2	0	0	d__Bacteria	Cyanobacteriota	c__norank	o__Oscillatoriales	f__Cyanothecaceae	g__Cyanothece	s__Cyanothece sp000022045
OTU1680	0	0	0	0	0	0	2	0	6	6	3	1	d__Bacteria	Pseudomonadota	c__AlphaPseudomonadota	o__Sphingomonadales	f__Sphingomonadaceae	g__Novosphingobium	s__Novosphingobium capsulatum
OTU1681	0	0	0	0	0	0	2	3	4	10	2	5	d__Bacteria	Bacteroidota	c__Chitinophagia	o__Chitinophagales	f__Chitinophagaceae	g__Ferruginibacter	s__uncultured bacterium
OTU1682	6	2	10	18	4	6	0	0	0	0	0	0	d__Bacteria	Armatimonadota	c__Fimbriimonadia	o__Fimbriimonadales	f__Fimbriimonadaceae	g__Fimbriimonas	s__Fimbriimonas sp903899015
OTU1683	5	1	2	3	4	4	0	0	0	0	0	0	d__Bacteria	Pseudomonadota	c__AlphaPseudomonadota	o__Hyphomicrobiales	f__Methylobacteriaceae	g__Microvirga
OTU1684	2	5	1	0	1	0	5	5	3	5	0	2	d__Bacteria	Pseudomonadota	c__BetaPseudomonadota	o__Burkholderiales	f__Oxalobacteraceae	g__Pseudoduganella	s__Pseudoduganella plicata
OTU1685	1	11	10	0	0	2	0	0	0	0	0	0	d__Bacteria	Planctomycetota	c__Planctomycetia	o__Gemmatales	f__Gemmataceae	g__Fimbriiglobus	s__Fimbriiglobus ruber
OTU1686	0	0	1	1	1	2	0	0	0	0	0	0	d__Bacteria	Actinomycetota	c__Actinomycetia	o__Micrococcales	f__Intrasporangiaceae	g__Terrabacter	s__Terrabacter sp001429185
OTU1687	0	0	0	0	0	0	2	12	3	5	2	6	d__Bacteria	Gemmatimonadota	c__Gemmatimonadota	o__Gemmatimonadales	f__Gemmatimonadaceae	g__Gemmatirosa	s__Gemmatirosa kalamazoonesis
OTU1688	9	8	9	0	1	0	0	0	0	2	0	0	d__Bacteria	Pseudomonadota	c__GammaPseudomonadota	o__Enterobacterales	f__Enterobacteriaceae	g__Enterobacter	s__Enterobacter roggenkampii
OTU1689	0	0	0	0	0	0	5	1	13	6	2	7	d__Bacteria	Pseudomonadota	c__BetaPseudomonadota	o__Burkholderiales	f__Burkholderiaceae	g__Lautropia	s__Lautropia dentalis
OTU1690	0	0	0	0	0	0	3	6	2	8	7	4	d__Bacteria	Chlamydiota	c__Opitutae	o__Opitutales	f__Opitutaceae	g__Opitutus	s__uncultured bacterium
OTU1691	2	0	5	2	5	0	0	0	0	0	0	0	d__Bacteria	Actinomycetota	c__Actinomycetia	o__Micrococcales	f__Intrasporangiaceae	g__Intrasporangium	s__Intrasporangium calvum
OTU1692	0	0	0	0	0	0	11	6	0	4	7	7	d__Bacteria	Acidobacteriota	c__Vicinamibacteria	o__norank	f__Vicinamibacteraceae	g__Vicinamibacter	s__uncultured bacterium
OTU1693	1	6	8	0	1	0	0	0	0	4	6	2	d__Bacteria	Cyanobacteriota	c__norank	o__Synechococcales	f__Pseudanabaenaceae	g__Limnothrix	s__Limnothrix sp001693255
OTU1694	0	0	1	6	0	2	3	2	3	0	3	6	d__Bacteria	Bacillota	c__Bacilli	o__Bacillales	f__Bacillaceae	g__Bacillus	s__Bacillus velezensis
OTU1695	0	0	0	0	0	0	0	4	11	1	8	4	d__Bacteria	Pseudomonadota	c__AlphaPseudomonadota	o__Hyphomicrobiales	f__Hyphomicrobiaceae	g__Rhodoplanes	s__Rhodoplanes serenus
OTU1696	3	4	18	5	3	6	1	0	0	0	0	0	d__Bacteria	Pseudomonadota	c__DeltaPseudomonadota	o__Myxococcales	f__Kofleriaceae	g__Haliangium	s__Haliangium ochraceum
OTU1697	2	0	0	0	6	0	4	4	6	3	8	5	d__Bacteria	Bacillota	c__Bacilli	o__Bacillales	f__Bacillaceae	g__Neobacillus	s__Neobacillus soli
OTU1698	6	9	0	7	7	3	0	1	0	0	0	0	d__Bacteria	Pseudomonadota	c__BetaPseudomonadota	o__Burkholderiales	f__Oxalobacteraceae	g__Pseudoduganella	s__Pseudoduganella albidiflava
OTU1699	1	6	1	4	3	1	0	2	1	1	1	1	d__Bacteria	Pseudomonadota	c__AlphaPseudomonadota	o__Rhodospirillales	f__Rhodospirillaceae	g__Magnetospirillum	s__Magnetospirillum gryphiswaldense
OTU1700	1	3	4	0	1	6	0	0	0	0	0	0	d__Bacteria	Chlamydiota	c__Chlamydiotae	o__Chlamydiotales	f__Chlamydiota subdivision 3	g__Pedosphaera	s__uncultured bacterium
OTU1701	6	9	1	3	4	2	0	3	0	0	1	0	d__Bacteria	Pseudomonadota	c__GammaPseudomonadota	o__Enterobacterales	f__Enterobacteriaceae	g__Enterobacter	s__Enterobacter roggenkampii
OTU1702	0	0	0	0	0	0	2	1	4	6	4	2	d__Bacteria	Bacteroidota	c__Chitinophagia	o__Chitinophagales	f__Chitinophagaceae	g__Niastella
OTU1703	0	0	0	0	0	0	2	13	9	8	3	3	d__Bacteria	Pseudomonadota	c__BetaPseudomonadota	o__Burkholderiales	f__norank	g__Paucibacter	s__Paucibacter toxinivorans
OTU1704	4	1	5	5	1	0	0	0	0	0	0	0	d__Bacteria	Acidobacteriota	c__Vicinamibacteria	o__norank	f__Vicinamibacteraceae	g__Luteitalea	s__Luteitalea pratensis
OTU1705	0	0	0	0	0	0	4	1	2	2	10	9	d__Bacteria	Actinomycetota	c__Acidimicrobiia	o__Acidimicrobiales	f__Ilumatobacteraceae	g__Desertimonas	s__Desertimonas flava
OTU1706	0	0	0	0	0	0	3	1	3	7	8	7	d__Bacteria	Chlamydiota	c__Spartobacteria	o__Chthoniobacterales	f__Chthoniobacteraceae	g__Candidatus Udaeobacter	s__Udaeobacter sp003218885
OTU1707	0	0	0	0	0	0	3	8	6	6	4	5	d__Bacteria	Acidobacteriota	c__Blastocatellia	o__Blastocatellales	f__Blastocatellaceae	g__Stenotrophobacter	s__uncultured Acidobacteriota bacterium
OTU1708	4	0	1	3	0	0	0	0	0	0	0	0	d__Bacteria	Bacteroidota	c__Chitinophagia	o__Chitinophagales	f__Chitinophagaceae	g__Panacibacter
OTU1709	0	0	0	0	0	0	10	0	2	7	4	3	d__Bacteria	Pseudomonadota	c__GammaPseudomonadota	o__Xanthomonadales	f__Rhodanobacteraceae	g__Chiayiivirga	s__Chiayiivirga flava
OTU1710	0	1	2	10	1	3	0	1	0	0	0	0	d__Bacteria	Actinomycetota	c__Actinomycetia	o__Frankiales	f__Frankiaceae	g__Frankia	s__Frankia coriariae
OTU1711	2	4	2	3	1	7	0	0	0	0	0	0	d__Bacteria	Candidatus Sumerlaeota	c__Candidatus Sumerlaeia	o__Candidatus Sumerlaeales	f__Candidatus Sumerlaeaceae	g__Candidatus Sumerlaea	s__uncultured bacterium
OTU1712	0	2	1	0	2	4	0	0	0	0	0	0	d__Bacteria	Bacteroidota	c__Chitinophagia	o__Chitinophagales	f__Chitinophagaceae	g__Niastella	s__uncultured bacterium
OTU1713	1	0	0	2	2	0	0	1	1	0	0	0	d__Bacteria	Pseudomonadota	c__AlphaPseudomonadota	o__Hyphomicrobiales	f__Alsobacteraceae	g__Alsobacter	s__Alsobacter metallidurans
OTU1714	3	7	6	0	1	1	0	0	0	0	0	0	d__Bacteria	Acidobacteriota	c__Vicinamibacteria	o__norank	f__Vicinamibacteraceae	g__Luteitalea	s__Luteitalea pratensis
OTU1715	0	0	0	0	0	0	4	9	3	8	11	3	d__Bacteria	Pseudomonadota	c__AlphaPseudomonadota	o__Hyphomicrobiales	f__Phyllobacteriaceae	g__Mesorhizobium	s__Mesorhizobium sp002294985
OTU1716	8	0	2	5	0	1	0	0	0	0	0	0	d__Bacteria	Bacteroidota	c__Sphingobacteriia	o__Sphingobacteriales	f__Sphingobacteriaceae	g__Solitalea	s__uncultured bacterium
OTU1717	5	7	0	5	1	12	0	0	0	0	0	0	d__Bacteria	Pseudomonadota
OTU1718	2	0	0	0	0	0	3	7	4	10	3	0	d__Bacteria	Acidobacteriota	c__Blastocatellia	o__Blastocatellales	f__Pyrinomonadaceae	g__Pyrinomonas	s__Pyrinomonas methylaliphatogenes
OTU1719	6	6	4	6	3	10	0	0	0	0	0	0	d__Bacteria	Chlamydiota	c__Spartobacteria	o__Chthoniobacterales	f__Chthoniobacteraceae	g__Chthoniobacter	s__Chthoniobacter flavus
OTU1720	1	1	4	6	4	1	0	0	0	0	0	0	d__Bacteria	Pseudomonadota	c__GammaPseudomonadota	o__Xanthomonadales	f__Rhodanobacteraceae	g__Rhodanobacter	s__uncultured bacterium
OTU1721	4	0	7	6	5	3	1	1	0	0	2	1	d__Bacteria	Bacteroidota	c__Flavobacteriia	o__Flavobacteriales	f__Flavobacteriaceae	g__Flavobacterium	s__Flavobacterium sp002754315
OTU1722	0	0	0	0	0	0	2	6	4	2	9	3	d__Bacteria	Acidobacteriota	c__Vicinamibacteria	o__norank	f__Vicinamibacteraceae	g__Luteitalea	s__Luteitalea pratensis
OTU1723	1	1	6	4	0	3	0	0	0	0	0	0	d__Bacteria	Actinomycetota	c__Rubrobacteria	o__Gaiellales	f__Gaiellaceae	g__Gaiella	s__Gaiella occulta
OTU1724	5	4	4	4	3	5	0	0	0	0	0	0	d__Bacteria	Pseudomonadota	c__DeltaPseudomonadota	o__Desulfuromonadales	f__Geobacteraceae	g__Geobacter	s__Geobacter pickeringii
OTU1726	0	0	0	0	0	0	14	5	5	7	5	4	d__Bacteria	Pseudomonadota	c__BetaPseudomonadota	o__Rhodocyclales	f__Rhodocyclaceae	g__Rhodocyclus	s__Rhodocyclus tenuis_A
OTU1727	5	2	4	3	4	0	0	0	0	0	2	0	d__Bacteria	Actinomycetota	c__Actinomycetia	o__Micrococcales	f__Micrococcaceae	g__Pseudarthrobacter	s__Pseudarthrobacter nitrophenolicus
OTU1728	1	0	0	0	0	0	9	8	8	10	4	5	d__Bacteria	Bacteroidota	c__Chitinophagia	o__Chitinophagales	f__Chitinophagaceae	g__Flavisolibacter	s__Flavisolibacter sp013327885
OTU1729	0	0	0	0	0	0	3	1	6	1	12	4	d__Bacteria	Pseudomonadota	c__AlphaPseudomonadota	o__Hyphomicrobiales	f__Hyphomicrobiaceae	g__Filomicrobium	s__Filomicrobium insigne
OTU1730	0	0	1	4	4	6	0	0	0	0	0	1	d__Bacteria	Pseudomonadota	c__BetaPseudomonadota	o__Burkholderiales	f__norank	g__Ideonella	s__uncultured bacterium
OTU1731	0	0	0	0	0	0	6	5	6	6	7	3	d__Bacteria	Chlamydiota	c__Opitutae	o__Opitutales	f__Opitutaceae	g__Opitutus	s__metagenome
OTU1732	5	2	4	3	0	0	3	8	3	0	0	0	d__Bacteria	Pseudomonadota	c__BetaPseudomonadota	o__Rhodocyclales	f__Azonexaceae	g__Azonexus	s__Azonexus sp009469585
OTU1733	0	4	0	0	2	1	1	2	2	2	4	0	d__Bacteria	Bacteroidota	c__Sphingobacteriia	o__Sphingobacteriales	f__Sphingobacteriaceae	g__Solitalea	s__uncultured bacterium
OTU1734	3	2	3	3	7	7	0	0	0	0	0	0	d__Bacteria	Chlamydiota	c__Chlamydiotae	o__Chlamydiotales	f__Chlamydiota subdivision 3	g__Pedosphaera	s__uncultured bacterium
OTU1735	3	0	2	8	5	4	0	0	1	0	0	0	d__Bacteria	Chlamydiota	c__Chlamydiotae	o__Chlamydiotales	f__Chlamydiota subdivision 3	g__Pedosphaera	s__uncultured bacterium
OTU1736	0	0	0	0	0	0	5	1	7	6	5	10	d__Bacteria	Planctomycetota	c__Phycisphaerae	o__Phycisphaerales	f__Phycisphaeraceae	g__Phycisphaera	s__uncultured Planctomycetales bacterium
OTU1737	0	0	0	0	0	0	1	7	4	6	1	1	d__Bacteria	Pseudomonadota	c__AlphaPseudomonadota	o__Sphingomonadales	f__Sphingomonadaceae	g__Blastomonas	s__Blastomonas delafieldii_A
OTU1738	0	0	0	0	0	0	1	10	3	14	7	2	d__Bacteria	Gemmatimonadota	c__Gemmatimonadota	o__Gemmatimonadales	f__Gemmatimonadaceae	g__Gemmatimonas	s__Gemmatimonas phototrophica
OTU1739	0	0	0	0	0	6	0	0	0	0	0	0	d__Bacteria	Pseudomonadota	c__GammaPseudomonadota	o__norank	f__norank	g__Acidibacter	s__metagenome
OTU1740	0	0	0	0	0	1	6	7	2	2	0	9	d__Bacteria	Pseudomonadota	c__GammaPseudomonadota	o__Xanthomonadales	f__Xanthomonadaceae	g__Thermomonas	s__Thermomonas sp006337105
OTU1741	0	0	0	0	0	0	6	5	3	12	3	1	d__Bacteria	Acidobacteriota	c__Blastocatellia	o__Blastocatellales	f__Blastocatellaceae	g__Stenotrophobacter	s__uncultured bacterium
OTU1742	0	1	1	0	0	0	3	1	6	6	16	6	d__Bacteria	Acidobacteriota	c__Vicinamibacteria	o__norank	f__Vicinamibacteraceae	g__Luteitalea	s__Luteitalea pratensis
OTU1743	0	0	0	0	0	0	1	0	4	3	8	2	d__Bacteria	Pseudomonadota	c__DeltaPseudomonadota	o__Myxococcales	f__norank	g__Minicystis	s__Minicystis rosea
OTU1744	2	0	0	1	0	0	4	10	6	3	7	5	d__Bacteria	Pseudomonadota	c__AlphaPseudomonadota	o__Rhodospirillales	f__Rhodospirillaceae	g__Hypericibacter	s__Hypericibacter adhaerens
OTU1745	1	1	2	10	5	4	0	0	0	0	0	0	d__Bacteria	Acidobacteriota
OTU1746	0	0	0	0	0	0	5	3	6	0	0	7	d__Bacteria	Pseudomonadota	c__AlphaPseudomonadota	o__Rhodobacterales	f__Roseobacteraceae	g__Rubellimicrobium	s__uncultured bacterium
OTU1747	1	0	0	0	0	0	1	6	1	11	11	8	d__Bacteria	Acidobacteriota	c__Vicinamibacteria	o__norank	f__Vicinamibacteraceae	g__Luteitalea	s__uncultured bacterium
OTU1749	0	0	0	0	0	0	3	7	6	1	9	7	d__Bacteria	Pseudomonadota	c__AlphaPseudomonadota	o__Hyphomicrobiales	f__Phyllobacteriaceae	g__Mesorhizobium	s__Mesorhizobium sp004017275
OTU1750	0	7	0	0	0	0	0	0	0	0	0	0	d__Bacteria	Acidobacteriota	c__Vicinamibacteria	o__norank	f__Vicinamibacteraceae	g__Luteitalea	s__uncultured bacterium
OTU1752	0	0	0	0	0	0	0	16	7	2	2	3	d__Bacteria	Pseudomonadota	c__AlphaPseudomonadota	o__Rhodospirillales	f__Azospirillaceae	g__Skermanella	s__Skermanella pratensis
OTU1753	1	1	1	4	2	0	0	0	0	0	0	0	d__Bacteria	Acidobacteriota	c__Acidobacteriia	o__Bryobacterales	f__Solibacteraceae	g__Candidatus Solibacter	s__Solibacter usitatus
OTU1754	1	1	2	0	7	0	0	0	0	0	0	0	d__Bacteria	Acidobacteriota	c__Vicinamibacteria	o__norank	f__Vicinamibacteraceae	g__Luteitalea	s__Luteitalea pratensis
OTU1755	0	0	0	0	0	0	2	3	9	9	8	11	d__Bacteria	Pseudomonadota	c__GammaPseudomonadota	o__Nevskiales	f__Steroidobacteraceae	g__Steroidobacter	s__uncultured bacterium
OTU1756	0	0	14	0	0	0	6	10	8	2	2	0	d__Bacteria	Bacteroidota	c__Flavobacteriia	o__Flavobacteriales	f__Flavobacteriaceae	g__Flavobacterium	s__Flavobacterium sp002754315
OTU1757	0	5	0	1	3	0	1	0	0	0	2	5	d__Bacteria	Cyanobacteriota	c__norank	o__Oscillatoriales	f__Microcoleaceae	g__Limnospira	s__Limnospira fusiformis
OTU1758	2	1	2	4	11	6	0	0	0	0	0	0	d__Bacteria	Pseudomonadota	c__AlphaPseudomonadota	o__Hyphomicrobiales	f__Bradyrhizobiaceae	g__Bradyrhizobium
OTU1759	0	0	0	0	0	0	2	2	5	5	5	2	d__Bacteria	Actinomycetota	c__Acidimicrobiia	o__Acidimicrobiales	f__Acidimicrobiaceae	g__Acidimicrobium	s__Acidimicrobium ferrooxidans
OTU1760	0	0	0	0	0	0	4	1	2	16	5	6	d__Bacteria	Chlamydiota	c__Spartobacteria	o__Chthoniobacterales	f__Chthoniobacteraceae	g__Candidatus Udaeobacter	s__Udaeobacter sp003218885
OTU1761	3	0	0	0	1	2	5	2	7	2	3	2	d__Bacteria	Bacteroidota	c__Chitinophagia	o__Chitinophagales	f__Chitinophagaceae	g__Aurantisolimonas	s__metagenome
OTU1762	2	5	3	12	0	0	1	0	2	2	5	1	d__Bacteria	Bacillota	c__Bacilli	o__Bacillales	f__Paenibacillaceae	g__Paenibacillus	s__Paenibacillus illinoisensis
OTU1764	0	0	0	0	0	0	7	2	7	8	0	8	d__Bacteria	Pseudomonadota	c__AlphaPseudomonadota	o__Hyphomonadales	f__Hyphomonadaceae	g__Hirschia	s__metagenome
OTU1765	0	1	0	4	0	0	0	0	0	0	3	2	d__Bacteria	Pseudomonadota	c__DeltaPseudomonadota	o__Myxococcales	f__Kofleriaceae	g__Haliangium	s__Haliangium ochraceum
OTU1766	2	4	0	0	4	2	0	2	3	2	4	2	d__Bacteria	Pseudomonadota	c__AlphaPseudomonadota	o__Hyphomicrobiales	f__Xanthobacteraceae	g__Pseudolabrys	s__uncultured bacterium
OTU1767	0	0	0	0	0	0	0	1	7	3	2	0	d__Bacteria	Pseudomonadota	c__AlphaPseudomonadota	o__Hyphomicrobiales	f__Rhizobiaceae	g__Agrobacterium	s__Agrobacterium rhizogenes_A
OTU1768	0	0	0	0	0	0	7	7	3	6	0	4	d__Bacteria	Pseudomonadota	c__AlphaPseudomonadota	o__Hyphomicrobiales	f__Brucellaceae	g__Mycoplana	s__Mycoplana sp900469965
OTU1769	5	2	4	7	5	6	0	0	0	0	0	0	d__Bacteria	Acidobacteriota	c__Acidobacteriia	o__Bryobacterales	f__Solibacteraceae	g__Candidatus Solibacter	s__Solibacter usitatus
OTU1770	10	6	4	3	0	1	0	0	0	0	0	0	d__Bacteria	Pseudomonadota	c__BetaPseudomonadota	o__Rhodocyclales	f__Azonexaceae	g__Azonexus	s__Azonexus denitrificans
OTU1771	3	2	2	14	8	2	0	0	0	0	0	0	d__Bacteria	Planctomycetota	c__Phycisphaerae	o__Sedimentisphaerales	f__Anaerohalosphaeraceae	g__Anaerohalosphaera	s__Anaerohalosphaera lusitana
OTU1772	0	0	0	4	0	2	0	0	0	0	0	0	d__Bacteria	Bacteroidota	c__Cytophagia	o__Cytophagales	f__Fulvivirgaceae	g__Chryseolinea	s__Chryseolinea serpens
OTU1773	2	2	2	0	0	0	0	2	1	0	5	1	d__Bacteria	Acidobacteriota	c__Vicinamibacteria	o__norank	f__Vicinamibacteraceae	g__Vicinamibacter
OTU1774	0	0	0	0	0	0	3	0	4	1	6	3	d__Bacteria	Actinomycetota	c__Actinomycetia	o__Streptomycetales	f__Streptomycetaceae	g__Streptomyces	s__Streptomyces bottropensis
OTU1775	0	1	0	0	0	0	5	8	3	7	10	5	d__Bacteria	Bacteroidota	c__Saprospiria	o__Saprospirales	f__Haliscomenobacteraceae	g__Phaeodactylibacter	s__uncultured bacterium
OTU1776	1	0	0	0	4	0	4	2	12	3	9	3	d__Bacteria	Pseudomonadota	c__AlphaPseudomonadota	o__Hyphomicrobiales	f__Methylobacteriaceae	g__Microvirga	s__Microvirga sp009363855
OTU1777	3	3	4	2	7	5	0	0	0	0	0	0	d__Bacteria	Acidobacteriota	c__Blastocatellia	o__Blastocatellales	f__Pyrinomonadaceae	g__Pyrinomonas	s__Pyrinomonas methylaliphatogenes
OTU1778	2	0	0	0	4	0	2	1	3	1	7	2	d__Bacteria	Actinomycetota	c__Acidimicrobiia	o__Acidimicrobiales	f__Ilumatobacteraceae	g__Desertimonas	s__Desertimonas flava
OTU1779	0	2	0	0	2	8	0	0	0	0	0	0	d__Bacteria	Planctomycetota	c__Phycisphaerae	o__Phycisphaerales	f__Phycisphaeraceae	g__Algisphaera
OTU1780	0	0	0	0	0	0	1	0	8	4	2	7	d__Bacteria	Actinomycetota	c__Acidimicrobiia	o__Acidimicrobiales	f__Ilumatobacteraceae	g__Desertimonas	s__Desertimonas flava
OTU1781	0	0	0	0	0	0	0	8	7	6	5	11	d__Bacteria	Pseudomonadota	c__BetaPseudomonadota	o__Burkholderiales	f__norank	g__Leptothrix	s__uncultured bacterium
OTU1782	0	0	0	0	0	0	4	4	4	6	4	3	d__Bacteria	Chlamydiota	c__Chlamydiotae	o__Chlamydiotales	f__Chlamydiota subdivision 3	g__Pedosphaera
OTU1783	0	0	0	0	0	0	3	6	5	0	2	0	d__Bacteria	Planctomycetota	c__Planctomycetia	o__Gemmatales	f__Gemmataceae	g__Fimbriiglobus	s__Fimbriiglobus ruber
OTU1784	4	5	1	0	10	6	0	0	0	0	0	0	d__Bacteria	Pseudomonadota	c__DeltaPseudomonadota	o__Myxococcales	f__Polyangiaceae	g__Polyangium
OTU1785	11	1	6	5	14	12	0	0	0	0	0	0	d__Bacteria	Bacteroidota	c__Chitinophagia	o__Chitinophagales	f__Chitinophagaceae	g__Puia	s__uncultured bacterium
OTU1786	0	1	0	0	0	0	4	0	3	9	3	1	d__Bacteria	Chlamydiota	c__Opitutae	o__Opitutales	f__Opitutaceae	g__Lacunisphaera
OTU1787	0	0	0	0	0	0	6	4	6	0	1	5	d__Bacteria	Pseudomonadota	c__BetaPseudomonadota	o__Rhodocyclales	f__Rhodocyclaceae	g__Aromatoleum	s__Aromatoleum sp001274695
OTU1788	0	0	0	0	0	0	2	1	4	3	2	14	d__Bacteria	Acidobacteriota	c__Vicinamibacteria	o__norank	f__Vicinamibacteraceae	g__Luteitalea	s__Luteitalea pratensis
OTU1789	0	0	0	0	0	0	1	4	4	9	6	7	d__Bacteria	Bacillota	c__Bacilli	o__Bacillales	f__Bacillaceae	g__Metabacillus	s__Metabacillus litoralis_B
OTU1790	0	0	0	0	0	0	3	12	5	3	4	9	d__Bacteria	Gemmatimonadota	c__Longimicrobia	o__Longimicrobiales	f__Longimicrobiaceae	g__Longimicrobium	s__Longimicrobium terrae
OTU1791	0	0	0	7	5	0	6	0	0	0	0	30	d__Bacteria	Bacillota	c__Clostridia	o__Eubacteriales	f__Oscillospiraceae	g__Faecalibacterium	s__Faecalibacterium prausnitzii_E
OTU1792	0	0	0	0	0	0	0	0	0	0	1	0	d__Bacteria	Bacillota	c__Bacilli	o__Lactobacillales	f__Lactobacillaceae	g__Lactobacillus	s__Lactobacillus delbrueckii
OTU1793	2	2	10	11	3	9	0	0	0	0	0	0	d__Bacteria	Pseudomonadota	c__GammaPseudomonadota	o__Nevskiales	f__Steroidobacteraceae
OTU1794	0	0	0	0	0	0	1	4	7	5	3	3	d__Bacteria	Acidobacteriota	c__Vicinamibacteria	o__norank	f__Vicinamibacteraceae	g__Luteitalea	s__Luteitalea pratensis
OTU1795	0	0	0	0	0	0	5	5	0	12	4	12	d__Bacteria	Pseudomonadota	c__AlphaPseudomonadota	o__Sphingomonadales	f__Sphingomonadaceae	g__Allosphingosinicella	s__Allosphingosinicella sp013816585
OTU1796	0	0	0	0	0	0	5	6	3	2	8	6	d__Bacteria	Acidobacteriota	c__Vicinamibacteria	o__norank	f__Vicinamibacteraceae	g__Luteitalea	s__Luteitalea pratensis
OTU1797	0	0	0	0	0	0	3	3	3	2	7	6	d__Bacteria	Acidobacteriota	c__Vicinamibacteria	o__norank	f__Vicinamibacteraceae	g__Luteitalea	s__Luteitalea pratensis
OTU1798	0	0	10	3	0	3	0	0	0	0	0	0	d__Bacteria	Acidobacteriota	c__Acidobacteriia	o__Acidobacteriotales	f__Acidobacteriotaceae
OTU1799	0	0	0	0	0	0	4	1	6	12	3	11	d__Bacteria	Acidobacteriota	c__Vicinamibacteria	o__norank	f__Vicinamibacteraceae	g__Luteitalea	s__Luteitalea pratensis
OTU1800	3	6	2	6	12	1	0	0	0	0	0	0	d__Bacteria	Pseudomonadota	c__BetaPseudomonadota	o__Nitrosomonadales	f__Sterolibacteriaceae	g__Methyloversatilis	s__Methyloversatilis discipulorum_A
OTU1801	0	0	0	0	0	0	10	9	4	2	4	6	d__Bacteria	Pseudomonadota	c__AlphaPseudomonadota	o__Rhodobacterales	f__Rhodobacteraceae	g__Falsirhodobacter
OTU1802	6	1	6	4	0	6	0	0	1	0	0	0	d__Bacteria	Chlamydiota	c__Chlamydiotae	o__Chlamydiotales	f__Chlamydiota subdivision 3	g__Pedosphaera	s__uncultured bacterium
OTU1803	3	0	3	4	11	5	0	0	0	0	0	0	d__Bacteria	Pseudomonadota	c__BetaPseudomonadota	o__Rhodocyclales	f__Rhodocyclaceae	g__Rhodocyclus	s__Rhodocyclus tenuis_A
OTU1804	0	11	8	5	3	2	0	0	0	0	0	0	d__Bacteria	Acidobacteriota	c__Acidobacteriia	o__Acidobacteriotales	f__Acidobacteriotaceae	g__Candidatus Koribacter	s__uncultured Acidobacteriota bacterium
OTU1805	0	1	0	1	0	0	2	10	3	3	0	5	d__Bacteria	Acidobacteriota	c__Blastocatellia	o__Blastocatellales	f__Blastocatellaceae	g__Blastocatella	s__uncultured Acidobacteriota bacterium
OTU1806	2	10	1	5	2	3	0	0	0	0	0	0	d__Bacteria	Acidobacteriota	c__Blastocatellia	o__Blastocatellales	f__Pyrinomonadaceae	g__Pyrinomonas	s__Pyrinomonas methylaliphatogenes
OTU1807	0	1	0	0	0	0	0	1	0	30	1	4	d__Bacteria	Bacillota	c__Clostridia	o__Eubacteriales	f__Lachnospiraceae	g__Mediterraneibacter	s__Mediterraneibacter faecis
OTU1808	1	17	7	7	3	2	0	0	0	0	0	0	d__Bacteria	Bacteroidota	c__Bacteroidia	o__Bacteroidales	f__Dysgonomonadaceae	g__Proteiniphilum	s__Proteiniphilum sp012837345
OTU1809	0	0	0	0	0	0	5	0	7	2	8	8	d__Bacteria	Acidobacteriota	c__Vicinamibacteria	o__norank	f__Vicinamibacteraceae	g__Luteitalea	s__Luteitalea pratensis
OTU1810	0	0	0	0	0	0	4	1	7	1	7	5	d__Bacteria	Pseudomonadota	c__AlphaPseudomonadota	o__Rhodobacterales	f__Roseobacteraceae	g__Rubellimicrobium	s__uncultured bacterium
OTU1811	3	9	14	0	0	4	0	0	0	0	0	0	d__Bacteria	Pseudomonadota	c__BetaPseudomonadota	o__Rhodocyclales	f__Azonexaceae	g__Azonexus	s__Azonexus sp009469585
OTU1812	0	0	3	2	0	3	0	0	0	0	0	0	d__Bacteria	Pseudomonadota	c__AlphaPseudomonadota	o__Rhodospirillales	f__Acetobacteraceae	g__Paracraurococcus	s__Paracraurococcus ruber
OTU1813	0	3	1	9	0	3	0	0	0	0	0	0	d__Bacteria	Pseudomonadota	c__AlphaPseudomonadota	o__Rhodospirillales	f__Azospirillaceae	g__Skermanella	s__Skermanella pratensis
OTU1814	0	0	0	0	0	0	2	1	5	0	9	4	d__Bacteria	Cyanobacteriota	c__norank	o__Synechococcales	f__Prochlorotrichaceae	g__Nodosilinea	s__Nodosilinea sp003017855
OTU1815	2	5	1	0	2	2	0	0	0	0	0	0	d__Bacteria	Pseudomonadota	c__AlphaPseudomonadota	o__Rhodospirillales	f__Stellaceae	g__Stella	s__Stella sp006738865
OTU1816	0	1	5	4	0	5	0	0	0	0	1	0	d__Bacteria	Bacteroidota	c__Chitinophagia	o__Chitinophagales	f__Chitinophagaceae	g__Filimonas	s__Filimonas lacunae
OTU1817	6	11	4	2	7	3	0	0	0	0	0	0	d__Bacteria	Pseudomonadota	c__BetaPseudomonadota	o__Nitrosomonadales	f__Sterolibacteriaceae	g__Methyloversatilis	s__Methyloversatilis discipulorum
OTU1819	1	2	5	8	1	0	0	0	0	0	0	0	d__Bacteria	Acidobacteriota	c__Vicinamibacteria	o__norank	f__Vicinamibacteraceae	g__Luteitalea
OTU1820	3	2	4	1	1	1	3	6	2	5	6	3	d__Bacteria	Pseudomonadota	c__AlphaPseudomonadota	o__Hyphomicrobiales	f__Rhizobiaceae	g__Rhizobium	s__Rhizobium alamii
OTU1821	0	5	1	0	0	5	5	5	1	10	2	0	d__Bacteria	Pseudomonadota	c__GammaPseudomonadota	o__Pseudomonadales	f__Pseudomonadaceae	g__Pseudomonas	s__Pseudomonas nitroreducens_A
OTU1822	4	0	7	7	1	1	0	0	0	0	0	0	d__Bacteria	Armatimonadota	c__Fimbriimonadia	o__Fimbriimonadales	f__Fimbriimonadaceae	g__Fimbriimonas	s__Fimbriimonas sp903927025
OTU1823	1	0	0	0	0	0	7	1	3	2	2	8	d__Bacteria	Gemmatimonadota	c__Gemmatimonadota	o__Gemmatimonadales	f__Gemmatimonadaceae	g__Gemmatirosa	s__Gemmatirosa kalamazoonesis
OTU1824	0	0	0	0	0	0	4	1	1	0	1	0	d__Bacteria	Pseudomonadota	c__BetaPseudomonadota	o__Burkholderiales	f__Alcaligenaceae	g__Paenalcaligenes	s__Paenalcaligenes hominis
OTU1825	0	0	0	0	0	0	6	11	7	14	5	2	d__Bacteria	Pseudomonadota	c__GammaPseudomonadota	o__norank	f__norank	g__Pseudohongiella	s__Pseudohongiella sp002354805
OTU1826	0	0	0	0	0	0	0	0	0	1	0	0	d__Bacteria	Pseudomonadota	c__GammaPseudomonadota	o__Enterobacterales	f__Enterobacteriaceae	g__Klebsiella	s__Klebsiella aerogenes
OTU1827	0	0	0	0	0	0	4	4	4	0	6	3	d__Bacteria	Actinomycetota	c__Actinomycetia	o__Micrococcales	f__Micrococcaceae	g__Pseudarthrobacter	s__Pseudarthrobacter oxydans
OTU1828	2	0	4	2	10	5	0	0	0	0	0	0	d__Bacteria	Gemmatimonadota	c__Gemmatimonadota	o__Gemmatimonadales	f__Gemmatimonadaceae	g__Gemmatirosa	s__Gemmatirosa kalamazoonesis
OTU1829	0	1	4	1	9	0	0	1	1	5	1	1	d__Bacteria	Gemmatimonadota	c__Gemmatimonadota	o__Gemmatimonadales	f__Gemmatimonadaceae	g__Gemmatimonas	s__Gemmatimonas sp013004105
OTU1830	2	1	2	3	2	7	0	0	0	0	0	0	d__Bacteria	Acidobacteriota	c__Vicinamibacteria	o__norank	f__Vicinamibacteraceae	g__Luteitalea	s__Luteitalea pratensis
OTU1831	0	20	0	0	1	0	3	9	0	0	3	0	d__Bacteria	Actinomycetota	c__Coriobacteriia	o__Coriobacteriales	f__Coriobacteriaceae	g__Collinsella	s__Collinsella sp003471585
OTU1832	14	5	4	2	2	3	0	0	0	0	0	0	d__Bacteria	Pseudomonadota	c__BetaPseudomonadota	o__Rhodocyclales	f__Azonexaceae	g__Azonexus	s__Azonexus fungiphilus
OTU1833	2	0	3	0	3	2	0	0	0	0	0	0	d__Bacteria	Pseudomonadota	c__AlphaPseudomonadota	o__Hyphomicrobiales	f__Hyphomicrobiaceae	g__Hyphomicrobium	s__uncultured bacterium
OTU1834	7	1	8	2	6	6	0	0	0	0	1	0	d__Bacteria	Pseudomonadota	c__GammaPseudomonadota	o__Nevskiales	f__Sinobacteraceae	g__Hydrocarboniphaga	s__Hydrocarboniphaga daqingensis
OTU1835	1	3	0	8	5	7	0	0	0	0	0	0	d__Bacteria	Pseudomonadota	c__AlphaPseudomonadota	o__Hyphomicrobiales	f__norank	g__Pseudorhodoplanes	s__Pseudorhodoplanes sinuspersici
OTU1836	0	0	0	0	0	0	4	4	2	7	9	5	d__Bacteria	Acidobacteriota	c__Vicinamibacteria	o__norank	f__Vicinamibacteraceae	g__Luteitalea	s__Luteitalea pratensis
OTU1837	1	2	0	0	0	0	0	1	0	16	8	0	d__Bacteria	Bacillota	c__Clostridia	o__Eubacteriales	f__Lachnospiraceae	g__Faecalimonas	s__Faecalimonas umbilicata
OTU1838	34	0	0	0	0	0	0	0	0	0	0	1	d__Bacteria	Pseudomonadota	c__DeltaPseudomonadota	o__Desulfovibrionales	f__Desulfovibrionaceae	g__Bilophila	s__Bilophila wadsworthia
OTU1839	0	0	0	0	0	0	14	5	8	16	7	1	d__Bacteria	Bacteroidota	c__Chitinophagia	o__Chitinophagales	f__Chitinophagaceae	g__Ferruginibacter	s__uncultured Bacteroidota bacterium
OTU1840	5	0	5	3	0	10	0	0	0	0	0	0	d__Bacteria	Chlamydiota	c__Chlamydiotae	o__Chlamydiotales	f__Chlamydiota subdivision 3
OTU1841	0	0	0	0	0	0	9	12	1	0	5	4	d__Bacteria	Pseudomonadota	c__BetaPseudomonadota	o__Burkholderiales	f__Burkholderiaceae	g__Caballeronia	s__Caballeronia zhejiangensis
OTU1842	1	1	0	1	5	7	3	0	2	0	0	0	d__Bacteria	Bacillota	c__Bacilli	o__Bacillales	f__Paenibacillaceae	g__Paenibacillus	s__Paenibacillus illinoisensis
OTU1843	0	0	0	0	0	0	9	4	5	4	5	12	d__Bacteria	Pseudomonadota	c__GammaPseudomonadota	o__Nevskiales	f__Sinobacteraceae	g__Panacagrimonas	s__Panacagrimonas perspica
OTU1844	0	0	0	0	0	0	1	6	1	5	9	2	d__Bacteria	Planctomycetota	c__Planctomycetia	o__Pirellulales	f__Pirellulaceae	g__Pirellula	s__Pirellula staleyi
OTU1845	0	0	0	0	0	0	1	3	6	11	1	10	d__Bacteria	Gemmatimonadota	c__Longimicrobia	o__Longimicrobiales	f__Longimicrobiaceae	g__Longimicrobium	s__Longimicrobium terrae
OTU1846	4	3	3	4	2	11	0	0	0	0	0	0	d__Bacteria	Acidobacteriota	c__Acidobacteriia	o__Acidobacteriotales	f__Acidobacteriotaceae	g__Candidatus Koribacter	s__uncultured bacterium
OTU1847	0	0	0	0	0	0	12	2	1	1	1	6	d__Bacteria	Pseudomonadota	c__Oligoflexia	o__Bacteriovoracales	f__Bacteriovoracaceae	g__Bacteriovorax	s__Bacteriovorax stolpii
OTU1848	3	1	6	1	9	4	0	0	0	0	0	0	d__Bacteria	Bacteroidota	c__Chitinophagia	o__Chitinophagales	f__Chitinophagaceae	g__Paraflavitalea	s__Paraflavitalea soli
OTU1849	0	0	7	3	4	6	7	0	2	0	1	0	d__Bacteria	Bacillota	c__Clostridia	o__Eubacteriales	f__Clostridiaceae	g__Desnuesiella	s__Desnuesiella massiliensis
OTU1850	0	0	0	0	0	0	0	0	1	0	0	0	d__Bacteria	Pseudomonadota	c__GammaPseudomonadota	o__Pseudomonadales	f__Moraxellaceae	g__Acinetobacter	s__Acinetobacter pittii
OTU1851	0	0	0	0	0	2	4	2	3	2	9	2	d__Bacteria	Pseudomonadota	c__BetaPseudomonadota	o__Burkholderiales	f__norank	g__Piscinibacter
OTU1852	5	2	4	0	1	1	0	0	0	0	0	0	d__Bacteria	Pseudomonadota	c__AlphaPseudomonadota	o__Caulobacterales	f__Caulobacteraceae	g__Phenylobacterium	s__Phenylobacterium zucineum
OTU1853	0	2	1	0	0	0	10	0	3	0	3	3	d__Bacteria	Actinomycetota	c__Actinomycetia	o__Corynebacteriales	f__Mycobacteriaceae	g__Mycobacterium	s__Mycobacterium mucogenicum_B
OTU1854	0	0	0	0	0	0	0	13	5	10	2	2	d__Bacteria	Bacteroidota	c__Chitinophagia	o__Chitinophagales	f__Chitinophagaceae	g__Flavitalea	s__uncultured bacterium
OTU1855	0	6	9	7	9	7	0	0	1	0	0	0	d__Bacteria	Chlamydiota	c__Spartobacteria	o__Chthoniobacterales	f__Chthoniobacteraceae	g__Chthoniobacter	s__Chthoniobacter flavus
OTU1856	0	6	8	5	0	4	0	0	9	0	0	0	d__Bacteria	Bacillota	c__Bacilli	o__Lactobacillales	f__Lactobacillaceae	g__Limosilactobacillus	s__Limosilactobacillus pontis
OTU1857	0	0	0	0	0	0	3	5	2	2	4	0	d__Bacteria	Pseudomonadota	c__AlphaPseudomonadota	o__Sphingomonadales	f__Sphingomonadaceae	g__Sphingomonas	s__Sphingomonas naasensis
OTU1858	0	0	0	0	0	0	6	4	8	7	5	3	d__Bacteria	Pseudomonadota	c__AlphaPseudomonadota	o__Hyphomicrobiales	f__Bradyrhizobiaceae	g__Bradyrhizobium	s__Bradyrhizobium sp000296215
OTU1859	1	2	2	8	3	1	0	0	0	0	0	0	d__Bacteria	Pseudomonadota	c__AlphaPseudomonadota	o__Rhodospirillales	f__Rhodospirillaceae	g__Defluviicoccus	s__Defluviicoccus seviourii
OTU1861	8	5	5	6	5	3	0	0	0	0	0	0	d__Bacteria	Pseudomonadota	c__BetaPseudomonadota	o__Rhodocyclales	f__Azonexaceae	g__Azonexus	s__Azonexus agitatus
OTU1862	0	0	0	0	0	0	0	3	10	1	0	8	d__Bacteria	Planctomycetota	c__Planctomycetia	o__Gemmatales	f__Gemmataceae	g__Fimbriiglobus	s__Fimbriiglobus ruber
OTU1863	0	0	0	0	0	0	2	2	3	9	6	2	d__Bacteria	Pseudomonadota	c__AlphaPseudomonadota	o__Sphingomonadales	f__Sphingomonadaceae	g__Sphingomonas	s__uncultured bacterium
OTU1864	0	0	0	3	0	0	2	4	0	9	6	3	d__Bacteria	Gemmatimonadota	c__Gemmatimonadota	o__Gemmatimonadales	f__Gemmatimonadaceae	g__Gemmatirosa	s__Gemmatirosa kalamazoonesis
OTU1865	0	0	1	0	0	2	9	13	3	8	4	3	d__Bacteria	Chlamydiota	c__Chlamydiotae	o__Chlamydiotales	f__Chlamydiotaceae	g__Verrucomicrobium	s__Verrucomicrobium spinosum
OTU1866	0	0	0	0	0	0	1	0	4	8	6	7	d__Bacteria	Pseudomonadota	c__GammaPseudomonadota
OTU1867	7	7	2	7	7	10	0	0	0	0	0	0	d__Bacteria	Planctomycetota	c__Planctomycetia	o__Planctomycetales	f__Planctomycetaceae	g__Schlesneria	s__Schlesneria sp903904835
OTU1868	1	1	2	4	3	5	0	0	0	0	0	0	d__Bacteria	Acidobacteriota	c__Vicinamibacteria	o__norank	f__Vicinamibacteraceae	g__Luteitalea	s__Luteitalea pratensis
OTU1869	0	0	0	0	0	3	3	2	7	0	2	17	d__Bacteria	Pseudomonadota	c__BetaPseudomonadota	o__Nitrosomonadales	f__Nitrosomonadaceae	g__Nitrosomonas	s__Nitrosomonas communis
OTU1870	0	0	0	0	0	0	0	2	6	2	2	1	d__Bacteria	Pseudomonadota	c__AlphaPseudomonadota	o__Rhodobacterales	f__Rhodobacteraceae	g__Tabrizicola	s__Tabrizicola thermarum
OTU1871	0	0	0	0	0	0	2	9	0	0	1	0	d__Bacteria	Pseudomonadota	c__AlphaPseudomonadota	o__Sphingomonadales	f__Erythrobacteraceae	g__Altererythrobacter
OTU1873	0	0	0	0	0	0	5	1	0	10	3	3	d__Bacteria	Bacteroidota	c__Chitinophagia	o__Chitinophagales	f__Chitinophagaceae	g__Niastella
OTU1874	0	0	0	0	4	0	5	9	5	5	3	3	d__Bacteria	Pseudomonadota	c__AlphaPseudomonadota	o__Sphingomonadales	f__Sphingomonadaceae	g__Novosphingobium	s__Novosphingobium resinovorum
OTU1875	1	0	1	0	1	3	0	0	1	0	0	1	d__Bacteria	Bacillota	c__Bacilli	o__Lactobacillales	f__Lactobacillaceae	g__Limosilactobacillus	s__Limosilactobacillus reuteri
OTU1876	0	0	0	0	0	0	3	3	1	9	3	5	d__Bacteria	Cyanobacteriota	c__norank	o__Chroococcales	f__Microcystaceae	g__Microcystis	s__Microcystis sp002282935
OTU1877	0	0	0	0	2	0	8	7	6	0	9	6	d__Bacteria	Pseudomonadota	c__AlphaPseudomonadota	o__Hyphomicrobiales	f__Methylobacteriaceae	g__Methylobacterium	s__Methylobacterium extorquens
OTU1878	1	6	6	3	0	7	0	0	0	0	0	0	d__Bacteria	Cyanobacteriota	c__norank	o__Nostocales	f__Tolypothrichaceae	g__Hassalia	s__uncultured bacterium
OTU1879	17	4	0	1	4	7	0	0	0	0	0	0	d__Bacteria	Bacillota	c__Bacilli	o__Bacillales	f__Paenibacillaceae	g__Paenibacillus	s__Paenibacillus sp000758625
OTU1880	3	0	0	0	0	4	0	0	0	0	0	0	d__Bacteria	Cyanobacteriota	c__norank	o__Synechococcales	f__Leptolyngbyaceae	g__Leptolyngbya	s__Leptolyngbya boryana
OTU1882	0	3	0	7	8	3	0	0	0	0	0	0	d__Bacteria	Bacteroidota	c__Chitinophagia	o__Chitinophagales	f__Chitinophagaceae	g__Flavisolibacter	s__Flavisolibacter sp013327885
OTU1883	0	0	0	0	0	0	10	8	5	2	0	7	d__Bacteria	Pseudomonadota	c__AlphaPseudomonadota	o__Sphingomonadales	f__Sphingomonadaceae	g__Novosphingobium	s__Novosphingobium flavum
OTU1884	0	0	0	0	0	0	9	3	3	7	5	7	d__Bacteria	Pseudomonadota	c__AlphaPseudomonadota	o__Hyphomicrobiales	f__Methylobacteriaceae	g__Microvirga	s__Microvirga sp003151255
OTU1885	0	0	0	0	1	1	3	2	5	9	1	2	d__Bacteria	Acidobacteriota	c__Blastocatellia	o__Blastocatellales	f__Pyrinomonadaceae	g__Pyrinomonas	s__Pyrinomonas methylaliphatogenes
OTU1886	3	1	2	0	1	1	1	3	0	2	0	2	d__Bacteria	Pseudomonadota	c__BetaPseudomonadota	o__Burkholderiales	f__Oxalobacteraceae	g__Pseudoduganella
OTU1887	1	1	4	4	0	1	0	0	0	0	0	0	d__Bacteria	Gemmatimonadota	c__Gemmatimonadota	o__Gemmatimonadales	f__Gemmatimonadaceae	g__Gemmatirosa	s__Gemmatirosa kalamazoonesis
OTU1888	0	0	0	0	0	0	8	9	5	1	0	0	d__Bacteria	Pseudomonadota	c__BetaPseudomonadota	o__Rhodocyclales	f__Zoogloeaceae	g__Thauera	s__Thauera phenolivorans
OTU1889	0	0	0	0	0	0	7	7	7	1	3	2	d__Bacteria	Acidobacteriota	c__Acidobacteriia	o__Acidobacteriotales	f__Acidobacteriotaceae	g__Terriglobus	s__Terriglobus roseus_B
OTU1890	6	5	5	3	5	4	0	0	0	0	0	0	d__Bacteria	Pseudomonadota	c__BetaPseudomonadota	o__Nitrosomonadales	f__Sterolibacteriaceae	g__Methyloversatilis	s__Methyloversatilis discipulorum_A
OTU1891	10	14	2	0	4	8	0	0	0	0	0	0	d__Bacteria	Pseudomonadota	c__BetaPseudomonadota	o__Rhodocyclales	f__Azonexaceae	g__Azonexus	s__Azonexus agitatus
OTU1892	0	0	0	0	1	1	2	3	1	8	6	3	d__Bacteria	Gemmatimonadota	c__Gemmatimonadota	o__Gemmatimonadales	f__Gemmatimonadaceae	g__Gemmatimonas	s__Gemmatimonas phototrophica
OTU1893	0	0	0	0	0	0	4	2	4	2	4	9	d__Bacteria	Candidatus Tectomicrobia	c__norank	o__norank	f__norank	g__Candidatus Entotheonella	s__uncultured bacterium
OTU1894	0	0	0	0	0	0	1	9	3	7	6	6	d__Bacteria	Acidobacteriota	c__Holophagae	o__Holophagales	f__Holophagaceae	g__Geothrix	s__Geothrix sp013390615
OTU1895	0	1	0	0	0	0	2	4	1	11	4	9	d__Bacteria	Acidobacteriota	c__Vicinamibacteria	o__norank	f__Vicinamibacteraceae	g__Luteitalea	s__Luteitalea pratensis
OTU1896	0	2	3	5	9	7	0	0	0	0	0	0	d__Bacteria	Planctomycetota	c__Phycisphaerae	o__Phycisphaerales	f__Phycisphaeraceae	g__Phycisphaera	s__Phycisphaera mikurensis
OTU1897	0	0	0	0	0	0	4	0	11	3	4	8	d__Bacteria	Pseudomonadota	c__AlphaPseudomonadota	o__Hyphomicrobiales	f__Methylobacteriaceae	g__Microvirga	s__Microvirga ossetica
OTU1898	0	1	0	0	0	0	0	4	7	8	15	3	d__Bacteria	Chlamydiota	c__Chlamydiotae	o__Chlamydiotales	f__Chlamydiota subdivision 3	g__Pedosphaera	s__uncultured bacterium
OTU1899	0	0	0	0	0	0	0	1	0	14	17	9	d__Bacteria	Bacteroidota	c__Bacteroidia	o__Bacteroidales	f__Dysgonomonadaceae	g__Proteiniphilum	s__Proteiniphilum sp012837345
OTU1900	0	0	0	0	0	0	16	2	4	5	8	5	d__Bacteria	Actinomycetota	c__Actinomycetia	o__Micrococcales	f__Micrococcaceae	g__Pseudarthrobacter	s__Pseudarthrobacter equi
OTU1901	4	4	4	5	6	8	0	0	0	0	0	0	d__Bacteria	Pseudomonadota	c__BetaPseudomonadota	o__Nitrosomonadales	f__Sterolibacteriaceae	g__Denitratisoma	s__Denitratisoma sp007833355
OTU1902	5	1	1	5	2	10	0	0	0	0	0	0	d__Bacteria	Chlamydiota	c__Chlamydiotae	o__Chlamydiotales	f__Chlamydiota subdivision 3	g__Pedosphaera	s__uncultured bacterium
OTU1903	10	2	1	3	5	1	0	0	0	0	0	0	d__Bacteria	Pseudomonadota	c__AlphaPseudomonadota	o__Rhodospirillales	f__Rhodospirillaceae	g__Hypericibacter	s__Hypericibacter adhaerens
OTU1904	0	0	0	0	0	0	4	8	3	5	10	8	d__Bacteria	Pseudomonadota	c__GammaPseudomonadota	o__Xanthomonadales	f__Xanthomonadaceae	g__Arenimonas	s__Arenimonas daejeonensis
OTU1905	0	0	0	0	0	0	1	3	0	7	9	5	d__Bacteria	Acidobacteriota	c__Blastocatellia	o__Blastocatellales	f__Pyrinomonadaceae	g__Pyrinomonas	s__Pyrinomonas methylaliphatogenes
OTU1906	10	1	5	9	3	5	0	0	0	0	0	0	d__Bacteria	Bacteroidota	c__Chitinophagia	o__Chitinophagales	f__Chitinophagaceae	g__Cnuella	s__Cnuella takakiae
OTU1907	3	5	3	1	3	1	0	0	0	0	0	0	d__Bacteria	Bacteroidota	c__Chitinophagia	o__Chitinophagales	f__Chitinophagaceae	g__Aurantisolimonas
OTU1908	0	0	0	0	0	0	7	2	2	0	3	8	d__Bacteria	Pseudomonadota	c__BetaPseudomonadota	o__Burkholderiales	f__norank	g__Rubrivivax	s__Rubrivivax gelatinosus_A
OTU1909	0	4	4	0	0	0	0	0	0	0	0	0	d__Bacteria	Bacteroidota	c__Chitinophagia	o__Chitinophagales	f__Chitinophagaceae	g__Terrimonas	s__Terrimonas ferruginea
OTU1911	0	0	0	0	0	0	1	1	3	0	4	3	d__Bacteria	Actinomycetota	c__Actinomycetia	o__Streptomycetales	f__Streptomycetaceae	g__Streptomyces	s__Streptomyces stelliscabiei
OTU1912	2	0	0	9	2	0	0	0	0	0	0	0	d__Bacteria	Pseudomonadota	c__AlphaPseudomonadota	o__Rhodospirillales	f__Azospirillaceae	g__Indioceanicola	s__Indioceanicola profundi
OTU1913	1	0	0	0	0	0	4	4	1	9	3	1	d__Bacteria	Bacteroidota	c__Sphingobacteriia	o__Sphingobacteriales	f__Sphingobacteriaceae	g__Solitalea
OTU1914	0	0	0	0	0	0	11	6	3	4	5	10	d__Bacteria	Pseudomonadota	c__AlphaPseudomonadota	o__Sphingomonadales	f__Sphingomonadaceae	g__Novosphingobium	s__Novosphingobium aromaticivorans
OTU1915	0	0	0	0	0	0	7	2	6	9	2	1	d__Bacteria	Chlamydiota	c__Spartobacteria	o__Chthoniobacterales	f__Chthoniobacteraceae	g__Candidatus Udaeobacter	s__Udaeobacter sp003218885
OTU1916	0	0	0	0	0	0	2	3	2	21	8	10	d__Bacteria	Candidatus Saccharibacteria	c__norank	o__norank	f__norank	g__Candidatus Saccharimonas	s__Saccharimonas aalborgensis
OTU1917	0	0	0	0	0	0	1	7	5	4	3	10	d__Bacteria	Acidobacteriota	c__Vicinamibacteria	o__norank	f__Vicinamibacteraceae	g__Luteitalea	s__Luteitalea pratensis
OTU1918	2	0	2	6	6	4	0	0	0	0	0	0	d__Bacteria	Pseudomonadota	c__GammaPseudomonadota	o__Xanthomonadales	f__Rhodanobacteraceae	g__Rhodanobacter	s__uncultured bacterium
OTU1919	6	0	0	1	1	3	2	1	1	1	4	5	d__Bacteria	Pseudomonadota	c__BetaPseudomonadota	o__Burkholderiales	f__Comamonadaceae	g__Ramlibacter
OTU1920	0	5	10	11	4	8	0	0	0	0	0	0	d__Bacteria	Acidobacteriota	c__Acidobacteriia	o__Acidobacteriotales	f__Acidobacteriotaceae	g__Terracidiphilus	s__Terracidiphilus sp903849645
OTU1921	1	1	3	5	11	3	0	0	0	0	0	0	d__Bacteria	Chlamydiota	c__Chlamydiotae	o__Chlamydiotales	f__Chlamydiota subdivision 3	g__Pedosphaera	s__metagenome
OTU1922	0	0	0	0	0	0	10	2	3	3	8	6	d__Bacteria	Planctomycetota	c__Planctomycetia	o__Gemmatales	f__Gemmataceae	g__Fimbriiglobus	s__Fimbriiglobus ruber
OTU1923	6	5	3	1	3	5	0	1	0	2	0	0	d__Bacteria	Pseudomonadota	c__AlphaPseudomonadota	o__Sphingomonadales	f__Sphingomonadaceae	g__Sphingomonas	s__uncultured bacterium
OTU1924	0	0	0	0	0	0	1	0	1	6	1	1	d__Bacteria	Pseudomonadota	c__BetaPseudomonadota	o__Burkholderiales	f__Comamonadaceae	g__Ramlibacter
OTU1925	6	1	5	3	9	0	0	0	0	0	0	0	d__Bacteria	Acidobacteriota	c__Vicinamibacteria	o__norank	f__Vicinamibacteraceae	g__Luteitalea	s__Luteitalea pratensis
OTU1926	0	0	0	0	0	0	1	4	3	10	3	5	d__Bacteria	Acidobacteriota	c__Vicinamibacteria	o__norank	f__Vicinamibacteraceae	g__Luteitalea	s__Luteitalea pratensis
OTU1927	0	0	0	0	0	0	1	2	2	0	6	2	d__Bacteria	Actinomycetota	c__Rubrobacteria	o__Gaiellales	f__Gaiellaceae	g__Gaiella	s__Gaiella occulta
OTU1928	0	0	0	0	0	0	8	16	4	5	2	4	d__Bacteria	Pseudomonadota	c__GammaPseudomonadota	o__Oceanospirillales	f__Halomonadaceae	g__Halomonas	s__uncultured bacterium
OTU1929	6	11	13	0	2	0	0	0	0	0	0	0	d__Bacteria	Pseudomonadota	c__GammaPseudomonadota	o__Enterobacterales	f__Enterobacteriaceae	g__Enterobacter	s__Enterobacter cloacae_M
OTU1930	0	0	0	0	0	0	16	4	6	4	2	4	d__Bacteria	Bacteroidota	c__Chitinophagia	o__Chitinophagales	f__Chitinophagaceae	g__Terrimonas	s__Terrimonas ferruginea
OTU1931	6	2	1	1	2	2	0	1	0	0	0	0	d__Bacteria	Pseudomonadota	c__DeltaPseudomonadota	o__Myxococcales	f__Labilitrichaceae	g__Labilithrix	s__Labilithrix luteola
OTU1932	0	0	6	5	0	4	0	0	0	0	0	0	d__Bacteria	Pseudomonadota	c__GammaPseudomonadota	o__Xanthomonadales	f__Rhodanobacteraceae	g__Ahniella	s__Ahniella affigens
OTU1933	0	0	0	0	0	0	1	0	11	2	9	4	d__Bacteria	Bacteroidota	c__Sphingobacteriia	o__Sphingobacteriales	f__Sphingobacteriaceae	g__Pedobacter	s__uncultured bacterium
OTU1935	4	0	4	1	0	0	0	0	0	0	0	0	d__Bacteria	Pseudomonadota	c__DeltaPseudomonadota	o__Myxococcales	f__norank	g__Minicystis	s__Minicystis rosea
OTU1936	5	1	1	0	0	4	0	0	0	0	0	0	d__Bacteria	Acidobacteriota	c__Vicinamibacteria	o__norank	f__Vicinamibacteraceae	g__Luteitalea	s__Luteitalea pratensis
OTU1937	0	1	0	0	0	0	4	2	4	0	3	1	d__Bacteria	Pseudomonadota	c__AlphaPseudomonadota	o__Hyphomicrobiales	f__Phyllobacteriaceae	g__Mesorhizobium	s__uncultured Mesorhizobium sp.
OTU1938	1	1	2	7	0	1	0	0	0	0	0	0	d__Bacteria	Planctomycetota	c__Planctomycetia	o__Gemmatales	f__Gemmataceae	g__Fimbriiglobus	s__Fimbriiglobus ruber
OTU1939	0	0	0	0	0	0	2	2	3	1	5	3	d__Bacteria	Acidobacteriota	c__Vicinamibacteria	o__norank	f__Vicinamibacteraceae	g__Luteitalea	s__Luteitalea pratensis
OTU1940	4	1	0	1	1	2	0	0	0	0	0	0	d__Bacteria	Pseudomonadota	c__AlphaPseudomonadota	o__Rhodospirillales	f__Acetobacteraceae	g__Granulibacter	s__Granulibacter bethesdensis
OTU1941	4	4	2	3	0	0	0	0	0	0	0	0	d__Bacteria	Planctomycetota	c__Planctomycetia	o__Gemmatales	f__Gemmataceae	g__Fimbriiglobus	s__Fimbriiglobus ruber
OTU1942	0	0	0	0	0	0	7	6	7	1	1	4	d__Bacteria	Pseudomonadota	c__AlphaPseudomonadota	o__Hyphomicrobiales	f__Phyllobacteriaceae	g__Aminobacter	s__Aminobacter aminovorans
OTU1943	2	5	5	11	3	0	0	0	0	0	0	0	d__Bacteria	Nitrospirota	c__Nitrospira	o__norank	f__norank	g__norank	s__uncultured bacterium
OTU1944	1	2	7	2	0	2	0	0	0	2	0	0	d__Bacteria	Pseudomonadota	c__AlphaPseudomonadota	o__Hyphomicrobiales	f__Phyllobacteriaceae	g__Mesorhizobium	s__Mesorhizobium sp002294945
OTU1945	0	0	0	0	0	0	5	3	3	9	6	2	d__Bacteria	Pseudomonadota	c__BetaPseudomonadota	o__Burkholderiales	f__Comamonadaceae	g__Hylemonella	s__Hylemonella sp013334205
OTU1946	0	0	0	0	0	0	1	10	7	11	2	0	d__Bacteria	Pseudomonadota	c__GammaPseudomonadota	o__Cellvibrionales	f__Cellvibrionaceae	g__Cellvibrio	s__Cellvibrio sp000263355
OTU1947	0	0	0	0	0	0	1	1	6	1	1	4	d__Bacteria	Planctomycetota	c__Planctomycetia	o__Gemmatales	f__Gemmataceae	g__Gemmata	s__uncultured bacterium
OTU1948	0	0	0	0	0	0	1	4	5	0	9	2	d__Bacteria	Pseudomonadota	c__AlphaPseudomonadota	o__Hyphomicrobiales	f__Reyranellaceae	g__Reyranella	s__uncultured bacterium
OTU1949	0	0	0	0	0	0	1	1	4	0	7	6	d__Bacteria	Pseudomonadota	c__AlphaPseudomonadota	o__Hyphomicrobiales	f__Methylobacteriaceae	g__Microvirga	s__Microvirga massiliensis
OTU1950	7	4	2	0	7	17	0	1	0	0	0	0	d__Bacteria	Pseudomonadota	c__AlphaPseudomonadota	o__Rhodospirillales	f__Acetobacteraceae	g__Gluconacetobacter	s__Gluconacetobacter sp014174165
OTU1951	0	0	0	0	0	0	2	5	6	4	5	5	d__Bacteria	Pseudomonadota	c__AlphaPseudomonadota	o__Rhodospirillales	f__Azospirillaceae	g__Skermanella	s__Skermanella pratensis
OTU1952	4	4	2	6	6	3	0	0	0	0	0	0	d__Bacteria	Bacteroidota	c__Cytophagia	o__Cytophagales
OTU1953	4	0	3	0	7	1	0	0	2	0	1	3	d__Bacteria	Bacillota	c__Bacilli	o__Bacillales	f__Bacillaceae	g__Priestia	s__Priestia megaterium_A
OTU1954	0	1	0	0	0	0	0	0	1	0	2	0	d__Bacteria	Pseudomonadota	c__GammaPseudomonadota	o__Enterobacterales	f__Enterobacteriaceae	g__Salmonella	s__Salmonella enterica
OTU1955	0	0	0	0	0	0	0	3	1	0	0	0	d__Bacteria	Pseudomonadota	c__AlphaPseudomonadota	o__Sphingomonadales	f__Sphingomonadaceae	g__Novosphingobium	s__Novosphingobium flavum_A
OTU1956	0	0	0	0	0	0	2	2	4	2	5	2	d__Bacteria	Planctomycetota	c__Planctomycetia	o__Pirellulales	f__Lacipirellulaceae	g__Bythopirellula	s__uncultured bacterium
OTU1958	0	0	0	0	0	0	4	5	4	4	5	1	d__Bacteria	Bacillota	c__Negativicutes	o__Veillonellales	f__Veillonellaceae	g__Megasphaera	s__Megasphaera massiliensis
OTU1959	0	2	0	0	0	0	2	6	1	8	1	13	d__Bacteria	Bacteroidota	c__Saprospiria	o__Saprospirales	f__Haliscomenobacteraceae	g__Phaeodactylibacter	s__Phaeodactylibacter xiamenensis
OTU1960	0	0	0	0	0	0	11	11	17	0	1	0	d__Bacteria	Pseudomonadota	c__BetaPseudomonadota	o__Rhodocyclales	f__Zoogloeaceae	g__Uliginosibacterium	s__Uliginosibacterium carminicum
OTU1961	0	0	0	0	0	0	5	4	3	3	6	8	d__Bacteria	Acidobacteriota	c__Holophagae	o__Holophagales	f__Holophagaceae	g__Geothrix	s__Geothrix sp013390615
OTU1962	6	1	1	7	1	1	0	0	0	0	0	0	d__Bacteria	Acidobacteriota	c__Acidobacteriia	o__Bryobacterales	f__Solibacteraceae	g__Candidatus Solibacter	s__Solibacter usitatus
OTU1963	0	5	2	6	7	7	0	0	0	0	0	0	d__Bacteria	Acidobacteriota	c__Acidobacteriia	o__Acidobacteriotales	f__Acidobacteriotaceae	g__Candidatus Koribacter	s__Koribacter versatilis
OTU1964	0	0	0	0	0	0	5	2	8	4	5	5	d__Bacteria	Acidobacteriota	c__Acidobacteriia	o__Bryobacterales	f__Solibacteraceae	g__Candidatus Solibacter	s__Solibacter usitatus
OTU1965	0	0	2	0	0	0	3	1	5	9	1	5	d__Bacteria	Chlamydiota	c__Chlamydiotae	o__Chlamydiotales	f__Chlamydiota subdivision 3	g__Pedosphaera	s__uncultured bacterium
OTU1966	0	0	0	0	0	0	5	2	5	1	4	2	d__Bacteria	Pseudomonadota	c__DeltaPseudomonadota	o__Desulfuromonadales	f__Geobacteraceae	g__Geomonas
OTU1967	0	0	0	0	0	0	0	4	0	7	7	6	d__Bacteria	Acidobacteriota	c__Vicinamibacteria	o__norank	f__Vicinamibacteraceae	g__Vicinamibacter	s__uncultured bacterium
OTU1968	0	0	0	0	0	0	4	1	2	14	3	0	d__Bacteria	Bacteroidota	c__Chitinophagia	o__Chitinophagales	f__Chitinophagaceae	g__Pseudobacter	s__Pseudobacter ginsenosidimutans
OTU1969	0	6	1	5	9	9	0	0	0	0	0	0	d__Bacteria	Pseudomonadota	c__BetaPseudomonadota	o__Burkholderiales	f__norank	g__Roseateles	s__Roseateles depolymerans
OTU1970	0	0	0	0	0	0	0	9	7	7	6	6	d__Bacteria	Chlamydiota	c__Spartobacteria	o__Chthoniobacterales	f__Chthoniobacteraceae	g__Chthoniobacter	s__Chthoniobacter flavus
OTU1971	2	3	0	7	1	1	0	0	0	0	0	0	d__Bacteria	Pseudomonadota	c__DeltaPseudomonadota	o__Myxococcales	f__Myxococcaceae	g__Myxococcus	s__Myxococcus fulvus
OTU1972	0	0	0	0	0	0	3	6	3	11	9	10	d__Bacteria	Actinomycetota	c__Acidimicrobiia	o__Acidimicrobiales	f__Acidimicrobiaceae	g__Ferrimicrobium	s__Ferrimicrobium acidiphilum
OTU1973	1	0	0	0	0	0	0	1	0	1	0	4	d__Bacteria	Pseudomonadota	c__GammaPseudomonadota	o__Xanthomonadales	f__Xanthomonadaceae	g__Stenotrophomonas	s__Stenotrophomonas sp003086695
OTU1974	0	0	4	4	0	1	0	0	0	0	0	0	d__Bacteria	Acidobacteriota	c__Vicinamibacteria	o__norank	f__Vicinamibacteraceae	g__Luteitalea	s__uncultured bacterium
OTU1975	6	2	2	0	0	0	1	0	0	2	0	1	d__Bacteria	Planctomycetota	c__Planctomycetia	o__Gemmatales	f__Gemmataceae	g__Fimbriiglobus	s__Fimbriiglobus ruber
OTU1976	0	4	2	2	0	0	0	0	0	0	0	0	d__Bacteria	Chloroflexota	c__norank	o__norank	f__norank	g__Thermobaculum	s__Thermobaculum terrenum
OTU1977	1	2	2	3	3	8	0	0	0	0	0	0	d__Bacteria	Acidobacteriota	c__Vicinamibacteria	o__norank	f__Vicinamibacteraceae	g__Luteitalea	s__Luteitalea pratensis
OTU1978	0	0	0	0	0	0	4	3	1	0	4	6	d__Bacteria	Pseudomonadota	c__AlphaPseudomonadota	o__Rhodospirillales	f__Azospirillaceae	g__Skermanella	s__Skermanella pratensis
OTU1979	0	0	0	2	0	0	0	3	3	4	6	4	d__Bacteria	Chloroflexota	c__Anaerolineae	o__Anaerolineales	f__Anaerolineaceae	g__Ornatilinea	s__Ornatilinea apprima
OTU1980	1	0	0	0	1	0	1	1	0	3	1	0	d__Bacteria	Bacillota	c__Bacilli	o__Bacillales	f__Bacillaceae	g__Neobacillus	s__Neobacillus sp001048695
OTU1981	0	0	0	0	0	0	1	0	0	0	0	0	d__Bacteria	Bacillota	c__Clostridia	o__Eubacteriales	f__Clostridiaceae	g__Hungatella	s__Hungatella effluvii
OTU1982	0	0	0	0	0	0	0	0	4	9	13	6	d__Bacteria	Acidobacteriota	c__Vicinamibacteria	o__norank	f__Vicinamibacteraceae	g__Luteitalea	s__Luteitalea pratensis
OTU1983	0	0	0	0	0	0	8	11	12	3	5	3	d__Bacteria	Pseudomonadota	c__BetaPseudomonadota	o__Rhodocyclales	f__Zoogloeaceae	g__Uliginosibacterium	s__Uliginosibacterium carminicum
OTU1984	0	0	0	0	0	0	4	3	0	3	7	4	d__Bacteria	Bacteroidota	c__Chitinophagia	o__Chitinophagales	f__Chitinophagaceae	g__Flavipsychrobacter	s__Flavipsychrobacter sp013286835
OTU1985	1	3	1	0	6	0	0	2	0	2	0	0	d__Bacteria	Acidobacteriota	c__Blastocatellia	o__Blastocatellales	f__Pyrinomonadaceae	g__Pyrinomonas	s__Pyrinomonas methylaliphatogenes
OTU1986	0	0	0	0	0	1	6	2	6	1	3	7	d__Bacteria	Pseudomonadota	c__Oligoflexia	o__Bdellovibrionales	f__Bdellovibrionaceae	g__Bdellovibrio	s__Bdellovibrio bacteriovorus
OTU1987	10	2	0	2	7	0	0	0	0	0	0	0	d__Bacteria	Pseudomonadota	c__BetaPseudomonadota	o__Rhodocyclales	f__Rhodocyclaceae	g__Niveibacterium	s__Niveibacterium sp013184235
OTU1988	6	1	3	2	0	2	0	0	0	0	0	0	d__Bacteria	Chlamydiota	c__Spartobacteria	o__Chthoniobacterales	f__Chthoniobacteraceae	g__Candidatus Udaeobacter	s__Udaeobacter sp003218615
OTU1989	0	0	0	0	0	0	10	9	4	8	3	3	d__Bacteria	Bacteroidota	c__Cytophagia	o__Cytophagales	f__Hymenobacteraceae	g__Pontibacter	s__Pontibacter pudoricolor
OTU1990	0	0	0	0	0	0	1	11	5	5	8	2	d__Bacteria	Pseudomonadota	c__AlphaPseudomonadota	o__Rhodospirillales	f__Rhodospirillaceae	g__Dongia	s__Dongia mobilis
OTU1991	0	0	0	0	0	0	1	1	1	1	5	3	d__Bacteria	Pseudomonadota	c__AlphaPseudomonadota	o__Rhodobacterales	f__Rhodobacteraceae	g__Amaricoccus	s__metagenome
OTU1992	2	7	3	2	10	1	0	0	0	0	0	0	d__Bacteria	Chlamydiota	c__Chlamydiotae	o__Chlamydiotales	f__Chlamydiota subdivision 3	g__Pedosphaera
OTU1993	0	0	0	0	0	0	6	3	3	0	7	0	d__Bacteria	Pseudomonadota	c__BetaPseudomonadota	o__Burkholderiales	f__Comamonadaceae
OTU1994	0	3	1	0	1	7	0	0	0	0	0	0	d__Bacteria	Pseudomonadota	c__AlphaPseudomonadota	o__Hyphomicrobiales	f__Methylocystaceae	g__Methylosinus	s__Methylosinus sp000685825
OTU1995	0	1	2	0	5	1	0	0	0	0	0	0	d__Bacteria	Pseudomonadota	c__AlphaPseudomonadota	o__Hyphomicrobiales	f__Phyllobacteriaceae	g__Mesorhizobium	s__Mesorhizobium terrae
OTU1996	0	0	0	0	0	1	3	14	2	1	0	2	d__Bacteria	Pseudomonadota	c__BetaPseudomonadota	o__Rhodocyclales	f__Azonexaceae	g__Azonexus	s__Azonexus agitatus
OTU1997	0	0	0	0	0	0	3	4	2	1	1	2	d__Bacteria	Pseudomonadota	c__AlphaPseudomonadota	o__Sphingomonadales	f__Sphingomonadaceae	g__Novosphingobium	s__Novosphingobium sp005145025
OTU1998	0	0	3	3	0	0	5	3	0	8	4	1	d__Bacteria	Planctomycetota	c__Planctomycetia	o__Gemmatales	f__Gemmataceae	g__Gemmata	s__uncultured bacterium
OTU1999	0	0	0	0	0	0	2	8	0	5	2	1	d__Bacteria	Acidobacteriota	c__Blastocatellia	o__Blastocatellales	f__Pyrinomonadaceae	g__Pyrinomonas
OTU2000	0	0	0	0	0	0	4	3	8	2	3	4	d__Bacteria	Acidobacteriota	c__Holophagae	o__Holophagales	f__Holophagaceae	g__Geothrix	s__Geothrix sp013390615
OTU2001	0	2	3	3	1	2	4	1	7	5	0	1	d__Bacteria	Bacteroidota	c__Flavobacteriia	o__Flavobacteriales	f__Flavobacteriaceae	g__Flavobacterium	s__uncultured bacterium
OTU2002	0	0	0	1	0	0	0	0	0	4	1	1	d__Bacteria	Actinomycetota	c__Actinomycetia	o__Bifidobacteriales	f__Bifidobacteriaceae	g__Bifidobacterium	s__Bifidobacterium globosum
OTU2003	7	1	5	8	9	1	0	0	0	0	0	0	d__Bacteria	Acidobacteriota	c__Blastocatellia	o__Blastocatellales	f__Pyrinomonadaceae	g__Pyrinomonas	s__Pyrinomonas methylaliphatogenes
OTU2004	1	0	0	0	0	0	0	0	0	0	0	0	d__Bacteria	Pseudomonadota	c__BetaPseudomonadota	o__Nitrosomonadales	f__Methylophilaceae	g__Methylobacillus	s__Methylobacillus flagellatus
OTU2005	0	0	0	0	0	0	1	7	9	1	4	2	d__Bacteria	Bacteroidota	c__Cytophagia	o__Cytophagales	f__Cytophagaceae	g__Dyadobacter
OTU2006	3	0	1	1	5	1	0	0	0	0	0	0	d__Bacteria	Pseudomonadota	c__BetaPseudomonadota	o__Burkholderiales	f__norank	g__Tepidimonas	s__Tepidimonas taiwanensis
OTU2007	1	0	0	3	0	0	0	0	0	0	0	0	d__Bacteria	Pseudomonadota	c__GammaPseudomonadota	o__Cellvibrionales
OTU2008	0	0	0	0	0	0	0	2	3	10	7	1	d__Bacteria	Acidobacteriota	c__Vicinamibacteria	o__norank	f__Vicinamibacteraceae	g__Luteitalea	s__Luteitalea pratensis
OTU2009	14	1	0	0	0	3	1	0	0	0	0	0	d__Bacteria	Pseudomonadota	c__AlphaPseudomonadota	o__Rhodospirillales	f__Stellaceae	g__Stella	s__Stella humosa
OTU2010	0	0	2	0	0	0	0	0	0	0	0	0	d__Bacteria	Pseudomonadota	c__AlphaPseudomonadota	o__Hyphomicrobiales	f__Brucellaceae	g__Mycoplana	s__Mycoplana sp900469965
OTU2011	0	0	0	0	0	0	1	5	6	4	1	4	d__Bacteria	Pseudomonadota	c__BetaPseudomonadota	o__Burkholderiales	f__Burkholderiaceae	g__Paucimonas	s__Paucimonas sp004114795
OTU2012	11	0	0	0	0	4	0	0	0	0	0	0	d__Bacteria	Pseudomonadota	c__BetaPseudomonadota	o__Burkholderiales	f__Oxalobacteraceae	g__Herbaspirillum	s__Herbaspirillum robiniae
OTU2013	4	1	1	7	7	4	0	0	0	0	0	0	d__Bacteria	Pseudomonadota	c__AlphaPseudomonadota	o__Micropepsales	f__Micropepsaceae	g__Rhizomicrobium	s__Rhizomicrobium sp013149165
OTU2014	0	0	0	0	3	0	5	0	1	0	1	6	d__Bacteria	Actinomycetota	c__Actinomycetia	o__Streptomycetales	f__Streptomycetaceae	g__Streptomyces	s__Streptomyces hawaiiensis
OTU2015	0	0	0	0	0	0	9	9	0	6	2	1	d__Bacteria	Pseudomonadota	c__BetaPseudomonadota	o__Nitrosomonadales	f__Sterolibacteriaceae	g__Sulfurisoma	s__Sulfurisoma sediminicola
OTU2016	0	0	0	0	0	0	0	1	7	5	9	4	d__Bacteria	Actinomycetota	c__Rubrobacteria	o__Gaiellales	f__Gaiellaceae	g__Gaiella	s__Gaiella occulta
OTU2017	8	1	7	6	10	5	0	0	0	0	0	0	d__Bacteria	Bacteroidota	c__Chitinophagia	o__Chitinophagales	f__Chitinophagaceae	g__Edaphobaculum	s__metagenome
OTU2018	1	3	1	7	11	12	0	0	0	0	0	0	d__Bacteria	Pseudomonadota	c__BetaPseudomonadota	o__Burkholderiales	f__Burkholderiaceae	g__Pandoraea	s__Pandoraea pnomenusa
OTU2019	0	5	0	1	1	1	5	1	4	3	4	2	d__Bacteria	Bacillota	c__Bacilli	o__Bacillales	f__Bacillaceae	g__Fictibacillus	s__Fictibacillus arsenicus_B
OTU2020	0	0	1	0	0	0	9	4	4	11	1	6	d__Bacteria	Chlamydiota	c__Opitutae	o__Opitutales	f__Opitutaceae	g__Opitutus	s__metagenome
OTU2021	2	2	6	1	6	5	0	0	0	0	0	0	d__Bacteria	Pseudomonadota	c__AlphaPseudomonadota	o__Hyphomicrobiales	f__Methylobacteriaceae	g__Microvirga	s__Microvirga aerophila
OTU2022	1	9	6	8	5	3	0	0	0	0	0	1	d__Bacteria	Pseudomonadota	c__Oligoflexia	o__Oligoflexales	f__Oligoflexaceae	g__Oligoflexus	s__Oligoflexus tunisiensis
OTU2023	0	0	0	0	0	0	2	4	5	2	4	7	d__Bacteria	Bacteroidota	c__Cytophagia	o__Cytophagales	f__Fulvivirgaceae	g__Chryseolinea	s__Chryseolinea serpens
OTU2025	0	0	0	0	0	0	1	0	2	11	1	3	d__Bacteria	Planctomycetota	c__Phycisphaerae	o__Sedimentisphaerales	f__Sedimentisphaeraceae	g__Limihaloglobus	s__Limihaloglobus sulfuriphilus
OTU2026	0	0	0	0	0	0	1	0	1	2	8	5	d__Bacteria	Planctomycetota	c__Planctomycetia	o__Isosphaerales	f__Isosphaeraceae	g__Paludisphaera	s__Paludisphaera sp001610895
OTU2027	1	1	1	6	1	0	0	0	0	0	0	0	d__Bacteria	Candidatus Saccharibacteria	c__norank	o__norank	f__norank	g__Candidatus Saccharimonas	s__Saccharimonas aalborgensis
OTU2028	0	0	0	0	0	0	1	1	1	0	0	0	d__Bacteria	Pseudomonadota	c__AlphaPseudomonadota	o__Hyphomicrobiales	f__Pleomorphomonadaceae	g__Oharaeibacter	s__Oharaeibacter diazotrophicus
OTU2029	1	0	0	0	0	0	1	7	8	1	4	3	d__Bacteria	Pseudomonadota	c__AlphaPseudomonadota	o__Rhodospirillales	f__Azospirillaceae	g__Skermanella	s__Skermanella pratensis
OTU2030	1	3	1	0	0	1	1	0	1	0	0	0	d__Bacteria	Pseudomonadota	c__AlphaPseudomonadota	o__Hyphomicrobiales	f__Reyranellaceae	g__Reyranella	s__uncultured bacterium
OTU2031	0	0	0	0	0	1	2	10	6	10	1	2	d__Bacteria	Acidobacteriota	c__Blastocatellia	o__Blastocatellales	f__Pyrinomonadaceae	g__Pyrinomonas	s__Pyrinomonas methylaliphatogenes
[truncated: 29,730 more rows]

## Sheet: Table S3
Table S3. Shared core OTUs identified in H107 and H108 under control and R. Solanacearum infection.
ID	XYH107_1	XYH107_2	XYH107_3	XYH108_1	XYH108_2	XYH108_3	ZZH107_1	ZZH107_2	ZZH107_3	ZZH108_1	ZZH108_2	ZZH108_3	Phylum	Class	Order	Family	Genus	Species
OTU1	1905	1757	1759	97	125	121	40	54	48	24	20	28	Pseudomonadota	GammaPseudomonadota	Enterobacterales	Enterobacteriaceae	Enterobacter	Enterobacter ludwigii
OTU4	885	940	778	426	422	389	2	2	3	0	0	1	Pseudomonadota	BetaPseudomonadota	Neisseriales	Chromobacteriaceae	Pseudogulbenkiania	Pseudogulbenkiania ferrooxidans_A
OTU5	345	404	295	668	625	533	1	2	1	0	1	2	Pseudomonadota	AlphaPseudomonadota	Hyphomicrobiales	Bradyrhizobiaceae	Bradyrhizobium	Bradyrhizobium sp000938255
OTU6	13	22	25	18	23	16	256	258	144	156	141	173	Pseudomonadota	GammaPseudomonadota	Pseudomonadales	Pseudomonadaceae	Pseudomonas	Pseudomonas putida
OTU7	72	70	83	108	115	74	0	1	3	0	2	0	Pseudomonadota	BetaPseudomonadota	Nitrosomonadales	Methylophilaceae	Methylovorus	Methylovorus glucosotrophus
OTU8	439	622	403	306	288	333	1	2	3	6	4	0	Pseudomonadota	BetaPseudomonadota	Burkholderiales	Burkholderiaceae	Burkholderia	Burkholderia ambifaria
OTU11	203	177	201	282	254	217	1	2	3	0	1	0	Pseudomonadota	AlphaPseudomonadota	Hyphomicrobiales	Phyllobacteriaceae	Mesorhizobium	Mesorhizobium sp003952425
OTU13	369	376	326	303	324	316	2	1	1	0	3	1	Pseudomonadota	BetaPseudomonadota	Burkholderiales	Burkholderiaceae	Paraburkholderia	Paraburkholderia caribensis
OTU16	6	0	2	1	0	1	140	135	181	38	45	26	Pseudomonadota	BetaPseudomonadota	Rhodocyclales	Zoogloeaceae	Azoarcus	Azoarcus sp006496635
OTU17	1	0	5	3	3	4	81	62	204	39	95	111	Pseudomonadota	BetaPseudomonadota	Burkholderiales	Alcaligenaceae	Azohydromonas	Azohydromonas australica
OTU20	100	94	71	74	89	96	39	65	41	33	34	36	Pseudomonadota	BetaPseudomonadota	Burkholderiales	Oxalobacteraceae	Massilia	Massilia sp003590855
OTU22	1	1	0	1	0	1	81	136	139	121	95	117	Pseudomonadota	BetaPseudomonadota	Burkholderiales	Unclassified	Rubrivivax	Rubrivivax gelatinosus_A
OTU23	269	287	220	172	134	191	0	4	1	0	1	4	Pseudomonadota	BetaPseudomonadota	Burkholderiales	Burkholderiaceae	Ralstonia	Ralstonia pickettii
OTU25	319	274	270	16	11	2	6	1	3	4	4	4	Pseudomonadota	GammaPseudomonadota	Enterobacterales	Enterobacteriaceae	Klebsiella	Klebsiella pneumoniae
OTU26	14	3	12	3	3	0	8	2	3	0	1	0	Pseudomonadota	GammaPseudomonadota	Pseudomonadales	Moraxellaceae	Acinetobacter	Acinetobacter pittii
OTU28	484	486	369	1	2	0	61	53	34	0	0	2	Pseudomonadota	BetaPseudomonadota	Burkholderiales	Burkholderiaceae	Ralstonia	Ralstonia pseudosolanacearum
OTU30	6	10	3	8	3	173	9	11	11	212	55	8	Pseudomonadota	GammaPseudomonadota	Enterobacterales	Enterobacteriaceae	Escherichia	Escherichia dysenteriae
OTU31	77	57	51	86	95	113	45	45	45	42	56	49	Pseudomonadota	AlphaPseudomonadota	Hyphomicrobiales	Bradyrhizobiaceae	Bradyrhizobium	Bradyrhizobium sp000938305
OTU32	0	0	4	0	0	1	237	204	106	32	24	38	Pseudomonadota	BetaPseudomonadota	Rhodocyclales	Rhodocyclaceae	Aromatoleum	Aromatoleum sp001190925
OTU33	4	3	1	1	0	0	132	107	159	24	26	43	Pseudomonadota	BetaPseudomonadota	Rhodocyclales	Zoogloeaceae	Thauera	Thauera phenolivorans
OTU36	1	0	0	2	1	0	180	179	71	110	101	72	Pseudomonadota	GammaPseudomonadota	Pseudomonadales	Pseudomonadaceae	Pseudomonas	Pseudomonas aeruginosa
OTU39	1	1	6	0	1	2	4	5	1	2	1	0	Pseudomonadota	GammaPseudomonadota	Enterobacterales	Enterobacteriaceae	Enterobacter	Enterobacter cloacae
OTU42	32	56	29	36	52	34	46	43	45	42	59	56	Pseudomonadota	BetaPseudomonadota	Burkholderiales	Comamonadaceae	Variovorax	Variovorax sp004217005
OTU45	182	128	121	142	177	203	1	0	0	0	0	1	Pseudomonadota	GammaPseudomonadota	Xanthomonadales	Rhodanobacteraceae	Rudaea	Unclassified
OTU46	6	1	1	7	0	0	114	101	101	100	107	107	Pseudomonadota	AlphaPseudomonadota	Rhodospirillales	Rhodospirillaceae	Dongia	Dongia mobilis
OTU48	2	4	0	2	0	0	6	6	4	3	5	1	Pseudomonadota	GammaPseudomonadota	Enterobacterales	Enterobacteriaceae	Klebsiella	Klebsiella aerogenes
OTU50	20	15	25	38	42	34	16	20	22	7	19	14	Pseudomonadota	BetaPseudomonadota	Nitrosomonadales	Methylophilaceae	Methylovorus	Methylovorus glucosotrophus
OTU52	152	157	168	0	3	6	4	3	3	0	0	4	Pseudomonadota	GammaPseudomonadota	Enterobacterales	Enterobacteriaceae	Enterobacter	Enterobacter cloacae_K
OTU62	1	1	1	1	0	2	64	89	46	82	51	53	Pseudomonadota	BetaPseudomonadota	Nitrosomonadales	Methylophilaceae	Methylobacillus	Methylobacillus flagellatus
OTU66	56	72	63	90	85	63	13	15	32	20	24	18	Pseudomonadota	AlphaPseudomonadota	Hyphomicrobiales	Bradyrhizobiaceae	Bradyrhizobium	Bradyrhizobium elkanii_A
OTU71	40	33	33	23	46	47	45	47	47	36	42	39	Pseudomonadota	BetaPseudomonadota	Burkholderiales	Comamonadaceae	Variovorax	Variovorax sp000282635
OTU72	1	0	3	0	0	1	95	34	46	54	75	48	Pseudomonadota	AlphaPseudomonadota	Sphingomonadales	Sphingomonadaceae	Novosphingobium	Novosphingobium sp003171715
OTU75	1	5	0	1	2	2	16	26	30	12	18	20	Pseudomonadota	BetaPseudomonadota	Burkholderiales	Comamonadaceae	Pelomonas	Unclassified
OTU77	1	1	0	4	5	0	100	118	73	22	21	10	Pseudomonadota	BetaPseudomonadota	Rhodocyclales	Zoogloeaceae	Azoarcus	Azoarcus sp006496635
OTU78	2	0	0	0	0	2	60	76	99	17	27	32	Pseudomonadota	GammaPseudomonadota	Pseudomonadales	Pseudomonadaceae	Azotobacter	Azotobacter chroococcum
OTU81	70	59	56	143	116	96	3	6	2	3	2	2	Pseudomonadota	AlphaPseudomonadota	Micropepsales	Micropepsaceae	Rhizomicrobium	Rhizomicrobium sp013149165
OTU83	0	0	6	2	0	0	228	158	100	30	45	46	Pseudomonadota	GammaPseudomonadota	Xanthomonadales	Xanthomonadaceae	Pseudoxanthomonas	Unclassified
OTU84	34	43	38	64	28	70	24	28	27	17	18	18	Pseudomonadota	AlphaPseudomonadota	Hyphomicrobiales	Bradyrhizobiaceae	Bradyrhizobium	Bradyrhizobium neotropicale
OTU86	1	0	1	0	1	0	48	28	20	39	33	37	Pseudomonadota	BetaPseudomonadota	Rhodocyclales	Rhodocyclaceae	Azospira	Azospira suillum
OTU88	11	0	3	1	5	0	96	101	81	45	33	55	Pseudomonadota	BetaPseudomonadota	Burkholderiales	Unclassified	Mitsuaria	Mitsuaria sp900113225
OTU92	0	0	3	0	0	2	45	45	30	14	26	12	Pseudomonadota	AlphaPseudomonadota	Hyphomicrobiales	Rhizobiaceae	Ensifer	Ensifer sp002002725
OTU93	25	14	23	42	24	17	28	20	27	29	29	27	Pseudomonadota	BetaPseudomonadota	Burkholderiales	Comamonadaceae	Variovorax	Variovorax sp901827175
OTU97	76	59	69	36	56	42	23	34	20	18	18	13	Pseudomonadota	BetaPseudomonadota	Rhodocyclales	Rhodocyclaceae	Aromatoleum	Aromatoleum sp000349945
OTU107	33	32	24	38	9	24	36	35	49	18	32	34	Pseudomonadota	BetaPseudomonadota	Burkholderiales	Comamonadaceae	Ramlibacter	Ramlibacter sp013087525
OTU109	2	0	0	0	0	3	80	67	54	22	81	46	Pseudomonadota	BetaPseudomonadota	Burkholderiales	Burkholderiaceae	Cupriavidus	Cupriavidus necator
OTU110	2	1	1	1	3	0	46	44	25	32	31	14	Pseudomonadota	AlphaPseudomonadota	Hyphomicrobiales	Rhizobiaceae	Shinella	Unclassified
OTU113	2	0	1	1	0	2	50	43	67	81	78	54	Pseudomonadota	DeltaPseudomonadota	Desulfuromonadales	Geobacteraceae	Geobacter	Geobacter pickeringii
OTU114	1	0	5	4	0	11	34	18	43	14	37	28	Pseudomonadota	BetaPseudomonadota	Burkholderiales	Comamonadaceae	Kinneretia	Kinneretia asaccharophila
OTU115	11	31	16	7	2	5	0	0	2	0	2	3	Pseudomonadota	BetaPseudomonadota	Burkholderiales	Unclassified	Rubrivivax	Rubrivivax benzoatilyticus
OTU122	62	93	82	67	68	86	1	0	1	0	2	0	Pseudomonadota	BetaPseudomonadota	Burkholderiales	Burkholderiaceae	Paraburkholderia	Paraburkholderia caribensis
OTU127	30	11	29	30	43	27	4	3	4	11	6	1	Pseudomonadota	AlphaPseudomonadota	Hyphomicrobiales	Hyphomicrobiaceae	Methyloceanibacter	Unclassified
OTU131	0	7	3	9	8	19	47	59	44	45	42	31	Pseudomonadota	AlphaPseudomonadota	Hyphomicrobiales	Unclassified	Nordella	Unclassified
OTU134	34	41	39	48	72	59	3	3	6	1	2	1	Pseudomonadota	AlphaPseudomonadota	Hyphomicrobiales	Bradyrhizobiaceae	Bradyrhizobium	Bradyrhizobium huanghuaihaiense
OTU143	25	25	13	25	41	67	16	10	10	7	17	11	Pseudomonadota	AlphaPseudomonadota	Hyphomicrobiales	Beijerinckiaceae	Methylovirgula	Methylovirgula ligni
OTU157	15	26	25	14	33	25	1	2	3	1	4	8	Pseudomonadota	AlphaPseudomonadota	Caulobacterales	Caulobacteraceae	Phenylobacterium	Unclassified
OTU161	71	63	38	30	19	50	2	4	1	0	3	0	Pseudomonadota	BetaPseudomonadota	Burkholderiales	Burkholderiaceae	Ralstonia	Ralstonia pickettii
OTU163	40	34	31	4	10	4	73	78	31	20	15	22	Pseudomonadota	GammaPseudomonadota	Aeromonadales	Aeromonadaceae	Aeromonas	Aeromonas caviae
OTU164	1	2	3	0	0	4	32	42	17	37	41	25	Pseudomonadota	GammaPseudomonadota	Pseudomonadales	Pseudomonadaceae	Pseudomonas	Pseudomonas putida
OTU169	28	24	37	24	31	36	0	0	1	0	0	1	Pseudomonadota	DeltaPseudomonadota	Desulfuromonadales	Geobacteraceae	Geomonas	Geomonas pelophila
OTU170	35	61	25	0	4	5	1	2	1	0	1	0	Pseudomonadota	GammaPseudomonadota	Enterobacterales	Enterobacteriaceae	Enterobacter	Enterobacter roggenkampii
OTU177	28	27	19	13	27	27	1	0	0	5	2	1	Pseudomonadota	BetaPseudomonadota	Nitrosomonadales	Methylophilaceae	Methylotenera	Methylotenera sp000744605
OTU186	27	9	24	9	6	6	14	17	14	5	3	16	Pseudomonadota	BetaPseudomonadota	Burkholderiales	Comamonadaceae	Ramlibacter	Ramlibacter sp013087525
OTU187	14	5	8	9	12	1	21	15	15	27	23	28	Pseudomonadota	GammaPseudomonadota	Nevskiales	Steroidobacteraceae	Steroidobacter	Unclassified
OTU192	9	5	5	2	2	7	12	24	17	9	14	3	Pseudomonadota	AlphaPseudomonadota	Hyphomicrobiales	Rhizobiaceae	Sinorhizobium	Sinorhizobium fredii_B
OTU194	11	8	9	17	5	3	8	15	15	8	5	8	Pseudomonadota	BetaPseudomonadota	Burkholderiales	Unclassified	Rhizobacter	Unclassified
OTU196	4	12	6	3	7	4	11	22	12	26	17	13	Pseudomonadota	BetaPseudomonadota	Rhodocyclales	Azonexaceae	Azonexus	Azonexus sp013363835
OTU198	2	1	0	0	0	1	37	21	25	30	44	53	Pseudomonadota	GammaPseudomonadota	Chromatiales	Woeseiaceae	Woeseia	Unclassified
OTU199	29	37	11	21	15	17	1	1	8	1	4	4	Pseudomonadota	BetaPseudomonadota	Burkholderiales	Burkholderiaceae	Paucimonas	Paucimonas sp004114795
OTU206	85	103	54	0	1	0	1	1	0	1	0	2	Pseudomonadota	GammaPseudomonadota	Enterobacterales	Enterobacteriaceae	Enterobacter	Enterobacter asburiae_B
OTU210	32	37	15	94	62	54	0	2	0	0	0	1	Pseudomonadota	GammaPseudomonadota	Xanthomonadales	Rhodanobacteraceae	Rhodanobacter	Unclassified
OTU212	5	18	8	8	6	11	23	29	18	9	17	14	Pseudomonadota	BetaPseudomonadota	Burkholderiales	Burkholderiaceae	Cupriavidus	Cupriavidus taiwanensis_C
OTU213	8	4	5	6	4	3	6	11	19	4	16	12	Pseudomonadota	BetaPseudomonadota	Burkholderiales	Unclassified	Rubrivivax	Rubrivivax benzoatilyticus
OTU224	28	8	11	12	26	20	54	29	22	16	12	13	Pseudomonadota	GammaPseudomonadota	Nevskiales	Sinobacteraceae	Solimonas	Solimonas variicoloris
OTU230	2	4	2	1	2	9	23	26	23	57	43	19	Pseudomonadota	AlphaPseudomonadota	Hyphomicrobiales	Unclassified	Pseudorhodoplanes	Pseudorhodoplanes sinuspersici
OTU242	8	17	13	3	5	0	23	17	27	24	28	19	Pseudomonadota	BetaPseudomonadota	Burkholderiales	Unclassified	Methylibium	Methylibium petroleiphilum
OTU253	9	15	18	15	16	41	0	4	4	1	1	3	Pseudomonadota	AlphaPseudomonadota	Hyphomicrobiales	Bradyrhizobiaceae	Bradyrhizobium	Bradyrhizobium sp011516635
OTU255	13	13	19	11	3	6	8	9	3	5	8	6	Pseudomonadota	BetaPseudomonadota	Burkholderiales	Oxalobacteraceae	Pseudoduganella	Pseudoduganella flava
OTU265	6	6	9	21	10	17	18	4	14	8	18	9	Pseudomonadota	AlphaPseudomonadota	Hyphomicrobiales	Methylobacteriaceae	Microvirga	Microvirga sp003151255
OTU279	0	1	6	2	2	3	33	20	12	2	5	4	Pseudomonadota	BetaPseudomonadota	Rhodocyclales	Azonexaceae	Azonexus	Azonexus sp013363835
OTU280	1	3	4	3	9	14	9	9	6	11	9	7	Pseudomonadota	GammaPseudomonadota	Xanthomonadales	Xanthomonadaceae	Stenotrophomonas	Stenotrophomonas sp003086695
OTU285	5	0	1	3	0	2	9	10	5	5	8	4	Pseudomonadota	AlphaPseudomonadota	Sphingomonadales	Sphingomonadaceae	Novosphingobium	Unclassified
OTU291	8	26	7	11	13	15	10	13	17	4	4	7	Pseudomonadota	BetaPseudomonadota	Burkholderiales	Comamonadaceae	Ramlibacter	Ramlibacter sp013087525
OTU300	2	5	2	4	1	4	26	32	16	23	27	33	Pseudomonadota	AlphaPseudomonadota	Unclassified	Unclassified	Unclassified	Unclassified
OTU301	8	6	10	26	13	22	10	11	8	5	6	2	Pseudomonadota	AlphaPseudomonadota	Hyphomicrobiales	Phyllobacteriaceae	Phyllobacterium	Phyllobacterium myrsinacearum
OTU306	14	5	14	18	17	15	9	4	6	9	9	2	Pseudomonadota	AlphaPseudomonadota	Hyphomicrobiales	Phyllobacteriaceae	Mesorhizobium	Mesorhizobium terrae
OTU311	2	0	0	0	1	1	6	16	24	7	17	14	Pseudomonadota	DeltaPseudomonadota	Desulfuromonadales	Geobacteraceae	Geomonas	Geomonas bemidjiensis
OTU314	0	0	1	0	0	1	52	33	16	17	16	9	Pseudomonadota	GammaPseudomonadota	Pseudomonadales	Pseudomonadaceae	Pseudomonas	Pseudomonas aeruginosa
OTU319	8	4	6	8	6	9	9	22	6	0	9	10	Pseudomonadota	BetaPseudomonadota	Rhodocyclales	Zoogloeaceae	Zoogloea	Zoogloea resiniphila
OTU323	1	0	0	1	0	0	25	20	20	27	29	44	Pseudomonadota	BetaPseudomonadota	Burkholderiales	Comamonadaceae	Ottowia	Unclassified
OTU332	3	1	4	6	6	2	1	5	2	4	7	10	Pseudomonadota	AlphaPseudomonadota	Sphingomonadales	Sphingomonadaceae	Novosphingobium	Novosphingobium flavum_A
OTU345	0	4	1	1	1	3	4	1	15	1	8	6	Pseudomonadota	BetaPseudomonadota	Burkholderiales	Alcaligenaceae	Azohydromonas	Unclassified
OTU346	0	0	2	0	1	0	12	8	13	17	13	21	Pseudomonadota	BetaPseudomonadota	Burkholderiales	Comamonadaceae	Caenimonas	Unclassified
OTU349	10	16	14	20	18	18	1	9	8	5	1	9	Pseudomonadota	AlphaPseudomonadota	Hyphomicrobiales	Xanthobacteraceae	Pseudolabrys	Unclassified
OTU359	1	3	0	5	3	0	6	6	27	12	18	25	Pseudomonadota	AlphaPseudomonadota	Hyphomicrobiales	Methylobacteriaceae	Microvirga	Microvirga massiliensis
OTU361	19	18	16	21	34	38	0	0	2	0	1	0	Pseudomonadota	BetaPseudomonadota	Nitrosomonadales	Sterolibacteriaceae	Methyloversatilis	Methyloversatilis discipulorum
OTU365	1	0	5	6	0	4	0	1	3	1	5	3	Pseudomonadota	BetaPseudomonadota	Burkholderiales	Comamonadaceae	Pelomonas	Pelomonas saccharophila
OTU371	10	7	10	9	8	20	1	0	2	0	2	0	Pseudomonadota	AlphaPseudomonadota	Hyphomicrobiales	Hyphomicrobiaceae	Rhodoplanes	Unclassified
OTU388	0	2	0	0	0	2	14	10	13	24	26	27	Pseudomonadota	BetaPseudomonadota	Neisseriales	Chromobacteriaceae	Leeia	Unclassified
OTU392	19	20	17	8	21	17	1	0	1	3	9	0	Pseudomonadota	AlphaPseudomonadota	Sphingomonadales	Sphingomonadaceae	Allosphingosinicella	Allosphingosinicella sp004135585
OTU395	7	12	4	1	9	1	12	5	13	11	12	14	Pseudomonadota	DeltaPseudomonadota	Myxococcales	Labilitrichaceae	Labilithrix	Labilithrix luteola
OTU396	8	11	11	9	4	9	10	7	1	0	2	1	Pseudomonadota	GammaPseudomonadota	Pseudomonadales	Pseudomonadaceae	Pseudomonas	Pseudomonas nitroreducens
OTU398	0	2	1	2	0	8	1	4	3	2	1	5	Pseudomonadota	BetaPseudomonadota	Burkholderiales	Comamonadaceae	Pelomonas	Pelomonas saccharophila
OTU407	6	4	3	12	25	9	0	1	5	2	0	0	Pseudomonadota	GammaPseudomonadota	Enterobacterales	Enterobacteriaceae	Cronobacter	Cronobacter sakazakii
OTU422	9	14	5	4	4	6	2	5	1	0	0	2	Pseudomonadota	GammaPseudomonadota	Enterobacterales	Erwiniaceae	Pantoea	Pantoea dispersa
OTU429	4	2	0	2	12	4	19	21	15	8	8	7	Pseudomonadota	BetaPseudomonadota	Burkholderiales	Unclassified	Mitsuaria	Mitsuaria sp001653795
OTU430	6	8	0	8	2	2	3	6	5	7	11	1	Pseudomonadota	BetaPseudomonadota	Burkholderiales	Comamonadaceae	Variovorax	Variovorax sp901827175
OTU436	0	1	0	2	0	0	13	5	7	11	11	11	Pseudomonadota	AlphaPseudomonadota	Sphingomonadales	Sphingomonadaceae	Blastomonas	Blastomonas delafieldii_A
OTU438	25	12	15	9	5	11	8	2	0	0	4	2	Pseudomonadota	BetaPseudomonadota	Rhodocyclales	Zoogloeaceae	Azoarcus	Azoarcus indigens
OTU439	12	1	3	4	2	4	9	13	19	19	18	11	Pseudomonadota	AlphaPseudomonadota	Hyphomicrobiales	Bradyrhizobiaceae	Bradyrhizobium	Bradyrhizobium japonicum
OTU451	3	0	2	1	0	5	7	15	12	6	10	3	Pseudomonadota	BetaPseudomonadota	Burkholderiales	Comamonadaceae	Variovorax	Variovorax sp901827175
OTU455	2	0	0	0	1	0	13	10	27	17	19	12	Pseudomonadota	AlphaPseudomonadota	Hyphomicrobiales	Methylobacteriaceae	Microvirga	Microvirga ossetica
OTU458	9	5	8	2	10	0	11	13	6	0	2	6	Pseudomonadota	BetaPseudomonadota	Rhodocyclales	Azonexaceae	Azonexus	Azonexus sp013363835
OTU481	1	0	1	2	0	0	15	2	6	20	27	19	Pseudomonadota	GammaPseudomonadota	Xanthomonadales	Xanthomonadaceae	Lysobacter	Lysobacter soli
OTU490	9	4	12	13	11	9	9	7	5	11	2	9	Pseudomonadota	AlphaPseudomonadota	Hyphomicrobiales	Xanthobacteraceae	Labrys	Labrys neptuniae
OTU492	0	0	2	1	0	0	14	12	23	7	18	23	Pseudomonadota	BetaPseudomonadota	Nitrosomonadales	Unclassified	Unclassified	Unclassified
OTU512	9	11	5	11	11	11	21	9	9	4	5	4	Pseudomonadota	GammaPseudomonadota	Pseudomonadales	Pseudomonadaceae	Pseudomonas	Pseudomonas frederiksbergensis
OTU523	9	12	3	14	3	4	10	11	4	7	1	4	Pseudomonadota	BetaPseudomonadota	Burkholderiales	Burkholderiaceae	Ralstonia	Ralstonia sp001078575
OTU531	8	3	7	12	9	16	2	0	0	2	6	0	Pseudomonadota	AlphaPseudomonadota	Hyphomicrobiales	Bradyrhizobiaceae	Bradyrhizobium	Bradyrhizobium canariense_A
OTU554	1	0	0	3	0	0	7	23	13	10	11	8	Pseudomonadota	AlphaPseudomonadota	Sphingomonadales	Sphingomonadaceae	Sphingomicrobium	Sphingomicrobium ginsengisoli
OTU556	13	3	4	0	4	18	3	5	3	1	3	1	Pseudomonadota	BetaPseudomonadota	Burkholderiales	Burkholderiaceae	Paraburkholderia	Paraburkholderia fungorum
OTU557	3	4	5	1	3	1	2	2	7	5	12	8	Pseudomonadota	BetaPseudomonadota	Rhodocyclales	Rhodocyclaceae	Azospira	Azospira suillum
OTU563	1	0	3	1	4	3	22	4	6	0	2	5	Pseudomonadota	GammaPseudomonadota	Xanthomonadales	Xanthomonadaceae	Unclassified	Unclassified
OTU599	3	1	8	7	20	20	2	1	1	7	3	2	Pseudomonadota	AlphaPseudomonadota	Hyphomicrobiales	Bradyrhizobiaceae	Rhodopseudomonas	Rhodopseudomonas palustris
OTU608	3	2	0	4	1	0	22	14	12	4	15	11	Pseudomonadota	BetaPseudomonadota	Burkholderiales	Comamonadaceae	Comamonas	Comamonas acidovorans
OTU633	7	7	0	5	23	10	6	5	2	5	2	2	Pseudomonadota	BetaPseudomonadota	Rhodocyclales	Zoogloeaceae	Azoarcus	Azoarcus indigens
OTU662	0	1	2	4	17	4	1	0	1	0	0	1	Pseudomonadota	AlphaPseudomonadota	Hyphomicrobiales	Methylobacteriaceae	Methylobacterium	Methylobacterium organophilum
OTU664	3	0	1	0	0	4	2	14	7	3	11	12	Pseudomonadota	AlphaPseudomonadota	Hyphomicrobiales	Phyllobacteriaceae	Mesorhizobium	Mesorhizobium sp002294945
OTU688	4	5	5	7	8	5	1	5	3	5	1	4	Pseudomonadota	BetaPseudomonadota	Burkholderiales	Comamonadaceae	Hylemonella	Hylemonella sp001432305
OTU713	0	0	5	8	0	0	2	1	16	5	13	9	Pseudomonadota	BetaPseudomonadota	Nitrosomonadales	Nitrosomonadaceae	Nitrosospira	Nitrosospira briensis_A
OTU716	11	2	2	4	8	3	2	0	9	10	3	9	Pseudomonadota	AlphaPseudomonadota	Hyphomicrobiales	Reyranellaceae	Reyranella	Unclassified
OTU732	0	1	6	4	15	16	9	14	4	3	5	2	Pseudomonadota	BetaPseudomonadota	Nitrosomonadales	Sterolibacteriaceae	Denitratisoma	Denitratisoma sp007833355
OTU740	16	8	18	8	5	8	0	0	1	0	3	0	Pseudomonadota	BetaPseudomonadota	Burkholderiales	Oxalobacteraceae	Herbaspirillum	Herbaspirillum frisingense
OTU754	1	5	3	2	0	8	4	7	5	2	4	6	Pseudomonadota	BetaPseudomonadota	Burkholderiales	Comamonadaceae	Variovorax	Variovorax sp004217005
OTU764	1	0	0	0	0	1	31	23	7	0	0	5	Pseudomonadota	BetaPseudomonadota	Burkholderiales	Comamonadaceae	Comamonas	Comamonas aquatica
OTU768	0	1	0	0	0	1	10	7	4	5	1	3	Pseudomonadota	GammaPseudomonadota	Xanthomonadales	Xanthomonadaceae	Xanthomonas	Xanthomonas translucens
OTU769	1	0	0	2	2	0	0	0	5	1	2	3	Pseudomonadota	DeltaPseudomonadota	Myxococcales	Unclassified	Minicystis	Minicystis rosea
OTU778	5	9	4	0	4	0	1	0	0	0	1	1	Pseudomonadota	GammaPseudomonadota	Enterobacterales	Enterobacteriaceae	Klebsiella	Klebsiella quasipneumoniae
OTU789	6	15	2	10	5	12	2	1	1	3	0	0	Pseudomonadota	AlphaPseudomonadota	Hyphomicrobiales	Unclassified	Pseudorhodoplanes	Pseudorhodoplanes sinuspersici
OTU841	9	2	3	15	12	8	1	1	0	1	1	2	Pseudomonadota	AlphaPseudomonadota	Hyphomicrobiales	Hyphomicrobiaceae	Hyphomicrobium	Hyphomicrobium facile
OTU846	0	1	0	0	2	1	11	5	15	5	10	9	Pseudomonadota	BetaPseudomonadota	Burkholderiales	Unclassified	Rubrivivax	Rubrivivax gelatinosus_A
OTU885	0	0	1	2	0	0	2	5	2	4	10	6	Pseudomonadota	AlphaPseudomonadota	Sphingomonadales	Sphingomonadaceae	Blastomonas	Blastomonas ursincola
OTU935	3	13	2	1	9	7	3	0	2	0	1	1	Pseudomonadota	BetaPseudomonadota	Burkholderiales	Comamonadaceae	Ramlibacter	Ramlibacter sp013778345
OTU946	0	1	0	2	0	0	19	14	6	3	11	6	Pseudomonadota	BetaPseudomonadota	Burkholderiales	Alcaligenaceae	Achromobacter	Achromobacter spanius_D
OTU950	0	2	3	2	4	2	0	3	1	0	0	2	Pseudomonadota	BetaPseudomonadota	Burkholderiales	Comamonadaceae	Acidovorax	Unclassified
OTU979	0	3	1	7	0	1	4	0	4	0	4	3	Pseudomonadota	DeltaPseudomonadota	Myxococcales	Labilitrichaceae	Labilithrix	Labilithrix luteola
OTU985	2	2	7	6	10	3	2	1	0	3	5	3	Pseudomonadota	AlphaPseudomonadota	Hyphomicrobiales	Xanthobacteraceae	Pseudolabrys	Unclassified
OTU999	0	0	1	3	0	0	7	9	9	3	8	2	Pseudomonadota	AlphaPseudomonadota	Hyphomicrobiales	Boseaceae	Bosea	Bosea sp902506165
OTU1008	1	0	0	1	1	0	20	4	5	3	8	4	Pseudomonadota	AlphaPseudomonadota	Sphingomonadales	Sphingomonadaceae	Sphingobium	Sphingobium yanoikuyae
OTU1024	3	8	4	1	1	5	0	0	1	0	2	0	Pseudomonadota	BetaPseudomonadota	Burkholderiales	Unclassified	Rhizobacter	Unclassified
OTU1030	6	1	0	0	5	2	4	2	3	7	5	9	Pseudomonadota	AlphaPseudomonadota	Hyphomicrobiales	Methylobacteriaceae	Microvirga	Unclassified
OTU1037	5	6	4	4	0	5	0	4	4	0	1	2	Pseudomonadota	AlphaPseudomonadota	Hyphomicrobiales	Rhizobiaceae	Rhizobium	Rhizobium bangladeshense
OTU1059	5	4	8	11	6	5	1	1	5	0	3	1	Pseudomonadota	BetaPseudomonadota	Burkholderiales	Comamonadaceae	Ramlibacter	Ramlibacter sp013127575
OTU1060	1	4	1	5	0	0	2	3	9	0	1	0	Pseudomonadota	BetaPseudomonadota	Burkholderiales	Comamonadaceae	Variovorax	Variovorax sp003952185
OTU1109	2	2	6	13	3	0	1	4	3	3	2	1	Pseudomonadota	AlphaPseudomonadota	Hyphomicrobiales	Bradyrhizobiaceae	Bradyrhizobium	Bradyrhizobium ottawaense_A
OTU1132	5	0	4	6	4	4	4	0	6	3	3	6	Pseudomonadota	AlphaPseudomonadota	Hyphomicrobiales	Hyphomicrobiaceae	Rhodoplanes	Unclassified
OTU1181	1	5	3	11	11	0	1	2	1	3	1	0	Pseudomonadota	AlphaPseudomonadota	Hyphomicrobiales	Reyranellaceae	Reyranella	Unclassified
OTU1182	0	2	0	0	1	0	5	8	4	10	3	1	Pseudomonadota	AlphaPseudomonadota	Sphingomonadales	Sphingomonadaceae	Sphingomicrobium	Sphingomicrobium ginsengisoli
OTU1200	8	4	8	3	10	3	1	1	0	1	1	0	Pseudomonadota	AlphaPseudomonadota	Hyphomicrobiales	Bradyrhizobiaceae	Bradyrhizobium	Bradyrhizobium sacchari
OTU1213	3	2	4	3	8	2	0	4	0	3	2	0	Pseudomonadota	BetaPseudomonadota	Burkholderiales	Comamonadaceae	Variovorax	Variovorax gossypii
OTU1230	0	1	1	0	3	1	2	4	3	1	1	3	Pseudomonadota	AlphaPseudomonadota	Hyphomicrobiales	Devosiaceae	Devosia	Devosia enhydra
OTU1243	1	1	0	2	1	3	1	3	9	5	5	13	Pseudomonadota	AlphaPseudomonadota	Hyphomicrobiales	Bradyrhizobiaceae	Nitrobacter	Unclassified
OTU1294	0	0	2	1	0	0	0	0	1	0	0	5	Pseudomonadota	DeltaPseudomonadota	Myxococcales	Polyangiaceae	Polyangium	Unclassified
OTU1295	0	3	4	6	12	3	1	13	7	0	1	0	Pseudomonadota	GammaPseudomonadota	Pseudomonadales	Moraxellaceae	Acinetobacter	Acinetobacter junii
OTU1314	2	3	1	2	0	2	2	1	3	2	1	3	Pseudomonadota	GammaPseudomonadota	Pseudomonadales	Moraxellaceae	Acinetobacter	Acinetobacter baumannii
OTU1327	8	0	0	0	0	5	8	3	3	0	4	0	Pseudomonadota	BetaPseudomonadota	Burkholderiales	Comamonadaceae	Comamonas	Comamonas testosteroni_F
OTU1339	0	0	4	5	3	4	0	1	2	4	3	0	Pseudomonadota	AlphaPseudomonadota	Caulobacterales	Caulobacteraceae	Caulobacter	Caulobacter flavus
OTU1360	0	0	1	2	0	0	5	0	2	3	3	2	Pseudomonadota	AlphaPseudomonadota	Rhodospirillales	Rhodospirillaceae	Dongia	Dongia mobilis
OTU1364	3	1	6	6	3	6	2	0	1	0	1	3	Pseudomonadota	BetaPseudomonadota	Rhodocyclales	Rhodocyclaceae	Rhodocyclus	Rhodocyclus tenuis_A
OTU1431	1	9	7	3	10	4	0	0	1	1	2	2	Pseudomonadota	AlphaPseudomonadota	Hyphomicrobiales	Bradyrhizobiaceae	Bradyrhizobium	Bradyrhizobium sp000026145
OTU1547	4	4	0	6	3	9	0	0	1	0	2	0	Pseudomonadota	AlphaPseudomonadota	Hyphomicrobiales	Unclassified	Pseudorhodoplanes	Pseudorhodoplanes sinuspersici
OTU1555	0	0	1	0	3	0	1	2	16	3	2	1	Pseudomonadota	BetaPseudomonadota	Burkholderiales	Comamonadaceae	Ramlibacter	Ramlibacter sp013087525
OTU1632	1	0	0	0	1	0	6	2	9	5	10	8	Pseudomonadota	BetaPseudomonadota	Burkholderiales	Comamonadaceae	Rhodoferax	Unclassified
OTU1641	1	0	3	0	0	1	10	6	4	1	1	10	Pseudomonadota	BetaPseudomonadota	Burkholderiales	Comamonadaceae	Ottowia	Unclassified
OTU1652	1	1	5	5	0	4	1	0	0	0	1	2	Pseudomonadota	BetaPseudomonadota	Rhodocyclales	Rhodocyclaceae	Rhodocyclus	Rhodocyclus tenuis_A
OTU1668	1	3	0	4	5	0	0	1	0	0	2	3	Pseudomonadota	DeltaPseudomonadota	Myxococcales	Labilitrichaceae	Labilithrix	Labilithrix luteola
OTU1684	2	5	1	0	1	0	5	5	3	5	0	2	Pseudomonadota	BetaPseudomonadota	Burkholderiales	Oxalobacteraceae	Pseudoduganella	Pseudoduganella plicata
OTU1699	1	6	1	4	3	1	0	2	1	1	1	1	Pseudomonadota	AlphaPseudomonadota	Rhodospirillales	Rhodospirillaceae	Magnetospirillum	Magnetospirillum gryphiswaldense
OTU1701	6	9	1	3	4	2	0	3	0	0	1	0	Pseudomonadota	GammaPseudomonadota	Enterobacterales	Enterobacteriaceae	Enterobacter	Enterobacter roggenkampii
OTU1744	2	0	0	1	0	0	4	10	6	3	7	5	Pseudomonadota	AlphaPseudomonadota	Rhodospirillales	Rhodospirillaceae	Hypericibacter	Hypericibacter adhaerens
OTU1766	2	4	0	0	4	2	0	2	3	2	4	2	Pseudomonadota	AlphaPseudomonadota	Hyphomicrobiales	Xanthobacteraceae	Pseudolabrys	Unclassified
OTU1776	1	0	0	0	4	0	4	2	12	3	9	3	Pseudomonadota	AlphaPseudomonadota	Hyphomicrobiales	Methylobacteriaceae	Microvirga	Microvirga sp009363855
OTU1820	3	2	4	1	1	1	3	6	2	5	6	3	Pseudomonadota	AlphaPseudomonadota	Hyphomicrobiales	Rhizobiaceae	Rhizobium	Rhizobium alamii
OTU1821	0	5	1	0	0	5	5	5	1	10	2	0	Pseudomonadota	GammaPseudomonadota	Pseudomonadales	Pseudomonadaceae	Pseudomonas	Pseudomonas nitroreducens_A
OTU1886	3	1	2	0	1	1	1	3	0	2	0	2	Pseudomonadota	BetaPseudomonadota	Burkholderiales	Oxalobacteraceae	Pseudoduganella	Unclassified
OTU1919	6	0	0	1	1	3	2	1	1	1	4	5	Pseudomonadota	BetaPseudomonadota	Burkholderiales	Comamonadaceae	Ramlibacter	Unclassified
OTU1923	6	5	3	1	3	5	0	1	0	2	0	0	Pseudomonadota	AlphaPseudomonadota	Sphingomonadales	Sphingomonadaceae	Sphingomonas	Unclassified
OTU2044	4	5	1	1	0	0	1	9	2	2	1	1	Pseudomonadota	BetaPseudomonadota	Rhodocyclales	Rhodocyclaceae	Aromatoleum	Aromatoleum sp000349945
OTU2061	1	1	0	0	8	4	0	1	2	2	4	4	Pseudomonadota	DeltaPseudomonadota	Desulfuromonadales	Geobacteraceae	Geobacter	Geobacter sulfurreducens
OTU2068	3	1	7	5	3	8	0	1	0	0	0	3	Pseudomonadota	GammaPseudomonadota	Xanthomonadales	Rhodanobacteraceae	Luteibacter	Luteibacter sp900110505
OTU2125	0	2	1	1	2	0	1	1	2	12	4	6	Pseudomonadota	BetaPseudomonadota	Burkholderiales	Alcaligenaceae	Derxia	Derxia lacustris
OTU2127	3	1	0	5	6	3	0	1	0	0	1	1	Pseudomonadota	BetaPseudomonadota	Burkholderiales	Comamonadaceae	Variovorax	Variovorax sp900090195
OTU2147	1	1	1	4	5	6	1	0	0	13	0	0	Pseudomonadota	BetaPseudomonadota	Burkholderiales	Unclassified	Rhizobacter	Rhizobacter sp900142965
OTU2182	2	0	1	1	3	2	5	0	2	1	3	3	Pseudomonadota	BetaPseudomonadota	Burkholderiales	Comamonadaceae	Variovorax	Variovorax sp000620225
OTU2183	3	2	1	2	2	0	0	0	1	0	1	0	Pseudomonadota	AlphaPseudomonadota	Hyphomicrobiales	Beijerinckiaceae	Beijerinckia	Beijerinckia indica
OTU2232	1	0	0	2	0	1	1	0	3	2	1	3	Pseudomonadota	AlphaPseudomonadota	Sphingomonadales	Sphingomonadaceae	Sphingomonas	Unclassified
OTU2327	5	0	0	3	4	0	0	2	0	1	0	0	Pseudomonadota	BetaPseudomonadota	Burkholderiales	Burkholderiaceae	Paraburkholderia	Paraburkholderia kururiensis
OTU2420	1	0	0	3	1	0	6	1	0	0	3	4	Pseudomonadota	GammaPseudomonadota	Pseudomonadales	Moraxellaceae	Psychrobacter	Psychrobacter sp. YP14
OTU2439	2	1	1	0	5	0	6	0	1	5	0	0	Pseudomonadota	BetaPseudomonadota	Rhodocyclales	Azonexaceae	Azonexus	Azonexus sp009469585
OTU2457	0	0	3	1	0	0	1	1	2	2	1	3	Pseudomonadota	AlphaPseudomonadota	Hyphomicrobiales	Bradyrhizobiaceae	Bradyrhizobium	Bradyrhizobium erythrophlei
OTU2490	0	1	0	0	2	0	2	3	6	2	1	0	Pseudomonadota	AlphaPseudomonadota	Hyphomicrobiales	Methylobacteriaceae	Methylobacterium	Methylobacterium sp003111705
OTU2569	0	1	0	2	0	0	1	2	1	0	3	0	Pseudomonadota	BetaPseudomonadota	Burkholderiales	Comamonadaceae	Ramlibacter	Ramlibacter sp013087525
OTU2638	3	1	4	3	4	9	0	0	3	0	0	1	Pseudomonadota	GammaPseudomonadota	Nevskiales	Steroidobacteraceae	Steroidobacter	Unclassified
OTU2698	1	0	0	1	0	0	1	0	10	1	4	2	Pseudomonadota	AlphaPseudomonadota	Hyphomicrobiales	Xanthobacteraceae	Starkeya	Starkeya sp007559435
OTU2723	3	0	1	6	6	2	0	0	2	0	0	1	Pseudomonadota	DeltaPseudomonadota	Desulfuromonadales	Syntrophotaleaceae	Syntrophotalea	Syntrophotalea acetylenica
OTU2814	2	0	2	0	0	2	0	0	4	0	1	0	Pseudomonadota	BetaPseudomonadota	Burkholderiales	Comamonadaceae	Ramlibacter	Unclassified
OTU2871	4	2	5	4	2	3	1	0	0	1	1	1	Pseudomonadota	GammaPseudomonadota	Pseudomonadales	Pseudomonadaceae	Pseudomonas	Pseudomonas putida
OTU2886	4	0	5	0	1	0	0	0	1	0	4	2	Pseudomonadota	AlphaPseudomonadota	Hyphomicrobiales	Hyphomicrobiaceae	Methyloceanibacter	Unclassified
OTU2898	0	0	2	0	2	1	1	1	0	2	0	0	Pseudomonadota	AlphaPseudomonadota	Rhodospirillales	Rhodospirillaceae	Hypericibacter	Hypericibacter adhaerens
OTU2965	0	4	1	0	1	0	1	5	0	4	3	1	Pseudomonadota	GammaPseudomonadota	Pseudomonadales	Pseudomonadaceae	Pseudomonas	Pseudomonas prosekii
OTU2988	0	1	6	0	0	1	1	1	5	2	3	3	Pseudomonadota	BetaPseudomonadota	Burkholderiales	Comamonadaceae	Schlegelella	Schlegelella thermodepolymerans
OTU3011	0	0	1	2	6	0	0	0	1	0	0	2	Pseudomonadota	AlphaPseudomonadota	Sphingomonadales	Sphingomonadaceae	Sphingomonas	Unclassified
OTU3183	0	1	0	3	0	1	0	0	1	3	0	1	Pseudomonadota	DeltaPseudomonadota	Syntrophorhabdales	Syntrophorhabdaceae	Syntrophorhabdus	Syntrophorhabdus sp002067585
OTU3207	1	0	0	3	0	2	1	0	0	1	0	0	Pseudomonadota	AlphaPseudomonadota	Rhodospirillales	Rhodospirillaceae	Dongia	Dongia mobilis
OTU3211	1	2	0	0	3	0	0	0	1	4	0	1	Pseudomonadota	BetaPseudomonadota	Burkholderiales	Comamonadaceae	Curvibacter	Curvibacter lanceolatus
OTU3302	0	1	3	2	0	0	0	0	1	0	3	0	Pseudomonadota	DeltaPseudomonadota	Myxococcales	Myxococcaceae	Corallococcus	Corallococcus exiguus
OTU3336	0	1	0	0	0	2	1	3	0	9	2	0	Pseudomonadota	AlphaPseudomonadota	Sphingomonadales	Sphingomonadaceae	Novosphingobium	Novosphingobium capsulatum
OTU3428	1	2	2	2	0	0	0	1	4	0	0	1	Pseudomonadota	AlphaPseudomonadota	Hyphomicrobiales	Methylobacteriaceae	Methylobacterium	Methylobacterium sp003173735
OTU3571	0	2	0	0	1	1	2	0	0	1	1	0	Pseudomonadota	BetaPseudomonadota	Burkholderiales	Oxalobacteraceae	Massilia	Unclassified
OTU3631	0	1	1	0	0	1	2	3	0	4	0	1	Pseudomonadota	GammaPseudomonadota	Nevskiales	Steroidobacteraceae	Steroidobacter	Unclassified
OTU3844	2	0	0	0	0	2	0	0	5	1	1	0	Pseudomonadota	GammaPseudomonadota	Aeromonadales	Aeromonadaceae	Aeromonas	Aeromonas hydrophila
OTU3858	0	0	2	0	10	0	0	1	0	0	1	3	Pseudomonadota	BetaPseudomonadota	Nitrosomonadales	Sterolibacteriaceae	Denitratisoma	Denitratisoma oestradiolicum
OTU3945	6	0	1	2	0	0	0	0	2	0	2	0	Pseudomonadota	AlphaPseudomonadota	Hyphomicrobiales	Chelatococcaceae	Chelatococcus	Unclassified
OTU4213	0	1	4	5	2	0	3	0	0	0	0	1	Pseudomonadota	AlphaPseudomonadota	Rickettsiales	Anaplasmataceae	Wolbachia	Wolbachia sp902636535
OTU4462	1	0	0	2	0	0	2	2	1	0	3	1	Pseudomonadota	AlphaPseudomonadota	Hyphomicrobiales	Boseaceae	Bosea	Bosea sp011764485
OTU4730	0	0	4	0	5	1	0	1	0	1	0	0	Pseudomonadota	AlphaPseudomonadota	Rhodospirillales	Rhodospirillaceae	Magnetospirillum	Magnetospirillum gryphiswaldense
OTU4826	1	0	0	1	0	2	2	0	0	0	1	1	Pseudomonadota	AlphaPseudomonadota	Hyphomicrobiales	Brucellaceae	Brucella	Brucella melitensis
OTU5056	2	0	0	2	0	0	2	1	0	1	4	0	Pseudomonadota	DeltaPseudomonadota	Myxococcales	Anaeromyxobacteraceae	Anaeromyxobacter	Anaeromyxobacter sp000017505
OTU5170	0	1	0	1	1	0	0	0	1	2	1	0	Pseudomonadota	BetaPseudomonadota	Burkholderiales	Comamonadaceae	Ramlibacter	Ramlibacter sp013087525
OTU5871	1	0	0	0	2	1	0	0	1	2	0	0	Pseudomonadota	AlphaPseudomonadota	Hyphomicrobiales	Methylobacteriaceae	Methylobacterium	Methylobacterium organophilum
OTU6449	1	2	0	1	0	0	3	0	0	0	2	0	Pseudomonadota	GammaPseudomonadota	Pseudomonadales	Moraxellaceae	Psychrobacter	Psychrobacter sp. YP14
OTU7310	0	0	1	0	0	1	1	0	0	1	0	0	Pseudomonadota	GammaPseudomonadota	Pseudomonadales	Moraxellaceae	Acinetobacter	Acinetobacter bohemicus
OTU7646	1	0	0	2	1	0	1	0	0	2	0	0	Pseudomonadota	BetaPseudomonadota	Burkholderiales	Comamonadaceae	Variovorax	Variovorax sp014192585
OTU7811	2	0	0	1	0	0	0	0	1	0	0	1	Pseudomonadota	BetaPseudomonadota	Burkholderiales	Comamonadaceae	Variovorax	Variovorax sp900114785
OTU9120	0	1	0	0	1	0	1	0	0	0	2	0	Pseudomonadota	AlphaPseudomonadota	Hyphomicrobiales	Reyranellaceae	Reyranella	Unclassified
OTU9772	0	0	1	0	1	0	0	0	2	0	0	1	Pseudomonadota	AlphaPseudomonadota	Hyphomicrobiales	Kaistiaceae	Kaistia	Kaistia soli
OTU3	586	441	514	453	455	436	234	131	190	142	272	239	Bacillota	Bacilli	Bacillales	Bacillaceae	Priestia	Priestia megaterium
OTU9	162	195	190	87	91	93	17	8	12	9	13	15	Bacillota	Bacilli	Bacillales	Bacillaceae	Neobacillus	Neobacillus sp002585305
OTU12	166	176	150	151	150	128	46	35	57	60	98	84	Bacillota	Bacilli	Bacillales	Bacillaceae	Priestia	Priestia megaterium
OTU34	7	11	12	4	0	0	166	137	94	164	123	110	Bacillota	Bacilli	Bacillales	Bacillaceae	Bacillus	Bacillus niacini
OTU47	0	1	1	1	2	2	5	9	7	7	1	0	Bacillota	Bacilli	Lactobacillales	Streptococcaceae	Lactococcus	Lactococcus petauri
OTU54	1	0	2	1	3	0	175	128	87	113	110	116	Bacillota	Bacilli	Bacillales	Bacillaceae	Metabacillus	Metabacillus litoralis_A
OTU61	43	50	47	27	33	19	89	34	29	30	46	42	Bacillota	Bacilli	Bacillales	Bacillaceae	Priestia	Priestia megaterium
OTU68	2	9	12	1	16	6	129	23	33	24	83	50	Bacillota	Bacilli	Lactobacillales	Streptococcaceae	Streptococcus	Streptococcus pneumoniae
OTU91	21	41	18	17	27	24	18	19	32	17	26	22	Bacillota	Bacilli	Lactobacillales	Streptococcaceae	Streptococcus	Streptococcus thermophilus
OTU124	0	1	4	1	2	0	1	3	2	0	2	1	Bacillota	Bacilli	Lactobacillales	Lactobacillaceae	Ligilactobacillus	Ligilactobacillus salivarius
OTU190	14	20	6	15	3	16	2	4	4	0	1	3	Bacillota	Bacilli	Bacillales	Bacillaceae	Neobacillus	Neobacillus sp900177675
OTU204	5	19	14	5	10	11	5	0	3	0	7	0	Bacillota	Bacilli	Bacillales	Bacillaceae	Neobacillus	Neobacillus sp900177675
OTU209	2	1	7	0	9	1	49	18	35	26	25	27	Bacillota	Bacilli	Bacillales	Bacillaceae	Peribacillus	Peribacillus asahii_A
OTU219	3	2	2	1	4	0	3	3	2	15	0	0	Bacillota	Bacilli	Lactobacillales	Lactobacillaceae	Limosilactobacillus	Limosilactobacillus mucosae
OTU235	6	2	20	9	7	5	1	3	0	8	0	0	Bacillota	Bacilli	Bacillales	Bacillaceae	Neobacillus	Neobacillus sp005154805
OTU270	18	21	23	6	15	12	6	1	3	12	15	4	Bacillota	Bacilli	Bacillales	Bacillaceae	Priestia	Priestia megaterium
OTU325	1	0	0	0	1	0	0	1	1	0	0	1	Bacillota	Bacilli	Lactobacillales	Lactobacillaceae	Lactobacillus	Lactobacillus delbrueckii
OTU335	4	4	1	5	1	2	4	2	4	13	2	6	Bacillota	Bacilli	Lactobacillales	Lactobacillaceae	Lactobacillus	Lactobacillus crispatus
OTU374	6	7	12	9	5	6	3	10	7	2	8	11	Bacillota	Bacilli	Bacillales	Bacillaceae	Lysinibacillus	Lysinibacillus capsici
OTU456	4	7	5	1	0	3	12	3	5	14	12	18	Bacillota	Clostridia	Eubacteriales	Peptostreptococcaceae	Paraclostridium	Paraclostridium sordellii
OTU470	8	16	8	1	2	1	0	1	2	1	5	3	Bacillota	Bacilli	Bacillales	Bacillaceae	Gottfriedia	Gottfriedia luciferensis_B
OTU508	10	17	15	3	1	5	5	3	8	1	0	0	Bacillota	Clostridia	Eubacteriales	Clostridiaceae	Clostridium	Clostridium botulinum_B
OTU528	0	0	1	0	0	1	13	5	5	17	13	7	Bacillota	Bacilli	Bacillales	Bacillaceae	Bacillus	Bacillus oceanisediminis 2691
OTU551	1	1	0	0	8	0	7	10	6	24	11	14	Bacillota	Bacilli	Bacillales	Bacillaceae	Mesobacillus	Mesobacillus boroniphilus
OTU572	4	3	4	4	18	35	10	28	3	13	1	1	Bacillota	Clostridia	Eubacteriales	Peptostreptococcaceae	Romboutsia	Romboutsia timonensis
OTU574	7	3	8	8	3	3	2	1	4	3	8	3	Bacillota	Bacilli	Bacillales	Bacillaceae	Priestia	Priestia megaterium
OTU739	0	11	0	9	0	7	0	1	0	0	31	2	Bacillota	Clostridia	Eubacteriales	Lachnospiraceae	Anaerobutyricum	Anaerobutyricum hallii
OTU787	0	1	5	4	1	0	11	6	5	0	9	2	Bacillota	Bacilli	Bacillales	Bacillaceae	Peribacillus	Peribacillus frigoritolerans
OTU809	1	7	2	5	5	3	1	4	3	0	2	2	Bacillota	Bacilli	Bacillales	Bacillaceae	Cytobacillus	Cytobacillus dafuensis
OTU847	0	2	0	2	2	0	8	7	5	10	7	5	Bacillota	Bacilli	Bacillales	Bacillaceae	Neobacillus	Neobacillus soli
OTU943	0	4	0	9	3	0	13	5	0	1	0	50	Bacillota	Clostridia	Eubacteriales	Lachnospiraceae	Agathobacter	Agathobacter rectalis
OTU981	0	3	1	1	0	5	9	6	4	7	9	7	Bacillota	Bacilli	Bacillales	Bacillaceae	Peribacillus	Peribacillus asahii_A
OTU1006	5	0	0	1	0	0	9	3	6	7	10	8	Bacillota	Negativicutes	Veillonellales	Veillonellaceae	Megasphaera	Megasphaera massiliensis
OTU1017	12	3	1	3	4	5	3	0	2	3	3	0	Bacillota	Bacilli	Bacillales	Bacillaceae	Priestia	Priestia megaterium
OTU1058	0	0	2	3	0	6	6	3	1	2	5	3	Bacillota	Bacilli	Bacillales	Bacillaceae	Peribacillus	Peribacillus butanolivorans
OTU1205	1	5	0	1	0	1	1	10	1	0	21	3	Bacillota	Clostridia	Eubacteriales	Lachnospiraceae	Blautia	Blautia sp003287895
OTU1292	3	1	2	0	0	9	4	2	2	4	2	5	Bacillota	Bacilli	Bacillales	Bacillaceae	Alkalihalobacillus	Alkalihalobacillus trypoxylicola
OTU1293	19	1	0	0	13	0	1	12	0	17	0	0	Bacillota	Clostridia	Eubacteriales	Lachnospiraceae	Blautia	Blautia sp003287895
OTU1307	1	0	3	1	1	0	3	2	2	0	1	8	Bacillota	Bacilli	Bacillales	Bacillaceae	Massilibacterium	Massilibacterium senegalense
OTU1321	2	0	0	0	3	4	2	0	1	1	4	4	Bacillota	Bacilli	Bacillales	Paenibacillaceae	Paenibacillus	Paenibacillus amylolyticus_B
OTU1347	0	5	2	0	3	1	3	0	4	1	1	2	Bacillota	Bacilli	Bacillales	Bacillaceae	Bacillus	Bacillus altitudinis
OTU1392	26	0	0	0	1	6	1	1	0	0	13	0	Bacillota	Clostridia	Eubacteriales	Lachnospiraceae	Muricomes	Muricomes contortus_B
OTU1417	1	0	7	0	0	1	3	4	0	9	3	4	Bacillota	Bacilli	Bacillales	Bacillaceae	Niallia	Niallia taxi
OTU1506	2	1	3	3	1	3	7	1	0	0	1	0	Bacillota	Bacilli	Bacillales	Bacillaceae	Lysinibacillus	Lysinibacillus sphaericus_A
OTU1614	0	0	2	0	0	1	4	4	11	2	15	2	Bacillota	Bacilli	Bacillales	Bacillaceae	Cytobacillus	Cytobacillus massiliogabonensis
OTU1653	1	0	0	2	0	2	1	0	0	0	6	8	Bacillota	Clostridia	Eubacteriales	Lachnospiraceae	Dorea	Unclassified
OTU1694	0	0	1	6	0	2	3	2	3	0	3	6	Bacillota	Bacilli	Bacillales	Bacillaceae	Bacillus	Bacillus velezensis
OTU1697	2	0	0	0	6	0	4	4	6	3	8	5	Bacillota	Bacilli	Bacillales	Bacillaceae	Neobacillus	Neobacillus soli
OTU1762	2	5	3	12	0	0	1	0	2	2	5	1	Bacillota	Bacilli	Bacillales	Paenibacillaceae	Paenibacillus	Paenibacillus illinoisensis
OTU1849	0	0	7	3	4	6	7	0	2	0	1	0	Bacillota	Clostridia	Eubacteriales	Clostridiaceae	Desnuesiella	Desnuesiella massiliensis
OTU1875	1	0	1	0	1	3	0	0	1	0	0	1	Bacillota	Bacilli	Lactobacillales	Lactobacillaceae	Limosilactobacillus	Limosilactobacillus reuteri
OTU1953	4	0	3	0	7	1	0	0	2	0	1	3	Bacillota	Bacilli	Bacillales	Bacillaceae	Priestia	Priestia megaterium_A
OTU1980	1	0	0	0	1	0	1	1	0	3	1	0	Bacillota	Bacilli	Bacillales	Bacillaceae	Neobacillus	Neobacillus sp001048695
OTU2019	0	5	0	1	1	1	5	1	4	3	4	2	Bacillota	Bacilli	Bacillales	Bacillaceae	Fictibacillus	Fictibacillus arsenicus_B
OTU2122	0	2	0	0	0	1	5	3	3	5	1	7	Bacillota	Bacilli	Bacillales	Bacillaceae	Neobacillus	Neobacillus soli
OTU2137	3	2	1	2	0	0	2	3	1	0	0	2	Bacillota	Bacilli	Bacillales	Bacillaceae	Cytobacillus	Cytobacillus dafuensis
OTU2239	2	0	0	0	0	1	1	2	0	2	7	0	Bacillota	Negativicutes	Veillonellales	Veillonellaceae	Megasphaera	Megasphaera massiliensis
OTU2449	2	2	2	1	3	0	1	0	2	1	0	0	Bacillota	Clostridia	Eubacteriales	Clostridiaceae	Desnuesiella	Desnuesiella massiliensis
OTU2505	0	1	3	0	1	3	0	6	1	5	3	2	Bacillota	Bacilli	Bacillales	Bacillaceae	Mesobacillus	Mesobacillus boroniphilus
OTU2768	0	2	0	0	4	0	0	0	1	0	1	0	Bacillota	Bacilli	Bacillales	Bacillaceae	Niallia	Niallia taxi
OTU3016	1	1	0	9	1	0	0	0	1	0	7	8	Bacillota	Clostridia	Eubacteriales	Oscillospiraceae	Faecalibacterium	Faecalibacterium prausnitzii_C
OTU3029	0	1	0	1	0	0	2	8	2	3	0	2	Bacillota	Bacilli	Bacillales	Paenibacillaceae	Paenibacillus	Paenibacillus jilunlii
OTU3038	1	3	1	0	0	2	0	1	2	0	1	0	Bacillota	Bacilli	Bacillales	Bacillaceae	Lysinibacillus	Lysinibacillus capsici
OTU3225	0	3	0	0	1	3	1	6	0	0	6	3	Bacillota	Erysipelotrichia	Erysipelotrichales	Erysipelotrichaceae	Faecalibacillus	Faecalibacillus intestinalis
OTU3238	0	1	0	9	1	0	0	8	0	0	0	3	Bacillota	Clostridia	Eubacteriales	Oscillospiraceae	Subdoligranulum	Unclassified
OTU3556	0	0	1	0	2	0	5	2	0	0	0	4	Bacillota	Clostridia	Eubacteriales	Lachnospiraceae	Anaerocolumna	Anaerocolumna sp000702945
OTU3752	1	0	0	0	1	0	0	3	0	4	0	1	Bacillota	Bacilli	Bacillales	Bacillaceae	Cytobacillus	Cytobacillus oceanisediminis_C
OTU3826	2	0	0	1	2	1	0	2	1	0	0	2	Bacillota	Clostridia	Eubacteriales	Peptococcaceae	Desulfitobacterium	Desulfitobacterium dichloroeliminans
OTU3834	0	4	0	0	0	1	2	0	1	3	0	2	Bacillota	Bacilli	Bacillales	Paenibacillaceae	Paenibacillus	Paenibacillus illinoisensis
OTU3944	0	1	0	0	0	12	1	0	0	0	0	1	Bacillota	Clostridia	Eubacteriales	Clostridiaceae	Clostridium	Clostridium nigeriense
OTU4238	0	0	1	0	0	2	1	0	1	3	1	0	Bacillota	Clostridia	Thermoanaerobacterales	Thermoanaerobacteraceae	Caldanaerobacter	Caldanaerobacter subterraneus
OTU4283	2	0	0	1	0	2	0	2	0	0	2	3	Bacillota	Clostridia	Eubacteriales	Lachnospiraceae	Fusicatenibacter	Fusicatenibacter saccharivorans
OTU4678	0	1	0	1	0	0	1	0	0	0	8	0	Bacillota	Clostridia	Eubacteriales	Lachnospiraceae	Dorea	Dorea formicigenerans
OTU4885	1	1	0	0	2	0	2	0	0	0	0	2	Bacillota	Clostridia	Eubacteriales	Peptococcaceae	Desulfitobacterium	Desulfitobacterium dichloroeliminans
OTU5005	1	1	0	0	1	0	0	0	1	0	1	1	Bacillota	Bacilli	Bacillales	Bacillaceae	Priestia	Priestia megaterium
OTU5081	2	0	0	0	0	2	0	1	0	0	0	1	Bacillota	Bacilli	Bacillales	Bacillaceae	Psychrobacillus	Psychrobacillus sp008807035
OTU5518	1	0	1	0	1	1	1	0	1	0	0	1	Bacillota	Tissierellia	Tissierellales	Tissierellaceae	Tissierella	Tissierella sp002266425
OTU5666	1	0	0	2	0	0	0	2	0	0	2	1	Bacillota	Clostridia	Eubacteriales	Lachnospiraceae	Agathobacter	Agathobacter rectalis
OTU6087	1	1	0	1	0	1	1	0	0	0	0	1	Bacillota	Clostridia	Eubacteriales	Oscillospiraceae	Acetivibrio	Acetivibrio clariflavus
OTU6718	0	0	1	0	1	1	1	2	0	0	1	0	Bacillota	Clostridia	Eubacteriales	Peptococcaceae	Desulfitobacterium	Desulfitobacterium hafniense
OTU7383	0	1	0	1	3	0	1	0	0	0	0	1	Bacillota	Clostridia	Eubacteriales	Lachnospiraceae	Roseburia	Roseburia hominis
OTU7761	1	0	0	2	4	0	0	1	0	0	0	1	Bacillota	Clostridia	Eubacteriales	Oscillospiraceae	Faecalibacterium	Faecalibacterium prausnitzii_D
OTU7776	1	0	1	1	0	0	0	1	0	0	1	0	Bacillota	Bacilli	Bacillales	Bacillaceae	Lysinibacillus	Lysinibacillus capsici
OTU7886	0	1	1	0	0	1	0	1	0	0	0	1	Bacillota	Clostridia	Eubacteriales	Peptococcaceae	Desulfitobacterium	Desulfitobacterium dichloroeliminans LMG P-21439
OTU9696	1	0	0	2	0	0	1	0	0	0	0	1	Bacillota	Bacilli	Bacillales	Paenibacillaceae	Cohnella	Cohnella panacarvi
OTU9717	0	1	0	1	0	0	0	0	1	0	2	0	Bacillota	Tissierellia	Tissierellales	Peptoniphilaceae	Urinicoccus	Urinicoccus sp001299455
OTU24	165	146	156	304	283	279	1	0	0	0	3	0	Acidobacteriota	Acidobacteriia	Acidobacteriotales	Acidobacteriotaceae	Occallatibacter	Unclassified
OTU37	93	108	85	156	96	134	23	26	22	48	32	26	Acidobacteriota	Blastocatellia	Blastocatellales	Pyrinomonadaceae	Pyrinomonas	Pyrinomonas methylaliphatogenes
OTU40	0	0	3	1	0	0	158	131	90	166	58	54	Acidobacteriota	Blastocatellia	Blastocatellales	Blastocatellaceae	Stenotrophobacter	Unclassified
OTU44	0	0	1	2	1	0	79	112	89	171	74	100	Acidobacteriota	Blastocatellia	Blastocatellales	Blastocatellaceae	Aridibacter	Unclassified
OTU94	12	17	19	20	12	11	33	42	36	98	42	31	Acidobacteriota	Blastocatellia	Blastocatellales	Blastocatellaceae	Stenotrophobacter	Unclassified
OTU136	6	16	8	7	14	5	19	46	17	45	27	27	Acidobacteriota	Blastocatellia	Blastocatellales	Blastocatellaceae	Stenotrophobacter	Unclassified
OTU159	37	46	74	99	51	57	1	0	0	0	0	1	Acidobacteriota	Acidobacteriia	Bryobacterales	Solibacteraceae	Candidatus Solibacter	Solibacter usitatus
OTU168	9	22	9	12	9	17	34	35	24	41	20	14	Acidobacteriota	Blastocatellia	Blastocatellales	Blastocatellaceae	Aridibacter	Unclassified
OTU175	20	22	22	7	16	17	12	28	11	25	18	24	Acidobacteriota	Blastocatellia	Blastocatellales	Pyrinomonadaceae	Pyrinomonas	Pyrinomonas methylaliphatogenes
OTU236	0	1	2	2	0	0	26	28	37	63	36	28	Acidobacteriota	Vicinamibacteria	Unclassified	Vicinamibacteraceae	Luteitalea	Luteitalea pratensis
OTU342	4	7	4	3	4	2	6	18	21	29	15	15	Acidobacteriota	Blastocatellia	Blastocatellales	Pyrinomonadaceae	Pyrinomonas	Pyrinomonas methylaliphatogenes
OTU357	0	1	0	0	1	3	5	13	24	14	34	33	Acidobacteriota	Vicinamibacteria	Unclassified	Vicinamibacteraceae	Luteitalea	Luteitalea pratensis
OTU362	1	0	2	1	0	0	13	21	28	24	16	26	Acidobacteriota	Vicinamibacteria	Unclassified	Vicinamibacteraceae	Luteitalea	Luteitalea pratensis
OTU363	6	7	19	4	6	10	6	1	1	7	6	4	Acidobacteriota	Vicinamibacteria	Unclassified	Vicinamibacteraceae	Luteitalea	Luteitalea pratensis
OTU376	0	4	0	4	5	0	13	9	9	42	21	17	Acidobacteriota	Blastocatellia	Blastocatellales	Pyrinomonadaceae	Pyrinomonas	Pyrinomonas methylaliphatogenes
OTU402	15	5	7	21	13	20	1	1	11	6	3	8	Acidobacteriota	Vicinamibacteria	Unclassified	Vicinamibacteraceae	Luteitalea	Unclassified
OTU471	24	4	6	5	6	7	4	2	7	13	14	2	Acidobacteriota	Blastocatellia	Blastocatellales	Pyrinomonadaceae	Pyrinomonas	Pyrinomonas methylaliphatogenes
OTU585	0	3	0	1	0	0	14	17	13	7	7	16	Acidobacteriota	Vicinamibacteria	Unclassified	Vicinamibacteraceae	Luteitalea	Luteitalea pratensis
OTU605	7	8	3	16	7	16	2	5	4	4	1	9	Acidobacteriota	Blastocatellia	Blastocatellales	Pyrinomonadaceae	Pyrinomonas	Pyrinomonas methylaliphatogenes
OTU607	5	8	4	7	8	24	5	0	7	3	1	3	Acidobacteriota	Acidobacteriia	Unclassified	Unclassified	Unclassified	Unclassified
OTU724	0	2	0	0	1	0	3	20	14	24	7	4	Acidobacteriota	Acidobacteriia	Acidobacteriotales	Acidobacteriotaceae	Edaphobacter	Unclassified
OTU727	1	0	3	2	0	5	0	3	3	4	14	5	Acidobacteriota	Vicinamibacteria	Unclassified	Vicinamibacteraceae	Luteitalea	Luteitalea pratensis
OTU835	3	3	0	2	2	1	7	6	3	9	13	6	Acidobacteriota	Blastocatellia	Blastocatellales	Pyrinomonadaceae	Pyrinomonas	Pyrinomonas methylaliphatogenes
OTU929	5	5	2	0	0	1	7	0	9	8	5	8	Acidobacteriota	Vicinamibacteria	Unclassified	Vicinamibacteraceae	Luteitalea	Luteitalea pratensis
OTU965	8	1	0	2	0	1	1	3	7	1	4	7	Acidobacteriota	Blastocatellia	Unclassified	Unclassified	Unclassified	Unclassified
OTU1071	4	1	1	3	0	1	8	4	10	3	5	6	Acidobacteriota	Vicinamibacteria	Unclassified	Vicinamibacteraceae	Luteitalea	Luteitalea pratensis
OTU1099	0	0	1	0	0	2	1	3	10	7	9	9	Acidobacteriota	Vicinamibacteria	Unclassified	Vicinamibacteraceae	Luteitalea	Luteitalea pratensis
OTU1184	0	2	2	1	1	2	1	4	3	1	3	6	Acidobacteriota	Vicinamibacteria	Unclassified	Vicinamibacteraceae	Luteitalea	Luteitalea pratensis
OTU1210	2	0	4	0	1	0	7	14	6	8	6	2	Acidobacteriota	Vicinamibacteria	Unclassified	Vicinamibacteraceae	Luteitalea	Luteitalea pratensis
OTU1223	2	7	0	1	4	6	0	1	1	2	2	3	Acidobacteriota	Acidobacteriia	Acidobacteriotales	Acidobacteriotaceae	Edaphobacter	Unclassified
OTU1301	3	0	2	3	1	1	0	0	7	2	3	7	Acidobacteriota	Acidobacteriia	Bryobacterales	Solibacteraceae	Candidatus Solibacter	Solibacter usitatus
OTU1304	2	1	0	2	3	0	1	9	8	3	4	3	Acidobacteriota	Vicinamibacteria	Unclassified	Vicinamibacteraceae	Vicinamibacter	Unclassified
OTU1434	1	3	1	0	3	0	6	4	5	3	4	2	Acidobacteriota	Vicinamibacteria	Unclassified	Vicinamibacteraceae	Luteitalea	Luteitalea pratensis
OTU1805	0	1	0	1	0	0	2	10	3	3	0	5	Acidobacteriota	Blastocatellia	Blastocatellales	Blastocatellaceae	Blastocatella	Unclassified
OTU1985	1	3	1	0	6	0	0	2	0	2	0	0	Acidobacteriota	Blastocatellia	Blastocatellales	Pyrinomonadaceae	Pyrinomonas	Pyrinomonas methylaliphatogenes
OTU2288	3	2	4	0	3	1	0	0	1	0	1	0	Acidobacteriota	Vicinamibacteria	Unclassified	Vicinamibacteraceae	Luteitalea	Luteitalea pratensis
OTU2749	0	4	1	0	0	5	0	2	3	3	4	1	Acidobacteriota	Acidobacteriia	Acidobacteriotales	Acidobacteriotaceae	Candidatus Koribacter	Unclassified
OTU3109	0	0	1	0	0	2	0	0	3	3	0	2	Acidobacteriota	Vicinamibacteria	Unclassified	Vicinamibacteraceae	Luteitalea	Luteitalea pratensis
OTU4129	1	0	1	1	0	0	0	0	2	0	2	1	Acidobacteriota	Thermoanaerobaculia	Thermoanaerobaculales	Thermoanaerobaculaceae	Thermoanaerobaculum	Unclassified
OTU4988	0	0	1	0	2	0	1	0	1	2	4	0	Acidobacteriota	Acidobacteriia	Bryobacterales	Solibacteraceae	Candidatus Solibacter	Solibacter usitatus
OTU15	140	181	215	184	191	137	1	0	0	0	0	1	Bacteroidota	Sphingobacteriia	Sphingobacteriales	Sphingobacteriaceae	Mucilaginibacter	Mucilaginibacter ginsenosidivorans
OTU19	205	182	221	252	188	255	0	1	0	0	1	1	Bacteroidota	Sphingobacteriia	Sphingobacteriales	Sphingobacteriaceae	Mucilaginibacter	Mucilaginibacter ginsenosidivorans
OTU56	52	49	79	38	84	83	29	43	21	48	21	16	Bacteroidota	Chitinophagia	Chitinophagales	Chitinophagaceae	Sediminibacterium	Sediminibacterium magnilacihabitans
OTU57	2	0	0	3	0	0	55	58	62	80	50	86	Bacteroidota	Chitinophagia	Chitinophagales	Chitinophagaceae	Lacibacter	Lacibacter cauensis
OTU69	96	62	85	136	120	110	0	0	1	0	1	0	Bacteroidota	Sphingobacteriia	Sphingobacteriales	Sphingobacteriaceae	Mucilaginibacter	Unclassified
OTU79	0	2	3	1	0	0	58	67	30	21	14	25	Bacteroidota	Chitinophagia	Chitinophagales	Chitinophagaceae	Niastella	Niastella koreensis
OTU165	62	75	45	20	29	10	5	4	6	15	2	7	Bacteroidota	Chitinophagia	Chitinophagales	Chitinophagaceae	Chitinophaga	Chitinophaga pinensis
OTU239	17	11	32	24	16	36	7	6	17	27	12	2	Bacteroidota	Chitinophagia	Chitinophagales	Chitinophagaceae	Chitinophaga	Chitinophaga sp003994345
OTU244	28	11	34	10	15	21	12	13	4	9	8	3	Bacteroidota	Chitinophagia	Chitinophagales	Chitinophagaceae	Sediminibacterium	Sediminibacterium sp000515315
OTU261	8	0	0	1	0	8	40	20	17	54	33	31	Bacteroidota	Chitinophagia	Chitinophagales	Chitinophagaceae	Niastella	Unclassified
OTU276	14	14	14	14	17	34	10	13	11	14	4	7	Bacteroidota	Chitinophagia	Chitinophagales	Chitinophagaceae	Sediminibacterium	Sediminibacterium magnilacihabitans
OTU433	15	12	4	8	7	0	8	21	13	14	11	16	Bacteroidota	Chitinophagia	Chitinophagales	Chitinophagaceae	Chitinophaga	Chitinophaga sp012516355
OTU445	4	2	0	21	19	6	0	1	0	2	1	5	Bacteroidota	Bacteroidia	Bacteroidales	Bacteroidaceae	Phocaeicola	Phocaeicola vulgatus
OTU467	0	6	0	1	3	0	4	5	3	9	2	8	Bacteroidota	Chitinophagia	Chitinophagales	Chitinophagaceae	Flavisolibacter	Flavisolibacter sp013327885
OTU530	2	1	2	0	1	0	13	22	24	4	16	11	Bacteroidota	Chitinophagia	Chitinophagales	Chitinophagaceae	Cnuella	Cnuella takakiae
OTU600	8	6	5	0	13	5	2	6	5	5	2	9	Bacteroidota	Chitinophagia	Chitinophagales	Chitinophagaceae	Chitinophaga	Chitinophaga filiformis
OTU606	2	0	0	2	0	0	1	14	9	11	3	17	Bacteroidota	Chitinophagia	Chitinophagales	Chitinophagaceae	Niastella	Unclassified
OTU742	0	2	6	0	2	0	0	7	2	3	3	5	Bacteroidota	Chitinophagia	Chitinophagales	Chitinophagaceae	Cnuella	Cnuella takakiae
OTU867	4	4	6	0	0	1	5	3	7	11	8	5	Bacteroidota	Chitinophagia	Chitinophagales	Chitinophagaceae	Flavisolibacter	Flavisolibacter sp013327885
OTU921	2	3	2	1	7	5	4	5	4	4	6	7	Bacteroidota	Flavobacteriia	Flavobacteriales	Flavobacteriaceae	Flavobacterium	Flavobacterium anhuiense
OTU1171	0	0	7	3	0	0	3	4	6	4	1	1	Bacteroidota	Chitinophagia	Chitinophagales	Chitinophagaceae	Flavisolibacter	Flavisolibacter sp013327885
OTU1282	1	4	0	3	7	4	0	0	1	1	2	0	Bacteroidota	Chitinophagia	Chitinophagales	Chitinophagaceae	Flavitalea	Unclassified
OTU1545	0	0	4	0	1	1	4	3	5	5	0	5	Bacteroidota	Chitinophagia	Chitinophagales	Chitinophagaceae	Flaviaesturariibacter	Flaviaesturariibacter sp004337505
OTU1606	2	0	2	10	0	0	2	0	0	5	4	8	Bacteroidota	Chitinophagia	Chitinophagales	Chitinophagaceae	Flavisolibacter	Flavisolibacter sp013327885
OTU1721	4	0	7	6	5	3	1	1	0	0	2	1	Bacteroidota	Flavobacteriia	Flavobacteriales	Flavobacteriaceae	Flavobacterium	Flavobacterium sp002754315
OTU1733	0	4	0	0	2	1	1	2	2	2	4	0	Bacteroidota	Sphingobacteriia	Sphingobacteriales	Sphingobacteriaceae	Solitalea	Unclassified
OTU1761	3	0	0	0	1	2	5	2	7	2	3	2	Bacteroidota	Chitinophagia	Chitinophagales	Chitinophagaceae	Aurantisolimonas	Unclassified
OTU2001	0	2	3	3	1	2	4	1	7	5	0	1	Bacteroidota	Flavobacteriia	Flavobacteriales	Flavobacteriaceae	Flavobacterium	Unclassified
OTU2046	0	1	0	2	11	6	1	0	0	0	3	0	Bacteroidota	Chitinophagia	Chitinophagales	Chitinophagaceae	Flavisolibacter	Flavisolibacter sp013327885
OTU2071	1	1	1	2	3	0	0	1	1	2	0	1	Bacteroidota	Chitinophagia	Chitinophagales	Chitinophagaceae	Flavisolibacter	Flavisolibacter sp013327885
OTU2227	0	5	0	0	3	0	0	0	2	0	0	2	Bacteroidota	Chitinophagia	Chitinophagales	Chitinophagaceae	Flavihumibacter	Flavihumibacter stibioxidans
OTU5473	2	0	2	0	0	1	1	0	0	1	0	0	Bacteroidota	Chitinophagia	Chitinophagales	Chitinophagaceae	Taibaiella	Unclassified
OTU5859	1	0	0	0	2	2	0	1	0	1	2	1	Bacteroidota	Chitinophagia	Chitinophagales	Chitinophagaceae	Sediminibacterium	Sediminibacterium magnilacihabitans
OTU11777	2	1	0	1	0	0	0	0	1	1	0	0	Bacteroidota	Bacteroidia	Bacteroidales	Prevotellaceae	Prevotella	Prevotella sp002298815
OTU17779	0	0	1	0	1	0	0	0	1	1	0	0	Bacteroidota	Bacteroidia	Bacteroidales	Bacteroidaceae	Phocaeicola	Phocaeicola sp900553715
OTU2	36	48	41	629	526	486	419	77	221	32	60	97	Actinomycetota	Actinomycetia	Frankiales	Frankiaceae	Frankia	Frankia sp902812705
OTU89	23	18	25	2	11	7	82	37	60	31	85	80	Actinomycetota	Actinomycetia	Micrococcales	Micrococcaceae	Pseudarthrobacter	Pseudarthrobacter sp006715225
OTU130	22	31	54	22	22	39	1	2	1	0	1	0	Actinomycetota	Actinomycetia	Micrococcales	Micrococcaceae	Pseudarthrobacter	Pseudarthrobacter sp900168295
OTU135	0	7	7	0	0	5	29	28	65	14	67	75	Actinomycetota	Actinomycetia	Micrococcales	Micrococcaceae	Pseudarthrobacter	Pseudarthrobacter sp014217545
OTU139	37	40	15	14	30	40	0	1	3	3	4	4	Actinomycetota	Actinomycetia	Micrococcales	Micrococcaceae	Pseudarthrobacter	Pseudarthrobacter sp001663775
OTU158	17	13	26	19	8	25	2	1	0	0	4	2	Actinomycetota	Actinomycetia	Micrococcales	Intrasporangiaceae	Terracoccus	Terracoccus luteus
OTU166	21	10	23	2	18	4	5	6	7	6	6	5	Actinomycetota	Actinomycetia	Micrococcales	Micrococcaceae	Pseudarthrobacter	Pseudarthrobacter nitrophenolicus
OTU245	3	1	0	0	1	0	0	0	1	0	2	0	Actinomycetota	Actinomycetia	Bifidobacteriales	Bifidobacteriaceae	Bifidobacterium	Bifidobacterium thermophilum
OTU341	1	0	1	0	0	25	0	16	0	0	5	0	Actinomycetota	Actinomycetia	Bifidobacteriales	Bifidobacteriaceae	Bifidobacterium	Bifidobacterium pseudocatenulatum
OTU421	1	0	0	3	1	3	17	2	14	7	25	20	Actinomycetota	Actinomycetia	Corynebacteriales	Mycobacteriaceae	Mycobacterium	Mycobacterium farcinogenes
OTU493	5	4	10	3	18	12	2	1	0	0	8	1	Actinomycetota	Actinomycetia	Micrococcales	Micrococcaceae	Pseudarthrobacter	Pseudarthrobacter sp001424565
OTU522	4	1	2	1	8	3	1	0	2	7	0	0	Actinomycetota	Actinomycetia	Corynebacteriales	Mycobacteriaceae	Mycobacterium	Mycobacterium aubagnense
OTU567	2	5	0	9	9	1	1	4	4	2	3	2	Actinomycetota	Actinomycetia	Propionibacteriales	Nocardioidaceae	Nocardioides	Nocardioides sp012272695
OTU587	4	2	2	3	2	6	0	0	1	2	6	2	Actinomycetota	Rubrobacteria	Gaiellales	Gaiellaceae	Gaiella	Gaiella occulta
OTU647	4	5	6	4	4	2	0	2	16	9	2	5	Actinomycetota	Actinomycetia	Corynebacteriales	Mycobacteriaceae	Mycobacterium	Mycobacterium arupense
OTU691	4	5	4	0	8	6	2	1	0	1	0	0	Actinomycetota	Actinomycetia	Propionibacteriales	Nocardioidaceae	Nocardioides	Nocardioides sp001426745
OTU718	8	0	3	11	4	4	2	2	7	3	3	7	Actinomycetota	Actinomycetia	Corynebacteriales	Mycobacteriaceae	Mycobacterium	Mycobacterium arupense
OTU722	5	4	0	1	1	0	3	0	1	0	0	3	Actinomycetota	Actinomycetia	Corynebacteriales	Mycobacteriaceae	Mycobacterium	Mycobacterium cosmeticum
OTU863	1	3	5	2	8	13	2	4	2	1	3	1	Actinomycetota	Acidimicrobiia	Acidimicrobiales	Acidimicrobiaceae	Ferrimicrobium	Ferrimicrobium acidiphilum
OTU866	1	0	7	1	6	4	2	3	11	0	1	6	Actinomycetota	Actinomycetia	Corynebacteriales	Mycobacteriaceae	Mycobacterium	Mycobacterium arupense
OTU1014	5	0	0	1	2	1	4	0	4	0	2	3	Actinomycetota	Actinomycetia	Geodermatophilales	Geodermatophilaceae	Blastococcus	Unclassified
OTU1081	0	0	1	1	0	0	8	9	16	3	7	1	Actinomycetota	Actinomycetia	Micrococcales	Micrococcaceae	Pseudarthrobacter	Pseudarthrobacter sp000374905
OTU1097	0	0	3	7	5	0	0	1	2	0	0	6	Actinomycetota	Actinomycetia	Corynebacteriales	Mycobacteriaceae	Mycobacterium	Mycobacterium arupense
OTU1139	1	0	3	0	1	2	0	35	1	1	1	1	Actinomycetota	Actinomycetia	Bifidobacteriales	Bifidobacteriaceae	Bifidobacterium	Bifidobacterium longum
OTU1252	2	0	6	0	1	0	3	1	5	1	4	2	Actinomycetota	Actinomycetia	Acidothermales	Acidothermaceae	Acidothermus	Acidothermus cellulolyticus
OTU1383	0	0	1	5	0	0	3	2	3	3	1	2	Actinomycetota	Actinomycetia	Streptomycetales	Streptomycetaceae	Streptomyces	Streptomyces hawaiiensis
OTU1778	2	0	0	0	4	0	2	1	3	1	7	2	Actinomycetota	Acidimicrobiia	Acidimicrobiales	Ilumatobacteraceae	Desertimonas	Desertimonas flava
OTU1831	0	20	0	0	1	0	3	9	0	0	3	0	Actinomycetota	Coriobacteriia	Coriobacteriales	Coriobacteriaceae	Collinsella	Collinsella sp003471585
OTU2157	1	2	4	1	0	3	0	0	2	0	0	3	Actinomycetota	Thermoleophilia	Solirubrobacterales	Conexibacteraceae	Conexibacter	Unclassified
OTU2712	2	0	2	0	0	1	0	0	1	2	1	1	Actinomycetota	Actinomycetia	Acidothermales	Acidothermaceae	Acidothermus	Acidothermus cellulolyticus
OTU3015	1	0	0	0	3	0	0	0	1	0	1	2	Actinomycetota	Actinomycetia	Propionibacteriales	Nocardioidaceae	Nocardioides	Nocardioides daedukensis
OTU3037	2	0	0	0	0	1	2	0	0	0	0	3	Actinomycetota	Thermoleophilia	Solirubrobacterales	Solirubrobacteraceae	Solirubrobacter	Unclassified
OTU3528	2	0	0	0	1	0	0	0	1	0	5	1	Actinomycetota	Thermoleophilia	Solirubrobacterales	Solirubrobacteraceae	Solirubrobacter	Unclassified
OTU3715	0	5	2	0	2	0	0	0	1	0	1	2	Actinomycetota	Acidimicrobiia	Acidimicrobiales	Ilumatobacteraceae	Desertimonas	Desertimonas flava
OTU5079	0	0	1	0	1	0	2	0	0	0	1	0	Actinomycetota	Rubrobacteria	Gaiellales	Gaiellaceae	Gaiella	Gaiella occulta
OTU5222	3	0	0	1	1	0	2	0	0	0	0	1	Actinomycetota	Actinomycetia	Propionibacteriales	Nocardioidaceae	Friedmanniella	Friedmanniella luteola
OTU5366	0	0	1	0	0	2	1	0	1	0	0	1	Actinomycetota	Actinomycetia	Geodermatophilales	Geodermatophilaceae	Geodermatophilus	Geodermatophilus obscurus
OTU6745	1	0	0	0	2	0	2	3	3	0	1	0	Actinomycetota	Actinomycetia	Micrococcales	Micrococcaceae	Paenarthrobacter	Paenarthrobacter sp002224285
OTU992	1	4	3	0	6	1	1	0	3	1	3	2	Candidatus Melainabacteria	Unclassified	Vampirovibrionales	Unclassified	Vampirovibrio	Unclassified
OTU386	0	4	0	6	0	0	8	2	11	4	3	3	Candidatus Saccharibacteria	Unclassified	Unclassified	Unclassified	Candidatus Saccharimonas	Saccharimonas aalborgensis
OTU108	15	17	43	42	59	37	2	0	4	0	1	4	Candidatus Tectomicrobia	Unclassified	Unclassified	Unclassified	Candidatus Entotheonella	Unclassified
OTU505	0	0	1	2	0	0	4	14	15	10	10	11	Chlamydiota	Chlamydiotae	Chlamydiotales	Chlamydiota subdivision 3	Pedosphaera	Unclassified
OTU533	21	14	6	12	3	20	1	0	0	0	0	2	Chlamydiota	Chlamydiotae	Chlamydiotales	Chlamydiota subdivision 3	Unclassified	Unclassified
OTU728	5	2	1	3	6	0	13	7	7	11	2	6	Chlamydiota	Chlamydiotae	Chlamydiotales	Chlamydiota subdivision 3	Pedosphaera	Unclassified
OTU1065	1	1	2	11	1	2	8	2	0	11	1	4	Chlamydiota	Chlamydiotae	Chlamydiotales	Akkermansiaceae	Akkermansia	Akkermansia muciniphila
OTU1528	2	1	2	1	1	0	0	9	2	2	3	5	Chlamydiota	Chlamydiotae	Chlamydiotales	Chlamydiota subdivision 3	Unclassified	Unclassified
OTU1865	0	0	1	0	0	2	9	13	3	8	4	3	Chlamydiota	Chlamydiotae	Chlamydiotales	Chlamydiotaceae	Verrucomicrobium	Verrucomicrobium spinosum
OTU2245	0	0	1	2	7	0	3	1	4	4	3	2	Chlamydiota	Chlamydiotae	Chlamydiotales	Chlamydiota subdivision 3	Pedosphaera	Unclassified
OTU2522	3	0	3	6	0	0	3	0	5	3	0	4	Chlamydiota	Chlamydiotae	Chlamydiotales	Chlamydiota subdivision 3	Pedosphaera	Unclassified
OTU2576	4	3	4	2	0	0	0	1	1	3	1	1	Chlamydiota	Chlamydiotae	Chlamydiotales	Chlamydiota subdivision 3	Pedosphaera	Unclassified
OTU4036	1	0	0	4	2	6	2	1	0	2	3	1	Chlamydiota	Opitutae	Opitutales	Opitutaceae	Unclassified	Unclassified
OTU613	5	3	2	1	6	3	7	4	7	8	4	14	Chloroflexota	Anaerolineae	Anaerolineales	Anaerolineaceae	Longilinea	Longilinea arvoryzae
OTU1232	4	7	9	5	3	3	0	4	0	4	2	1	Chloroflexota	Anaerolineae	Anaerolineales	Anaerolineaceae	Bellilinea	Bellilinea caldifistulae
OTU3223	4	0	0	0	2	1	0	0	2	4	0	5	Chloroflexota	Anaerolineae	Anaerolineales	Anaerolineaceae	Longilinea	Longilinea arvoryzae
OTU5789	1	1	0	0	2	0	1	0	0	0	1	0	Chloroflexota	Tepidiformia	Tepidiformales	Tepidiformaceae	Tepidiforma	Unclassified
OTU1757	0	5	0	1	3	0	1	0	0	0	2	5	Cyanobacteriota	Unclassified	Oscillatoriales	Microcoleaceae	Limnospira	Limnospira fusiformis
OTU601	11	6	3	4	8	8	6	1	0	1	4	1	Gemmatimonadota	Gemmatimonadota	Gemmatimonadales	Gemmatimonadaceae	Gemmatirosa	Gemmatirosa kalamazoonesis
OTU1043	2	4	1	16	4	1	1	5	2	9	0	4	Gemmatimonadota	Gemmatimonadota	Gemmatimonadales	Gemmatimonadaceae	Gemmatirosa	Gemmatirosa kalamazoonesis
OTU1829	0	1	4	1	9	0	0	1	1	5	1	1	Gemmatimonadota	Gemmatimonadota	Gemmatimonadales	Gemmatimonadaceae	Gemmatimonas	Gemmatimonas sp013004105
OTU2101	1	0	0	4	0	1	0	0	4	0	2	3	Gemmatimonadota	Gemmatimonadota	Gemmatimonadales	Gemmatimonadaceae	Gemmatirosa	Gemmatirosa kalamazoonesis
OTU63	63	36	62	84	116	71	35	19	24	39	39	16	Nitrospirota	Nitrospira	Nitrospirales	Nitrospiraceae	Candidatus Manganitrophus	Manganitrophus noduliformans
OTU286	0	0	1	0	1	0	22	24	31	30	27	40	Nitrospirota	Nitrospira	Unclassified	Unclassified	Unclassified	Unclassified
OTU619	3	0	2	0	0	7	18	12	18	7	7	8	Nitrospirota	Nitrospira	Nitrospirales	Nitrospiraceae	Leptospirillum	Leptospirillum ferrooxidans
OTU634	0	3	6	4	3	0	6	4	12	11	26	9	Nitrospirota	Nitrospira	Nitrospirales	Nitrospiraceae	Candidatus Manganitrophus	Manganitrophus noduliformans
OTU951	1	2	0	1	9	0	2	2	15	4	5	3	Nitrospirota	Nitrospira	Nitrospirales	Nitrospiraceae	Candidatus Manganitrophus	Manganitrophus noduliformans
OTU3754	0	3	0	2	1	0	0	0	1	1	0	2	Nitrospirota	Nitrospira	Nitrospirales	Nitrospiraceae	Leptospirillum	Leptospirillum ferrooxidans
OTU4548	0	1	1	0	2	0	1	3	0	2	0	1	Nitrospirota	Nitrospira	Nitrospirales	Nitrospiraceae	Candidatus Manganitrophus	Manganitrophus noduliformans
OTU384	0	2	5	2	0	0	1	29	25	12	13	12	Planctomycetota	Planctomycetia	Gemmatales	Gemmataceae	Gemmata	Gemmata massiliana_A
OTU418	0	0	2	14	0	6	7	11	29	11	23	15	Planctomycetota	Planctomycetia	Gemmatales	Gemmataceae	Fimbriiglobus	Fimbriiglobus ruber
OTU511	23	19	12	6	15	10	0	2	1	3	1	1	Planctomycetota	Planctomycetia	Planctomycetales	Planctomycetaceae	Planctomicrobium	Unclassified
OTU966	0	2	1	0	3	0	6	8	5	6	1	2	Planctomycetota	Planctomycetia	Gemmatales	Gemmataceae	Fimbriiglobus	Fimbriiglobus ruber
OTU1070	3	3	3	2	2	2	2	5	3	3	4	7	Planctomycetota	Planctomycetia	Gemmatales	Gemmataceae	Gemmata	Gemmata massiliana
OTU1255	2	1	2	3	0	9	8	2	5	9	0	3	Planctomycetota	Planctomycetia	Pirellulales	Pirellulaceae	Pirellula	Pirellula staleyi
OTU1329	0	0	2	0	0	1	8	2	3	8	2	4	Planctomycetota	Planctomycetia	Planctomycetales	Planctomycetaceae	Schlesneria	Schlesneria sp903904835
OTU1357	1	0	2	0	3	0	3	0	10	2	5	2	Planctomycetota	Planctomycetia	Pirellulales	Pirellulaceae	Pirellula	Unclassified
OTU1998	0	0	3	3	0	0	5	3	0	8	4	1	Planctomycetota	Planctomycetia	Gemmatales	Gemmataceae	Gemmata	Unclassified
OTU2126	0	1	0	2	0	1	8	3	3	0	6	4	Planctomycetota	Planctomycetia	Pirellulales	Pirellulaceae	Pirellula	Pirellula staleyi
OTU2598	2	4	3	1	4	0	0	3	0	2	0	0	Planctomycetota	Planctomycetia	Gemmatales	Gemmataceae	Gemmata	Gemmata massiliana
OTU2715	1	2	8	3	0	0	0	0	1	5	0	0	Planctomycetota	Planctomycetia	Pirellulales	Pirellulaceae	Pirellula	Pirellula staleyi
OTU3171	0	0	2	0	1	0	0	1	1	4	3	1	Planctomycetota	Planctomycetia	Planctomycetales	Planctomycetaceae	Schlesneria	Schlesneria sp903904835

## Sheet: Table S4
Table S4. Shared 77 OTUs selected for cross‑phyla co‑occurrence network construction.
ID	XYH107_1	XYH107_2	XYH107_3	XYH107-Average	XYH108_1	XYH108_2	XYH108_3	XYH108-Average	XYH108/XYH107	ZZH107_1	ZZH107_2	ZZH107_3	ZZH108_1	ZZH108_2	ZZH108_3	Phylum	Class	Order	Family	Genus	Species
OTU1210	2	0	4	2	0	1	0	0.333333	0.166667	7	14	6	8	6	2	Acidobacteriota	Vicinamibacteria	Unclassified	Vicinamibacteraceae	Luteitalea	Luteitalea pratensis
OTU357	0	1	0	0.333333	0	1	3	1.33333	4	5	13	24	14	34	33	Acidobacteriota	Vicinamibacteria	Unclassified	Vicinamibacteraceae	Luteitalea	Luteitalea pratensis
OTU929	5	5	2	4	0	0	1	0.333333	0.0833333	7	0	9	8	5	8	Acidobacteriota	Vicinamibacteria	Unclassified	Vicinamibacteraceae	Luteitalea	Luteitalea pratensis
OTU1252	2	0	6	2.66667	0	1	0	0.333333	0.125	3	1	5	1	4	2	Actinomycetota	Actinomycetia	Acidothermales	Acidothermaceae	Acidothermus	Acidothermus cellulolyticus
OTU2712	2	0	2	1.33333	0	0	1	0.333333	0.25	0	0	1	2	1	1	Actinomycetota	Actinomycetia	Acidothermales	Acidothermaceae	Acidothermus	Acidothermus cellulolyticus
OTU245	3	1	0	1.33333	0	1	0	0.333333	0.25	0	0	1	0	2	0	Actinomycetota	Actinomycetia	Bifidobacteriales	Bifidobacteriaceae	Bifidobacterium	Bifidobacterium thermophilum
OTU341	1	0	1	0.666667	0	0	25	8.33333	12.5	0	16	0	0	5	0	Actinomycetota	Actinomycetia	Bifidobacteriales	Bifidobacteriaceae	Bifidobacterium	Bifidobacterium pseudocatenulatum
OTU1831	0	20	0	6.66667	0	1	0	0.333333	0.05	3	9	0	0	3	0	Actinomycetota	Coriobacteriia	Coriobacteriales	Coriobacteriaceae	Collinsella	Collinsella sp003471585
OTU2	36	48	41	41.6667	629	526	486	547	13.128	419	77	221	32	60	97	Actinomycetota	Actinomycetia	Frankiales	Frankiaceae	Frankia	Frankia sp902812705
OTU1097	0	0	3	1	7	5	0	4	4	0	1	2	0	0	6	Actinomycetota	Actinomycetia	Corynebacteriales	Mycobacteriaceae	Mycobacterium	Mycobacterium arupense
OTU421	1	0	0	0.333333	3	1	3	2.33333	7	17	2	14	7	25	20	Actinomycetota	Actinomycetia	Corynebacteriales	Mycobacteriaceae	Mycobacterium	Mycobacterium farcinogenes
OTU722	5	4	0	3	1	1	0	0.666667	0.222222	3	0	1	0	0	3	Actinomycetota	Actinomycetia	Corynebacteriales	Mycobacteriaceae	Mycobacterium	Mycobacterium cosmeticum
OTU1383	0	0	1	0.333333	5	0	0	1.66667	5	3	2	3	3	1	2	Actinomycetota	Actinomycetia	Streptomycetales	Streptomycetaceae	Streptomyces	Streptomyces hawaiiensis
OTU1694	0	0	1	0.333333	6	0	2	2.66667	8	3	2	3	0	3	6	Bacillota	Bacilli	Bacillales	Bacillaceae	Bacillus	Bacillus velezensis
OTU34	7	11	12	10	4	0	0	1.33333	0.133333	166	137	94	164	123	110	Bacillota	Bacilli	Bacillales	Bacillaceae	Bacillus	Bacillus niacini
OTU3944	0	1	0	0.333333	0	0	12	4	12	1	0	0	0	0	1	Bacillota	Clostridia	Eubacteriales	Clostridiaceae	Clostridium	Clostridium nigeriense
OTU508	10	17	15	14	3	1	5	3	0.214286	5	3	8	1	0	0	Bacillota	Clostridia	Eubacteriales	Clostridiaceae	Clostridium	Clostridium botulinum_B
OTU1653	1	0	0	0.333333	2	0	2	1.33333	4	1	0	0	0	6	8	Bacillota	Clostridia	Eubacteriales	Lachnospiraceae	Dorea	Unclassified
OTU3016	1	1	0	0.666667	9	1	0	3.33333	5	0	0	1	0	7	8	Bacillota	Clostridia	Eubacteriales	Oscillospiraceae	Faecalibacterium	Faecalibacterium prausnitzii_C
OTU7761	1	0	0	0.333333	2	4	0	2	6	0	1	0	0	0	1	Bacillota	Clostridia	Eubacteriales	Oscillospiraceae	Faecalibacterium	Faecalibacterium prausnitzii_D
OTU470	8	16	8	10.6667	1	2	1	1.33333	0.125	0	1	2	1	5	3	Bacillota	Bacilli	Bacillales	Bacillaceae	Gottfriedia	Gottfriedia luciferensis_B
OTU1006	5	0	0	1.66667	1	0	0	0.333333	0.2	9	3	6	7	10	8	Bacillota	Negativicutes	Veillonellales	Veillonellaceae	Megasphaera	Megasphaera massiliensis
OTU551	1	1	0	0.666667	0	8	0	2.66667	4	7	10	6	24	11	14	Bacillota	Bacilli	Bacillales	Bacillaceae	Mesobacillus	Mesobacillus boroniphilus
OTU1417	1	0	7	2.66667	0	0	1	0.333333	0.125	3	4	0	9	3	4	Bacillota	Bacilli	Bacillales	Bacillaceae	Niallia	Niallia taxi
OTU3834	0	4	0	1.33333	0	0	1	0.333333	0.25	2	0	1	3	0	2	Bacillota	Bacilli	Bacillales	Paenibacillaceae	Paenibacillus	Paenibacillus illinoisensis
OTU456	4	7	5	5.33333	1	0	3	1.33333	0.25	12	3	5	14	12	18	Bacillota	Clostridia	Eubacteriales	Peptostreptococcaceae	Paraclostridium	Paraclostridium sordellii
OTU1058	0	0	2	0.666667	3	0	6	3	4.5	6	3	1	2	5	3	Bacillota	Bacilli	Bacillales	Bacillaceae	Peribacillus	Peribacillus butanolivorans
OTU572	4	3	4	3.66667	4	18	35	19	5.18182	10	28	3	13	1	1	Bacillota	Clostridia	Eubacteriales	Peptostreptococcaceae	Romboutsia	Romboutsia timonensis
OTU7383	0	1	0	0.333333	1	3	0	1.33333	4	1	0	0	0	0	1	Bacillota	Clostridia	Eubacteriales	Lachnospiraceae	Roseburia	Roseburia hominis
OTU3238	0	1	0	0.333333	9	1	0	3.33333	10	0	8	0	0	0	3	Bacillota	Clostridia	Eubacteriales	Oscillospiraceae	Subdoligranulum	Unclassified
OTU530	2	1	2	1.66667	0	1	0	0.333333	0.2	13	22	24	4	16	11	Bacteroidota	Chitinophagia	Chitinophagales	Chitinophagaceae	Cnuella	Cnuella takakiae
OTU742	0	2	6	2.66667	0	2	0	0.666667	0.25	0	7	2	3	3	5	Bacteroidota	Chitinophagia	Chitinophagales	Chitinophagaceae	Cnuella	Cnuella takakiae
OTU2046	0	1	0	0.333333	2	11	6	6.33333	19	1	0	0	0	3	0	Bacteroidota	Chitinophagia	Chitinophagales	Chitinophagaceae	Flavisolibacter	Flavisolibacter sp013327885
OTU867	4	4	6	4.66667	0	0	1	0.333333	0.0714286	5	3	7	11	8	5	Bacteroidota	Chitinophagia	Chitinophagales	Chitinophagaceae	Flavisolibacter	Flavisolibacter sp013327885
OTU79	0	2	3	1.66667	1	0	0	0.333333	0.2	58	67	30	21	14	25	Bacteroidota	Chitinophagia	Chitinophagales	Chitinophagaceae	Niastella	Niastella koreensis
OTU445	4	2	0	2	21	19	6	15.3333	7.66667	0	1	0	2	1	5	Bacteroidota	Bacteroidia	Bacteroidales	Bacteroidaceae	Phocaeicola	Phocaeicola vulgatus
OTU5859	1	0	0	0.333333	0	2	2	1.33333	4	0	1	0	1	2	1	Bacteroidota	Chitinophagia	Chitinophagales	Chitinophagaceae	Sediminibacterium	Sediminibacterium magnilacihabitans
OTU5473	2	0	2	1.33333	0	0	1	0.333333	0.25	1	0	0	1	0	0	Bacteroidota	Chitinophagia	Chitinophagales	Chitinophagaceae	Taibaiella	Unclassified
OTU2245	0	0	1	0.333333	2	7	0	3	9	3	1	4	4	3	2	Chlamydiota	Chlamydiotae	Chlamydiotales	Chlamydiota subdivision 3	Pedosphaera	Unclassified
OTU2576	4	3	4	3.66667	2	0	0	0.666667	0.181818	0	1	1	3	1	1	Chlamydiota	Chlamydiotae	Chlamydiotales	Chlamydiota subdivision 3	Pedosphaera	Unclassified
OTU4036	1	0	0	0.333333	4	2	6	4	12	2	1	0	2	3	1	Chlamydiota	Opitutae	Opitutales	Opitutaceae	Unclassified	Unclassified
OTU2101	1	0	0	0.333333	4	0	1	1.66667	5	0	0	4	0	2	3	Gemmatimonadota	Gemmatimonadota	Gemmatimonadales	Gemmatimonadaceae	Gemmatirosa	Gemmatirosa kalamazoonesis
OTU418	0	0	2	0.666667	14	0	6	6.66667	10	7	11	29	11	23	15	Planctomycetota	Planctomycetia	Gemmatales	Gemmataceae	Fimbriiglobus	Fimbriiglobus ruber
OTU26	14	3	12	9.66667	3	3	0	2	0.206897	8	2	3	0	1	0	Pseudomonadota	GammaPseudomonadota	Pseudomonadales	Moraxellaceae	Acinetobacter	Acinetobacter pittii
OTU163	40	34	31	35	4	10	4	6	0.171429	73	78	31	20	15	22	Pseudomonadota	GammaPseudomonadota	Aeromonadales	Aeromonadaceae	Aeromonas	Aeromonas caviae
OTU2044	4	5	1	3.33333	1	0	0	0.333333	0.1	1	9	2	2	1	1	Pseudomonadota	BetaPseudomonadota	Rhodocyclales	Rhodocyclaceae	Aromatoleum	Aromatoleum sp000349945
OTU32	0	0	4	1.33333	0	0	1	0.333333	0.25	237	204	106	32	24	38	Pseudomonadota	BetaPseudomonadota	Rhodocyclales	Rhodocyclaceae	Aromatoleum	Aromatoleum sp001190925
OTU16	6	0	2	2.66667	1	0	1	0.666667	0.25	140	135	181	38	45	26	Pseudomonadota	BetaPseudomonadota	Rhodocyclales	Zoogloeaceae	Azoarcus	Azoarcus sp006496635
OTU77	1	1	0	0.666667	4	5	0	3	4.5	100	118	73	22	21	10	Pseudomonadota	BetaPseudomonadota	Rhodocyclales	Zoogloeaceae	Azoarcus	Azoarcus sp006496635
OTU3858	0	0	2	0.666667	0	10	0	3.33333	5	0	1	0	0	1	3	Pseudomonadota	BetaPseudomonadota	Nitrosomonadales	Sterolibacteriaceae	Denitratisoma	Denitratisoma oestradiolicum
OTU732	0	1	6	2.33333	4	15	16	11.6667	5	9	14	4	3	5	2	Pseudomonadota	BetaPseudomonadota	Nitrosomonadales	Sterolibacteriaceae	Denitratisoma	Denitratisoma sp007833355
OTU3207	1	0	0	0.333333	3	0	2	1.66667	5	1	0	0	1	0	0	Pseudomonadota	AlphaPseudomonadota	Rhodospirillales	Rhodospirillaceae	Dongia	Dongia mobilis
OTU1	1905	1757	1759	1807	97	125	121	114.333	0.0632725	40	54	48	24	20	28	Pseudomonadota	GammaPseudomonadota	Enterobacterales	Enterobacteriaceae	Enterobacter	Enterobacter ludwigii
OTU170	35	61	25	40.3333	0	4	5	3	0.0743802	1	2	1	0	1	0	Pseudomonadota	GammaPseudomonadota	Enterobacterales	Enterobacteriaceae	Enterobacter	Enterobacter roggenkampii
OTU206	85	103	54	80.6667	0	1	0	0.333333	0.00413223	1	1	0	1	0	2	Pseudomonadota	GammaPseudomonadota	Enterobacterales	Enterobacteriaceae	Enterobacter	Enterobacter asburiae_B
OTU52	152	157	168	159	0	3	6	3	0.0188679	4	3	3	0	0	4	Pseudomonadota	GammaPseudomonadota	Enterobacterales	Enterobacteriaceae	Enterobacter	Enterobacter cloacae_K
OTU30	6	10	3	6.33333	8	3	173	61.3333	9.68421	9	11	11	212	55	8	Pseudomonadota	GammaPseudomonadota	Enterobacterales	Enterobacteriaceae	Escherichia	Escherichia dysenteriae
OTU2061	1	1	0	0.666667	0	8	4	4	6	0	1	2	2	4	4	Pseudomonadota	DeltaPseudomonadota	Desulfuromonadales	Geobacteraceae	Geobacter	Geobacter sulfurreducens
OTU25	319	274	270	287.667	16	11	2	9.66667	0.0336037	6	1	3	4	4	4	Pseudomonadota	GammaPseudomonadota	Enterobacterales	Enterobacteriaceae	Klebsiella	Klebsiella pneumoniae
OTU778	5	9	4	6	0	4	0	1.33333	0.222222	1	0	0	0	1	1	Pseudomonadota	GammaPseudomonadota	Enterobacterales	Enterobacteriaceae	Klebsiella	Klebsiella quasipneumoniae
OTU242	8	17	13	12.6667	3	5	0	2.66667	0.210526	23	17	27	24	28	19	Pseudomonadota	BetaPseudomonadota	Burkholderiales	Unclassified	Methylibium	Methylibium petroleiphilum
OTU662	0	1	2	1	4	17	4	8.33333	8.33333	1	0	1	0	0	1	Pseudomonadota	AlphaPseudomonadota	Hyphomicrobiales	Methylobacteriaceae	Methylobacterium	Methylobacterium organophilum
OTU2886	4	0	5	3	0	1	0	0.333333	0.111111	0	0	1	0	4	2	Pseudomonadota	AlphaPseudomonadota	Hyphomicrobiales	Hyphomicrobiaceae	Methyloceanibacter	Unclassified
OTU1776	1	0	0	0.333333	0	4	0	1.33333	4	4	2	12	3	9	3	Pseudomonadota	AlphaPseudomonadota	Hyphomicrobiales	Methylobacteriaceae	Microvirga	Microvirga sp009363855
OTU769	1	0	0	0.333333	2	2	0	1.33333	4	0	0	5	1	2	3	Pseudomonadota	DeltaPseudomonadota	Myxococcales	Unclassified	Minicystis	Minicystis rosea
OTU72	1	0	3	1.33333	0	0	1	0.333333	0.25	95	34	46	54	75	48	Pseudomonadota	AlphaPseudomonadota	Sphingomonadales	Sphingomonadaceae	Novosphingobium	Novosphingobium sp003171715
OTU1641	1	0	3	1.33333	0	0	1	0.333333	0.25	10	6	4	1	1	10	Pseudomonadota	BetaPseudomonadota	Burkholderiales	Comamonadaceae	Ottowia	Unclassified
OTU1684	2	5	1	2.66667	0	1	0	0.333333	0.125	5	5	3	5	0	2	Pseudomonadota	BetaPseudomonadota	Burkholderiales	Oxalobacteraceae	Pseudoduganella	Pseudoduganella plicata
OTU2965	0	4	1	1.66667	0	1	0	0.333333	0.2	1	5	0	4	3	1	Pseudomonadota	GammaPseudomonadota	Pseudomonadales	Pseudomonadaceae	Pseudomonas	Pseudomonas prosekii
OTU2420	1	0	0	0.333333	3	1	0	1.33333	4	6	1	0	0	3	4	Pseudomonadota	GammaPseudomonadota	Pseudomonadales	Moraxellaceae	Psychrobacter	Psychrobacter sp. YP14
OTU28	484	486	369	446.333	1	2	0	1	0.00224048	61	53	34	0	0	2	Pseudomonadota	BetaPseudomonadota	Burkholderiales	Burkholderiaceae	Ralstonia	Ralstonia pseudosolanacearum
OTU2147	1	1	1	1	4	5	6	5	5	1	0	0	13	0	0	Pseudomonadota	BetaPseudomonadota	Burkholderiales	Unclassified	Rhizobacter	Rhizobacter sp900142965
OTU115	11	31	16	19.3333	7	2	5	4.66667	0.241379	0	0	2	0	2	3	Pseudomonadota	BetaPseudomonadota	Burkholderiales	Unclassified	Rubrivivax	Rubrivivax benzoatilyticus
OTU2988	0	1	6	2.33333	0	0	1	0.333333	0.142857	1	1	5	2	3	3	Pseudomonadota	BetaPseudomonadota	Burkholderiales	Comamonadaceae	Schlegelella	Schlegelella thermodepolymerans
OTU3011	0	0	1	0.333333	2	6	0	2.66667	8	0	0	1	0	0	2	Pseudomonadota	AlphaPseudomonadota	Sphingomonadales	Sphingomonadaceae	Sphingomonas	Unclassified
OTU3183	0	1	0	0.333333	3	0	1	1.33333	4	0	0	1	3	0	1	Pseudomonadota	DeltaPseudomonadota	Syntrophorhabdales	Syntrophorhabdaceae	Syntrophorhabdus	Syntrophorhabdus sp002067585
OTU33	4	3	1	2.66667	1	0	0	0.333333	0.125	132	107	159	24	26	43	Pseudomonadota	BetaPseudomonadota	Rhodocyclales	Zoogloeaceae	Thauera	Thauera phenolivorans

## Sheet: Table S5
Table S5. The 3,940 core DEGs significantly up-regulated in the XYH108 versus XYH107 group but not in the ZZH108 versus ZZH107 group.
Gene ID	DBid	Function	XYH107_1	XYH107_2	XYH107_3	XYH107	XYH108_1	XYH108_2	XYH108_3	XYH108	ZZH7_1	ZZH7_2	ZZH7_3	ZZH107	ZZH108_1	ZZH108_2	ZZH108_3	ZZH108
Ah19g087600	QHN76275.1	Cystathionine beta-lyase	6.394	4.569	6.064	5.67567	36.978	22.367	19.586	26.3103	16.263	16.273	14.9	15.812	27.619	9.779	18.974	18.7907
Ah17g427300	XP_016165636.1	basic blue protein	4.551	2.169	1.712	2.81067	19.472	14.162	4.603	12.7457	6.999	6.668	6.744	6.80367	11.682	4.056	11.988	9.242
STRG.3336	XP_025688675.1	uncharacterized protein LOC112790472	1.104	1.12	0.875	1.033	5.582	3.843	3.522	4.31567	2.391	2.395	2.339	2.375	3.839	1.892	2.709	2.81333
STRG.1852	XP_025694789.1	uncharacterized protein LOC112796521 isoform X2	4.83	6.963	6.461	6.08467	26.594	20.599	27.139	24.7773	7.653	6.761	8.045	7.48633	19.158	10.417	11.324	13.633
Ah17g247500	XP_016165428.1	RING-H2 finger protein ATL54-like	0.548	2.799	1.654	1.667	8.268	6.37	5.531	6.723	4.924	4.964	5.694	5.194	9.217	4.119	5.287	6.20767
Ah04g419800	XP_025696842.1	E3 ubiquitin-protein ligase At3g02290 isoform X3	5.348	4.892	3.234	4.49133	19.562	16.567	16.605	17.578	6.672	7.084	6.613	6.78967	15.624	8.585	10.524	11.5777
Ah15g274300	RYR74504.1	hypothetical protein Ahy_A02g009240	1.427	1.618	0.94	1.32833	5.441	5.007	4.6	5.016	2.96	2.667	3.211	2.946	7.686	2.991	3.589	4.75533
Ah03g040100	XP_025686245.1	18.2 kDa class I heat shock protein	6.596	5.599	3.862	5.35233	19.574	24.202	16.658	20.1447	13.631	6.165	19.463	13.0863	31.442	15.266	12.704	19.804
Ah16g139000	RYR02426.1	hypothetical protein Ahy_B06g081221	2.717	4.732	1.971	3.14	10.997	12.888	11.565	11.8167	8.445	7.704	9.922	8.69033	16.829	7.045	8.032	10.6353
Ah19g511800	XP_016177440.1	probable glutathione S-transferase	3.9	2.484	1.303	2.56233	9.857	9.825	8.292	9.32467	4.576	3.483	4.845	4.30133	8.136	5.58	5.203	6.30633
Ah18g127200	XP_016169877.1	uncharacterized protein LOC107612687	1.398	3.233	0.785	1.80533	8.636	4.782	6.045	6.48767	2.634	2.142	2.665	2.48033	4.709	3.342	4.966	4.339
STRG.997	XP_025686908.1	cytochrome P450 81E8	6.203	15.751	2.209	8.05433	16.485	20.787	49.143	28.805	9.875	2.872	16.192	9.64633	41.963	3.882	10.778	18.8743
Ah12g268800	XP_025633250.1	uncharacterized protein LOC112727633 isoform X1	5.608	6.288	4.459	5.45167	20.351	17.098	20.614	19.3543	16.789	15.279	20.473	17.5137	22.863	8.171	15.045	15.3597
Ah15g417600	RYR19416.1	hypothetical protein Ahy_B03g064186 isoform F	1.648	2.646	1.04	1.778	6.444	6.073	6.193	6.23667	3.081	4.079	2.413	3.191	6.668	2.007	3.727	4.134
Ah13g302100	XP_016189032.1	uncharacterized protein LOC107630428	1.176	1.456	0.347	0.993	3.816	3.206	3.411	3.47767	3.177	2.583	3.715	3.15833	3.649	1.985	1.896	2.51
Ah04g318400	QHO39367.1	Glycine-rich RNA-binding proteinA	3.167	9.739	0.143	4.34967	17.164	15.004	13.399	15.189	14.864	9.057	16.961	13.6273	17.341	19.772	12.517	16.5433
Ah08g142900	XP_025613668.1	protein SET isoform X2	2.283	1.859	1.399	1.847	5.776	6.281	7.099	6.38533	3.077	2.823	2.66	2.85333	5.786	2.943	4.556	4.42833
Ah14g231700	RYR15522.1	hypothetical protein Ahy_B04g072309 isoform B	5.119	1.799	1.182	2.7	10.142	7.169	10.328	9.213	5.222	3.32	6.728	5.09	9.699	7.951	8.147	8.599
Ah10g064200	XP_025684665.2	laccase-14-like	1.672	11.689	5.323	6.228	19.978	19.075	24.512	21.1883	9.313	7.376	10.173	8.954	18.095	13.617	13.111	14.941
Ah09g261600	RYR38567.1	hypothetical protein Ahy_A09g043623	1.172	3.31	1.6	2.02733	9.164	6.278	5.168	6.87	3.83	3.669	3.646	3.715	6.456	3.988	5.431	5.29167
Ah07g036500	XP_015973200.1	purple acid phosphatase 18	4.425	11.44	4.135	6.66667	25.075	19.369	22.724	22.3893	7.037	6.152	8.39	7.193	17.807	8.856	11.198	12.6203
Ah19g135600	XP_020988030.1	zinc finger CCCH domain-containing protein 65 isoform X3	1.176	1.73	1.143	1.34967	5.405	4.374	3.766	4.515	2.935	2.647	3.492	3.02467	6.689	3.412	4.325	4.80867
Ah20g156200	QHN81705.1	MAG2-interacting protein	1.752	1.72	1.909	1.79367	6.861	5.295	5.544	5.9	4.157	4.443	4.123	4.241	8.051	2.338	5.998	5.46233
Ah17g244900	RYQ98539.1	hypothetical protein Ahy_B07g086274 isoform D	1.313	1.214	1.258	1.26167	5.335	4.43	2.576	4.11367	2.484	2.347	2.521	2.45067	5.387	2.278	2.826	3.497
STRG.3516	XP_025606607.1	uncharacterized protein LOC112697591 isoform X1	2.124	1.618	0.937	1.55967	4.429	5.138	5.595	5.054	3.366	3.084	3.346	3.26533	5.439	2.597	3.734	3.92333
Ah18g057600	XP_016170299.1	receptor-like serine/threonine-protein kinase NCRK isoform X2	1.397	2.165	2.519	2.027	7.097	5.844	6.735	6.55867	4.838	4.893	4.687	4.806	6.532	3.891	4.251	4.89133
Ah14g490000	XP_016194437.1	E3 ubiquitin-protein ligase At3g02290 isoform X2	5.835	4.096	2.479	4.13667	16.025	11.891	12.138	13.3513	6.915	6.642	7.836	7.131	14.31	9.061	10.862	11.411
Ah17g176500	XP_025667998.1	UDP-glycosyltransferase 87A1	1.052	0.852	1.041	0.981667	2.457	3.226	3.681	3.12133	1.461	1.511	1.752	1.57467	2.703	1.317	2.148	2.056
Ah11g056900	XP_020972371.1	signal peptide peptidase-like 5 isoform X3	2.409	2.013	1.856	2.09267	6.902	6.008	6.921	6.61033	4.331	3.892	4.572	4.265	8.728	3.771	4.863	5.78733
Ah03g397200	RYR66371.1	hypothetical protein Ahy_A03g012358 isoform A	1.252	2.987	1.715	1.98467	6.202	6.614	5.698	6.17133	4.112	3.088	3.783	3.661	8.493	3.97	5.125	5.86267
Ah02g260600	XP_025652208.1	serine carboxypeptidase-like 7 isoform X1	0.834	1.042	1.623	1.16633	3.11	2.856	4.886	3.61733	1.56	1.595	1.901	1.68533	3.553	2.702	3.246	3.167
Ah10g299600	XP_025623792.1	ER membrane protein complex subunit 1	3.484	3.921	2.133	3.17933	9.478	10.021	9.825	9.77467	3.535	3.64	3.94	3.705	9.071	4.833	6.315	6.73967
Ah15g413500	RYR07926.1	hypothetical protein Ahy_B05g075426	1.215	2.076	1.347	1.546	5.375	5.278	3.428	4.69367	3.799	2.252	2.903	2.98467	7.066	2.72	4.094	4.62667
Ah09g082900	RYR40178.1	hypothetical protein Ahy_A09g045879	3.442	3.415	2.639	3.16533	11.266	9.17	8.39	9.60867	6.067	4.872	5.011	5.31667	13.228	5.96	6.987	8.725
STRG.2118	XP_016189714.1	uncharacterized protein LOC107630933	2.461	1.676	1.458	1.865	6.128	5.251	5.489	5.62267	2.33	2.505	2.46	2.43167	5.4	2.496	3.308	3.73467
Ah01g367600	XP_015939254.1	uncharacterized protein LOC107464797	17.552	28.735	18.342	21.543	75.754	60.133	58.597	64.828	41.846	38.353	37.538	39.2457	71.875	37.926	44.256	51.3523
Ah09g082800	RYR63617.1	hypothetical protein Ahy_A04g021402	6.148	6.313	3.871	5.444	18.471	15.231	15.131	16.2777	7.681	7.622	6.832	7.37833	17.354	8.206	11.24	12.2667
Ah08g327700	XP_015937574.1	farnesylcysteine lyase	2.04	2.097	1.434	1.857	6.014	5.259	5.316	5.52967	4.257	4.841	4.273	4.457	6.05	2.431	4.096	4.19233
Ah02g343100	XP_015950871.1	UTP:RNA uridylyltransferase 1	2.771	5.491	2.01	3.424	10.784	8.885	10.881	10.1833	3.219	3.188	3.247	3.218	7.391	3.018	4.031	4.81333
Ah20g025300	RYR45282.1	hypothetical protein Ahy_A07g031118 isoform A	2.362	1.128	1.586	1.692	4.742	5.167	5.159	5.02267	3.913	3.011	3.74	3.55467	5.884	2.995	3.575	4.15133
Ah17g440500	XP_016163486.1	phosphatidylinositol N-acetylglucosaminyltransferase subunit A isoform X1	6.432	5.462	5.559	5.81767	17.407	15.64	18.639	17.2287	16.213	16.315	15.725	16.0843	19.844	10.176	13.267	14.429
Ah17g245000	RYQ98537.1	hypothetical protein Ahy_B07g086274 isoform A	2.115	1.611	2.181	1.969	7.653	5.351	4.44	5.81467	3.852	3.232	3.476	3.52	7.339	3.134	4.804	5.09233
Ah16g481900	QHN87836.1	uncharacterized protein DS421_16g558520	2.51	0.902	1.678	1.69667	5.312	4.73	4.968	5.00333	2.889	3.739	2.956	3.19467	6.961	2.395	4.778	4.71133
STRG.1340	XP_016198453.1	pectin acetylesterase 5 isoform X1	0.48	1.97	1.285	1.245	3.814	3.268	3.866	3.64933	2.407	1.839	2.552	2.266	4.033	3.068	4.049	3.71667
Ah15g331500	RYR08671.1	hypothetical protein Ahy_B05g076470 isoform C	7.602	5.52	5.715	6.279	21.59	15.285	18.154	18.343	9.411	9.245	10.853	9.83633	23.788	9.841	18.877	17.502
Ah16g160900	XP_025662970.1	uncharacterized protein LOC112758491	2.036	1.968	1.016	1.67333	6.475	4.162	3.931	4.856	2.545	2.523	3.073	2.71367	5.112	2.852	4.645	4.203
Ah05g150700	XP_025699367.1	uncharacterized protein LOC112801055	1.105	1.753	1.042	1.3	4.711	2.692	3.913	3.772	1.237	1.274	1.78	1.43033	2.633	1.827	1.905	2.12167
Ah19g392400	XP_016181921.1	F-box protein At1g10780 isoform X1	3.482	1.941	1.814	2.41233	7.495	5.911	7.562	6.98933	5.541	5.461	5.815	5.60567	12.249	6.183	4.988	7.80667
Ah17g039000	XP_016166572.1	purple acid phosphatase 18	4.904	14.615	4.28	7.933	24.769	21.841	22.011	22.8737	9.444	9.384	12.523	10.4503	24.515	13.632	13.753	17.3
Ah0g076700	RYR14500.1	hypothetical protein Ahy_B04g071085 isoform A	2.245	3.838	3.171	3.08467	11.247	8.111	6.985	8.781	5.42	5.549	4.671	5.21333	8.959	5.673	6.454	7.02867
Ah01g393500	QHO51198.1	F-box/kelch-repeat protein	3.711	6.258	4.814	4.92767	14.495	10.802	16.705	14.0007	7.39	6.693	7.164	7.08233	14.215	4.989	7.632	8.94533
[truncated: 3,889 more rows]

## Sheet: Table S6
Table S6. GO and KEGG enrichment analysis of the 1,698 core genes significantly positively correlated with the BW resistance in H108.
[truncated: 1,699 more rows]

[truncated: 10 more sheets: Table S7, Table S8, Table S9, Table S10, Table S11, Table S12, Table S13, Table S14, Table S15, Table S16]
